# Supplementary material for: Direct Nanopore Sequencing of mRNA Reveals Landscape of Transcript Isoforms in Apicomplexan Parasites
Source: mSystems. 2021 Mar 9;6(2):e01081-20. doi: 10.1128/mSystems.01081-20 (PMC8561664; doi:10.1128/mSystems.01081-20)
Supplement: TABLE S1 [file msystems.01081-20-st001.xlsx]

## Sheet: Toxoplasma
Reference	illumina Expression (RPKM)	Annotation	Nanopore Expression (Count)
TGME49_458960-t26_1	1536.61	18S ribosomal RNA	NA
TGME49_291850-t26_1	599.307	ribosomal protein RPS30	NA
TGME49_232955-t26_1	227.221	hypothetical protein	NA
TGME49_459300-t26_1	193.247	18S ribosomal RNA	NA
TGME49_201775-t26_1	180.563	hypothetical protein	NA
TGME49_295995-t26_1	178.726	hypothetical protein	NA
TGME49_242845-t26_1	126.467	hypothetical protein	NA
TGME49_315802-t26_1	117.336	hypothetical protein	NA
TGME49_243465-t26_1	102.978	hypothetical protein	NA
TGME49_258220-t26_1	72.77	hypothetical protein	NA
TGME49_273075-t26_1	72.1447	hypothetical protein	NA
TGME49_271040-t26_1	69.8819	hypothetical protein	NA
TGME49_295920-t26_1	67.6477	hypothetical protein	NA
TGME49_230205-t26_1	65.8886	hypothetical protein	NA
TGME49_277685-t26_1	65.6889	hypothetical protein	NA
TGME49_203110-t26_1	62.8395	citrate synthase, putative	NA
TGME49_270273-t26_1	61.3137	hypothetical protein	NA
TGME49_263730-t26_1	59.3918	FAD-dependent glycerol-3-phosphate dehydrogenase	NA
TGME49_253340-t26_1	52.8491	hypothetical protein	NA
TGME49_254680-t26_1	52.5749	hypothetical protein	NA
TGME49_207780-t26_1	48.7098	hypothetical protein	NA
TGME49_306860-t26_1	47.4983	hypothetical protein	NA
TGME49_315798-t26_1	45.1869	hypothetical protein	NA
TGME49_270040-t26_1	44.7538	hypothetical protein	NA
TGME49_224675-t26_1	39.3846	hypothetical protein	NA
TGME49_270030-t26_1	39.3085	hypothetical protein	NA
TGME49_220840-t26_1	37.9121	threonine synthase	NA
TGME49_207790-t26_1	36.963	enkurin, putative	NA
TGME49_213290-t26_1	36.5083	hypothetical protein	NA
TGME49_297725-t26_1	35.1968	hypothetical protein	NA
TGME49_268170-t26_1	34.8334	hypothetical protein	NA
TGME49_226385-t26_1	34.6765	hypothetical protein	NA
TGME49_229230-t26_1	33.9023	hypothetical protein	NA
TGME49_278620-t26_1	32.6871	hypothetical protein	NA
TGME49_236635-t26_1	32.3524	hypothetical protein	NA
TGME49_219125-t26_1	31.3846	hypothetical protein	NA
TGME49_263135-t26_1	31.1894	hypothetical protein	NA
TGME49_315740-t26_1	31.1533	SAG-related sequence SRS54	NA
TGME49_247560-t26_1	31.08	dynein light chain protein, putative	NA
TGME49_313055-t26_1	31.0372	hypothetical protein	NA
TGME49_228420-t26_1	30.5806	protein kinase, cAMP-dependent, catalytic chain	NA
TGME49_291005-t26_1	28.5963	hypothetical protein	NA
TGME49_314485-t26_1	26.9137	hypothetical protein	NA
TGME49_299995-t26_1	26.3404	hypothetical protein	NA
TGME49_209985-t26_1	26.2284	cAMP-dependent protein kinase	NA
TGME49_207210-t26_1	25.8117	hypothetical protein	NA
TGME49_460890-t26_1	25.7324	28S ribosomal RNA	NA
TGME49_311850-t26_1	25.5645	hypothetical protein	NA
TGME49_355150-t26_1	25.5021	tRNA-Arg	NA
TGME49_239855-t26_1	25.2403	Ras-associated protein Rap1 isoform 1 family protein	NA
TGME49_300080-t26_1	24.5857	hypothetical protein	NA
TGME49_314560-t26_1	23.5428	hypothetical protein	NA
TGME49_214450-t26_1	23.1177	tRNA-Ile	NA
TGME49_294570-t26_1	23.1038	rhodanese family domain-containing protein	NA
TGME49_223845-t26_1	23.061	hypothetical protein	NA
TGME49_269850-t26_1	22.4401	protein c21orf59, putative	NA
TGME49_322110-t26_1	22.4092	hypothetical protein	NA
TGME49_257810-t26_1	22.0406	hypothetical protein	NA
TGME49_355140-t26_1	21.8473	tRNA-Leu	NA
TGME49_200595-t26_1	21.5258	hypothetical protein	NA
TGME49_316550-t26_1	21.4921	hypothetical protein	NA
TGME49_231780-t26_1	21.4218	hypothetical protein	NA
TGME49_249535-t26_1	21.3292	hypothetical protein	NA
TGME49_214570-t26_1	21.3011	hypothetical protein	NA
TGME49_290645-t26_1	20.8679	hypothetical protein	NA
TGME49_223025-t26_1	20.3656	hypothetical protein	NA
TGME49_272890-t26_1	20.0985	RNA recognition motif-containing protein	NA
TGME49_217915-t26_1	19.4499	hypothetical protein	NA
TGME49_251830-t26_1	19.2904	hypothetical protein	NA
TGME49_263335-t26_1	19.2874	hypothetical protein	NA
TGME49_226230-t26_1	19.0739	hypothetical protein	NA
TGME49_203985-t26_1	19.071	hypothetical protein	NA
TGME49_268930-t26_1	19.0038	hypothetical protein	NA
TGME49_254670-t26_1	18.9934	hypothetical protein	NA
TGME49_264075-t26_1	18.6013	hypothetical protein	NA
TGME49_310020-t26_1	18.3941	hypothetical protein	NA
TGME49_293420-t26_1	18.2767	transporter, major facilitator family protein	NA
TGME49_207665-t26_1	18.2133	kinesin motor domain-containing protein	NA
TGME49_263327-t26_1	18.199	hypothetical protein	NA
TGME49_314250-t26_1	18.0462	bradyzoite rhoptry protein BRP1	NA
TGME49_278753-t26_1	18.0075	hypothetical protein	NA
TGME49_294300-t26_1	17.8037	hypothetical protein	NA
TGME49_214070-t26_1	17.3081	hypothetical protein	NA
TGME49_239020-t26_1	17.0924	ABC transporter transmembrane region domain-containing protein	NA
TGME49_238110-t26_1	16.613	replication factor a protein 3 protein	NA
TGME49_236900-t26_1	16.5922	hypothetical protein	NA
TGME49_314487-t26_1	16.4848	hypothetical protein	NA
TGME49_254740-t26_1	16.0113	endoribonuclease L-PSP protein	NA
TGME49_311375-t26_1	15.7786	hypothetical protein	NA
TGME49_221415-t26_1	15.4525	hypothetical protein	NA
TGME49_290710-t26_1	15.2771	hypothetical protein	NA
TGME49_226820-t26_1	15.0733	hypothetical protein	NA
TGME49_291160-t26_1	15.0564	dynein light polypeptide 4, axonemal, putative	NA
TGME49_256788-t26_1	14.9977	intraflagellar transport 52 (Protein NGD5) family protein	NA
TGME49_258810-t26_1	14.9081	SAG-related sequence SRS27B	NA
TGME49_214295-t26_1	14.6029	hypothetical protein	NA
TGME49_226610-t26_1	14.4095	hypothetical protein	NA
TGME49_313475-t26_1	14.3385	hypothetical protein	NA
TGME49_267630-t26_1	14.1914	hypothetical protein	NA
TGME49_286465-t26_1	14.1597	hypothetical protein	NA
TGME49_285920-t26_1	14.0867	hypothetical protein	NA
TGME49_242590-t26_1	14.0293	hypothetical protein	NA
TGME49_286485-t26_1	13.8878	hypothetical protein	NA
TGME49_306050-t26_1	13.8165	hypothetical protein	NA
TGME49_218955-t26_1	13.8039	hypothetical protein	NA
TGME49_286570-t26_1	13.7603	hypothetical protein	NA
TGME49_272645-t26_1	13.627	hypothetical protein	NA
TGME49_267435-t26_1	13.5813	hypothetical protein	NA
TGME49_262440-t26_1	13.5058	hypothetical protein	NA
TGME49_231998-t26_1	13.4523	hypothetical protein	NA
TGME49_321685-t26_1	13.3891	hypothetical protein	NA
TGME49_208770-t26_1	13.3406	hypothetical protein	NA
TGME49_228620-t26_1	13.2379	hypothetical protein	NA
TGME49_231900-t26_1	13.1616	acyl-CoA dehydrogenase domain-containing protein	NA
TGME49_202065-t26_1	13.1097	hypothetical protein	NA
TGME49_289590-t26_1	13	hypothetical protein	NA
TGME49_278840-t26_1	12.8594	hypothetical protein	NA
TGME49_305580-t26_1	12.836	ankyrin repeat-containing protein	NA
TGME49_293790-t26_1	12.7337	hypothetical protein	NA
TGME49_214420-t26_1	12.5992	hypothetical protein	NA
TGME49_293258-t26_1	12.5377	hypothetical protein	NA
TGME49_233792-t26_1	12.399	hypothetical protein	NA
TGME49_267140-t26_1	12.1219	SAG-related sequence SRS38B	NA
TGME49_265255-t26_1	12.1011	hypothetical protein	NA
TGME49_230900-t26_1	12.0756	hypothetical protein	NA
TGME49_266130-t26_1	11.9706	peroxiredoxin PRX2	NA
TGME49_269588-t26_1	11.9189	hypothetical protein	NA
TGME49_313235-t26_1	11.5788	hypothetical protein	NA
TGME49_254780-t26_1	11.5538	hypothetical protein	NA
TGME49_292150-t26_1	11.4419	hypothetical protein	NA
TGME49_292335-t26_1	11.1906	hypothetical protein	NA
TGME49_315900-t26_1	11.1139	hypothetical protein	NA
TGME49_258828-t26_1	11.0142	hypothetical protein	NA
TGME49_285860-t26_1	10.8541	SAG-related sequence SRS20C	NA
TGME49_268700-t26_1	10.8537	hypothetical protein	NA
TGME49_247260-t26_1	10.7883	hypothetical protein	NA
TGME49_228140-t26_1	10.7639	hypothetical protein	NA
TGME49_211360-t26_1	10.7357	hypothetical protein	NA
TGME49_262715-t26_1	10.7152	hypothetical protein	NA
TGME49_280680-t26_1	10.6702	hypothetical protein	NA
TGME49_306035-t26_1	10.661	hypothetical protein	NA
TGME49_223045-t26_1	10.6549	hypothetical protein	NA
TGME49_460790-t26_1	10.6081	28S ribosomal RNA	NA
TGME49_306688-t26_1	10.5926	hypothetical protein	NA
TGME49_259835-t26_1	10.584	hypothetical protein	NA
TGME49_204505-t26_1	10.5758	hypothetical protein	NA
TGME49_297680-t26_1	10.5609	calmodulin, putative	NA
TGME49_278757-t26_1	10.5599	hypothetical protein	NA
TGME49_263660-t26_1	10.549	hypothetical protein	NA
TGME49_279355-t26_1	10.5234	hypothetical protein	NA
TGME49_260530-t26_1	10.3554	Sel1 repeat-containing protein	NA
TGME49_268360-t26_1	10.3156	hypothetical protein	NA
TGME49_257010-t26_1	10.3078	sporozoite developmental protein	NA
TGME49_314440-t26_1	10.2917	hypothetical protein	NA
TGME49_262470-t26_1	9.83812	C protein immunoglobulin-A-binding beta antigen, putative	NA
TGME49_265120-t26_1	9.73447	rhoptry neck protein, putative	NA
TGME49_222440-t26_1	9.64167	hypothetical protein	NA
TGME49_278930-t26_1	9.58874	Tubulin-tyrosine ligase family protein	NA
TGME49_235180-t26_1	9.5838	hypothetical protein	NA
TGME49_261770-t26_1	9.55206	hypothetical protein	NA
TGME49_249725-t26_1	9.54294	hypothetical protein	NA
TGME49_304730-t26_1	9.49038	Mob1/phocein family protein	NA
TGME49_200230-t26_1	9.46876	microneme protein MIC17C	NA
TGME49_231605-t26_1	9.39373	hypothetical protein	NA
TGME49_289890-t26_1	9.35504	hypothetical protein	NA
TGME49_248750-t26_1	9.353	hypothetical protein	NA
TGME49_305315-t26_1	9.33379	hypothetical protein	NA
TGME49_259100-t26_1	9.24982	hypothetical protein	NA
TGME49_202975-t26_1	9.20918	hypothetical protein	NA
TGME49_266650-t26_1	9.20549	hypothetical protein	NA
TGME49_262840-t26_1	9.18224	hypothetical protein	NA
TGME49_219222-t26_1	9.16697	hypothetical protein	NA
TGME49_205760-t26_1	9.04577	membrane protein	NA
TGME49_225005-t26_1	9.03089	hypothetical protein	NA
TGME49_232110-t26_1	9.03089	hypothetical protein	NA
TGME49_259020-t26_1	9.00456	bradyzoite antigen BAG1	NA
TGME49_231060-t26_1	8.96521	subtilisin SUB9	NA
TGME49_277780-t26_1	8.94488	hypothetical protein	NA
TGME49_311155-t26_1	8.93511	hypothetical protein	NA
TGME49_271400-t26_1	8.92458	hypothetical protein	NA
TGME49_294850-t26_1	8.87911	actin-like protein ALP7	NA
TGME49_307450-t26_1	8.87911	hypothetical protein	NA
TGME49_235640-t26_1	8.85939	formyl transferase domain-containing protein	NA
TGME49_310990-t26_1	8.85018	hypothetical protein	NA
TGME49_258200-t26_1	8.84578	hypothetical protein	NA
TGME49_209045-t26_1	8.81864	hypothetical protein	NA
TGME49_311170-t26_1	8.76775	hypothetical protein	NA
TGME49_233157-t26_1	8.70698	hypothetical protein	NA
TGME49_258085-t26_1	8.68319	hypothetical protein	NA
TGME49_263250-t26_1	8.61118	Pb-fam-5 protein	NA
TGME49_320105-t26_1	8.44366	hypothetical protein	NA
TGME49_243560-t26_1	8.42483	hypothetical protein	NA
TGME49_212145-t26_1	8.32549	hypothetical protein	NA
TGME49_216965-t26_1	8.29031	leucine rich repeat-containing protein	NA
TGME49_236153-t26_1	8.27095	tRNA-Arg	NA
TGME49_257710-t26_1	8.25738	actin-like protein ALP 5	NA
TGME49_252330-t26_1	8.24488	hypothetical protein	NA
TGME49_272593-t26_1	8.24369	hypothetical protein	NA
TGME49_263670-t26_1	8.19475	ribosomal RNA large subunit methyltransferase FTSJ1, putative	NA
TGME49_223120-t26_1	8.18648	cyclin-dependent kinase regulatory subunit protein	NA
TGME49_245670-t26_1	8.15075	pyruvate dehydrogenase complex subunit PDH-E1Alpha	NA
TGME49_263010-t26_1	8.12016	hypothetical protein	NA
TGME49_240755-t26_1	8.05039	hypothetical protein	NA
TGME49_227070-t26_1	8.02521	hypothetical protein	NA
TGME49_260375-t26_1	8.02122	hypothetical protein	NA
TGME49_255500-t26_1	8.01791	hypothetical protein	NA
TGME49_259050-t26_1	8.00598	hypothetical protein	NA
TGME49_322300-t26_1	7.96246	hypothetical protein	NA
TGME49_217722-t26_1	7.95168	hypothetical protein	NA
TGME49_256975-t26_1	7.94446	hypothetical protein	NA
TGME49_204150-t26_1	7.93455	hypothetical protein	NA
TGME49_255680-t26_1	7.92361	YbaK/proline-tRNA ligase associated domain-containing protein	NA
TGME49_307050-t26_1	7.90663	hypothetical protein	NA
TGME49_273065-t26_1	7.87449	hypothetical protein	NA
TGME49_203590-t26_1	7.83169	hypothetical protein	NA
TGME49_309865-t26_1	7.82858	hypothetical protein	NA
TGME49_267990-t26_1	7.82677	hypothetical protein	NA
TGME49_283882-t26_1	7.81836	hypothetical protein	NA
TGME49_217178-t26_1	7.79352	hypothetical protein	NA
TGME49_254850-t26_1	7.78617	myosin heavy chain, putative	NA
TGME49_242370-t26_1	7.7521	hypothetical protein	NA
TGME49_249575-t26_1	7.7247	hypothetical protein	NA
TGME49_232085-t26_1	7.70019	hypothetical protein	NA
TGME49_293890-t26_1	7.68543	intraflagellar transport 80 family protein	NA
TGME49_235183-t26_1	7.64722	PAN domain-containing protein	NA
TGME49_278910-t26_1	7.64296	O-acetylserine (thiol) lyase 2, putative	NA
TGME49_293840-t26_1	7.58041	hypothetical protein	NA
TGME49_267410-t26_1	7.34813	scavenger receptor protein SR1 precursor	NA
TGME49_238165-t26_1	7.33889	hypothetical protein	NA
TGME49_283460-t26_1	7.32022	SAG-related sequence SRS21	NA
TGME49_285690-t26_1	7.20748	notch (dsl) domain-containing protein	NA
TGME49_272020-t26_1	7.17362	hypothetical protein	NA
TGME49_270840-t26_1	7.16893	poly(ADP-ribose) polymerase catalytic domain-containing protein	NA
TGME49_216875-t26_1	7.15378	cpw-wpc domain-containing protein	NA
TGME49_202440-t26_1	7.11571	hypothetical protein	NA
TGME49_269960-t26_1	7.0673	14-3-3 superfamily protein	NA
TGME49_270180-t26_1	6.98819	tRNA-Pro	NA
TGME49_259680-t26_1	6.9795	hypothetical protein	NA
TGME49_248240-t26_1	6.96762	leucine rich repeat-containing protein	NA
TGME49_355120-t26_1	6.89246	tRNA-Ala	NA
TGME49_215500-t26_1	6.8858	TPR repeat-containing protein	NA
TGME49_281600-t26_1	6.8827	hypothetical protein	NA
TGME49_279440-t26_1	6.84985	PA14 domain-containing protein	NA
TGME49_229800-t26_1	6.84557	hypothetical protein	NA
TGME49_207160-t26_1	6.80883	SAG-related sequence SRS49D	NA
TGME49_262160-t26_1	6.76883	hypothetical protein	NA
TGME49_207360-t26_1	6.76331	hypothetical protein	NA
TGME49_238960-t26_1	6.75137	EF hand domain-containing protein	NA
TGME49_233405-t26_1	6.72977	hypothetical protein	NA
TGME49_264240-t26_1	6.70866	hypothetical protein	NA
TGME49_226245-t26_1	6.66022	hypothetical protein	NA
TGME49_201100-t26_1	6.6427	hypothetical protein	NA
TGME49_320170-t26_1	6.63285	SAG-related sequence SRS16E	NA
TGME49_312540-t26_1	6.59868	hypothetical protein	NA
TGME49_215410-t26_1	6.57752	DPCD family protein	NA
TGME49_256865-t26_1	6.54769	WD repeat domain 35 family protein	NA
TGME49_251855-t26_1	6.5212	hypothetical protein	NA
TGME49_232290-t26_1	6.43944	hypothetical protein	NA
TGME49_272265-t26_1	6.43484	hypothetical protein	NA
TGME49_305130-t26_1	6.39843	hypothetical protein	NA
TGME49_254485-t26_1	6.27681	hypothetical protein	NA
TGME49_217920-t26_1	6.27561	hypothetical protein	NA
TGME49_297505-t26_1	6.26411	hypothetical protein	NA
TGME49_254855-t26_1	6.24772	hypothetical protein	NA
TGME49_315962-t26_1	6.227	hypothetical protein	NA
TGME49_319890-t26_1	6.2194	hypothetical protein	NA
TGME49_301330-t26_1	6.18626	hypothetical protein	NA
TGME49_216585-t26_1	6.11227	hypothetical protein	NA
TGME49_272595-t26_1	6.10759	hypothetical protein	NA
TGME49_225315-t26_1	6.07496	hypothetical protein	NA
TGME49_316320-t26_1	6.07394	ABC transporter transmembrane region domain-containing protein	NA
TGME49_263350-t26_1	6.06974	hypothetical protein	NA
TGME49_271200-t26_1	6.06348	AP2 domain transcription factor AP2VIII-5	NA
TGME49_273020-t26_1	6.05887	hypothetical protein	NA
TGME49_275798-t26_1	6.05346	microneme protein, putative	NA
TGME49_313322-t26_1	6.01466	hypothetical protein	NA
TGME49_315495-t26_1	6.01357	hypothetical protein	NA
TGME49_313318-t26_1	5.96783	hypothetical protein	NA
TGME49_315705-t26_1	5.94125	hypothetical protein	NA
TGME49_213360-t26_1	5.93722	leucine rich repeat-containing protein	NA
TGME49_314760-t26_1	5.9194	hypothetical protein	NA
TGME49_271000-t26_1	5.91872	hypothetical protein	NA
TGME49_310940-t26_1	5.91413	hypothetical protein	NA
TGME49_311830-t26_1	5.9016	hypothetical protein	NA
TGME49_311050-t26_1	5.87724	hypothetical protein	NA
TGME49_260330-t26_1	5.87542	hypothetical protein	NA
TGME49_239520-t26_1	5.76556	hypothetical protein	NA
TGME49_313305-t26_1	5.75743	hypothetical protein	NA
TGME49_225400-t26_1	5.75722	hypothetical protein	NA
TGME49_209770-t26_1	5.7506	helicase, putative	NA
TGME49_255370-t26_1	5.74279	TIC20	NA
TGME49_264805-t26_1	5.73616	hypothetical protein	NA
TGME49_231865-t26_1	5.7095	hypothetical protein	NA
TGME49_210815-t26_1	5.69408	hypothetical protein	NA
TGME49_315465-t26_1	5.67656	hypothetical protein	NA
TGME49_266740-t26_1	5.62413	RNA recognition motif-containing protein	NA
TGME49_252350-t26_1	5.62255	hypothetical protein	NA
TGME49_272510-t26_1	5.60153	aspartyl protease	NA
TGME49_256020-t26_1	5.55869	EFHC1, putative	NA
TGME49_273915-t26_1	5.55353	hypothetical protein	NA
TGME49_297780-t26_1	5.48973	ATPase/histidine kinase/DNA gyrase B/HSP90 domain-containing protein	NA
TGME49_209005-t26_1	5.43945	hypothetical protein	NA
TGME49_260325-t26_1	5.42612	hypothetical protein	NA
TGME49_203070-t26_1	5.42349	hypothetical protein	NA
TGME49_206605-t26_1	5.40104	hypothetical protein	NA
TGME49_309860-t26_1	5.3744	hypothetical protein	NA
TGME49_220140-t26_1	5.36604	EF hand domain-containing protein	NA
TGME49_310215-t26_1	5.32177	hypothetical protein	NA
TGME49_264250-t26_1	5.31496	hypothetical protein	NA
TGME49_268835-t26_1	5.29631	hypothetical protein	NA
TGME49_229330-t26_1	5.29295	Cof family hydrolase subfamily protein	NA
TGME49_252260-t26_1	5.25413	hypothetical protein	NA
TGME49_264780-t26_1	5.24839	UTP-glucose-1-phosphate uridylyltransferase subfamily protein	NA
TGME49_222188-t26_1	5.24409	hypothetical protein	NA
TGME49_202060-t26_1	5.18711	hypothetical protein	NA
TGME49_234507-t26_1	5.17696	hypothetical protein	NA
TGME49_313418-t26_1	5.17462	hypothetical protein	NA
TGME49_222020-t26_1	5.1116	phosphoglycerate kinase PGKII	NA
TGME49_305498-t26_1	5.08733	hypothetical protein	NA
TGME49_271580-t26_1	5.08383	Toxoplasma gondii family D protein	NA
TGME49_307470-t26_1	5.07941	hypothetical protein	NA
TGME49_277150-t26_1	5.07088	XPG N-terminal domain-containing protein	NA
TGME49_309300-t26_1	5.05777	SAG-related sequence SRS55A	NA
TGME49_281040-t26_1	5.0441	hypothetical protein	NA
TGME49_235190-t26_1	5.03663	hypothetical protein	NA
TGME49_272290-t26_1	5.02293	pyruvate dehydrogenase complex subunit PD-HE1Beta	NA
TGME49_229200-t26_1	5.01194	hypothetical protein	NA
TGME49_225590-t26_1	5.00618	hypothetical protein	NA
TGME49_244680-t26_1	5.00104	hypothetical protein	NA
TGME49_251860-t26_1	4.98903	hypothetical protein	NA
TGME49_284602-t26_1	4.98288	E1-E2 ATPase subfamily protein	NA
TGME49_262590-t26_1	4.98237	hypothetical protein	NA
TGME49_313650-t26_1	4.94549	hypothetical protein	NA
TGME49_244015-t26_1	4.93284	hypothetical protein	NA
TGME49_295600-t26_1	4.92342	SAG-related sequence SRS10	NA
TGME49_306940-t26_1	4.92211	hypothetical protein	NA
TGME49_265060-t26_1	4.913	hypothetical protein	NA
TGME49_202110-t26_1	4.8912	hypothetical protein	NA
TGME49_246210-t26_1	4.84645	hypothetical protein	NA
TGME49_229730-t26_1	4.8413	hypothetical protein	NA
TGME49_271220-t26_1	4.83118	hypothetical protein	NA
TGME49_236158-t26_1	4.82472	tRNA-Arg	NA
TGME49_312120-t26_1	4.82322	hypothetical protein	NA
TGME49_314490-t26_1	4.80802	hypothetical protein	NA
TGME49_266660-t26_1	4.78775	mediator complex subunit MED9	NA
TGME49_316635-t26_1	4.77627	hypothetical protein	NA
TGME49_212735-t26_1	4.77626	hypothetical protein	NA
TGME49_217728-t26_1	4.76992	hypothetical protein	NA
TGME49_269413-t26_1	4.74669	hypothetical protein	NA
TGME49_218500-t26_1	4.72471	hypothetical protein	NA
TGME49_286670-t26_1	4.71214	hypothetical protein	NA
TGME49_294680-t26_1	4.6993	hypothetical protein	NA
TGME49_237490-t26_1	4.6601	centrin family protein	NA
TGME49_261560-t26_1	4.65181	Tat binding protein 1(TBP-1)-interacting protein TBPIP	NA
TGME49_270080-t26_1	4.63427	hypothetical protein	NA
TGME49_271115-t26_1	4.63427	hypothetical protein	NA
TGME49_252255-t26_1	4.62838	hypothetical protein	NA
TGME49_219348-t26_1	4.62573	SAG-related sequence SRS55M	NA
TGME49_278365-t26_1	4.61001	Toxoplasma gondii family A protein	NA
TGME49_233153-t26_1	4.60943	hypothetical protein	NA
TGME49_293380-t26_1	4.59024	histone lysine acetyltransferase HAT1	NA
TGME49_263637-t26_1	4.586	hypothetical protein	NA
TGME49_219218-t26_1	4.56582	hypothetical protein	NA
TGME49_255330-t26_1	4.56426	hypothetical protein	NA
TGME49_268860-t26_1	4.56017	enolase 1	NA
TGME49_212775-t26_1	4.54458	hypothetical protein	NA
TGME49_458310-t26_1	4.53073	18S ribosomal RNA	NA
TGME49_211320-t26_1	4.52269	hypothetical protein	NA
TGME49_281030-t26_1	4.49742	hypothetical protein	NA
TGME49_309550-t26_1	4.49642	hypothetical protein	NA
TGME49_310680-t26_1	4.48403	aminotransferase, class I/II superfamily protein	NA
TGME49_291830-t26_1	4.465	DNA double-strand break repair rad50 ATPase, putative	NA
TGME49_305485-t26_1	4.4644	hypothetical protein	NA
TGME49_207407-t26_1	4.45623	hypothetical protein	NA
TGME49_294285-t26_1	4.45359	hypothetical protein	NA
TGME49_233838-t26_1	4.44738	PET112 family, C terminal region domain-containing protein	NA
TGME49_256080-t26_1	4.40649	glycosyltransferase, group 2 family protein	NA
TGME49_247970-t26_1	4.3972	hypothetical protein	NA
TGME49_209755-t26_1	4.38384	hypothetical protein	NA
TGME49_315480-t26_1	4.3788	acyl-CoA dehydrogenase, middle domain-containing protein	NA
TGME49_238077-t26_1	4.36336	hypothetical protein	NA
TGME49_230598-t26_1	4.35418	hypothetical protein	NA
TGME49_206610-t26_1	4.34636	pyruvate dehydrogenase complex subunit PDH-E2	NA
TGME49_256850-t26_1	4.31901	hypothetical protein	NA
TGME49_273120-t26_1	4.30547	SAG-related sequence SRS30C	NA
TGME49_243655-t26_1	4.2864	GMC oxidoreductase	NA
TGME49_257625-t26_1	4.27141	tetrahydrofolate dehydrogenase/cyclohydrolase, NAD(P)-binding domain-containing protein	NA
TGME49_214545-t26_1	4.26398	hypothetical protein	NA
TGME49_208760-t26_1	4.24532	hypothetical protein	NA
TGME49_203330-t26_1	4.23548	hypothetical protein	NA
TGME49_266372-t26_1	4.23492	hypothetical protein	NA
TGME49_254290-t26_1	4.23115	hypothetical protein	NA
TGME49_276230-t26_1	4.21206	Toxoplasma gondii family B protein	NA
TGME49_312635-t26_1	4.21158	hypothetical protein	NA
TGME49_314460-t26_1	4.20162	hypothetical protein	NA
TGME49_204500-t26_1	4.12267	hypothetical protein	NA
TGME49_234165-t26_1	4.11371	hypothetical protein	NA
TGME49_256965-t26_1	4.10961	hypothetical protein	NA
TGME49_213840-t26_1	4.05832	hypothetical protein	NA
TGME49_293450-t26_1	4.04368	protein phosphatase 2c containing protein	NA
TGME49_289070-t26_1	4.0008	E1-E2 ATPase subfamily protein	NA
TGME49_244950-t26_1	3.97678	hypothetical protein	NA
TGME49_285700-t26_1	3.97048	ubiquitin fusion degradation protein UFD1AP	NA
TGME49_461270-t26_1	3.96299	28S ribosomal RNA	NA
TGME49_251750-t26_1	3.95072	MORN repeat-containing protein	NA
TGME49_213100-t26_1	3.93183	hypothetical protein	NA
TGME49_218350-t26_1	3.9264	hypothetical protein	NA
TGME49_231620-t26_1	3.92393	hypothetical protein	NA
TGME49_269280-t26_1	3.92151	hypothetical protein	NA
TGME49_226480-t26_1	3.88935	DNA topoisomerase family protein	NA
TGME49_264620-t26_1	3.87672	hypothetical protein	NA
TGME49_205402-t26_1	3.83352	SNF2 family N-terminal domain-containing protein	NA
TGME49_270925-t26_1	3.81174	hypothetical protein	NA
TGME49_278790-t26_1	3.81067	Tctex2-related light chain	NA
TGME49_228480-t26_1	3.80805	hypothetical protein	NA
TGME49_263633-t26_1	3.80157	hypothetical protein	NA
TGME49_231450-t26_1	3.79735	hypothetical protein	NA
TGME49_258890-t26_1	3.78646	hypothetical protein	NA
TGME49_216160-t26_1	3.785	hypothetical protein	NA
TGME49_307840-t26_1	3.78124	SF-assemblin/beta giardin protein	NA
TGME49_260830-t26_1	3.77362	hypothetical protein	NA
TGME49_259670-t26_1	3.75461	von Willebrand factor type A domain-containing protein	NA
TGME49_255175-t26_1	3.74512	hypothetical protein	NA
TGME49_285740-t26_1	3.73626	hypothetical protein	NA
TGME49_216053-t26_1	3.72864	hypothetical protein	NA
TGME49_322400-t26_1	3.71537	hypothetical protein	NA
TGME49_280070-t26_1	3.6942	hypothetical protein	NA
TGME49_309100-t26_1	3.69066	hypothetical protein	NA
TGME49_252860-t26_1	3.68158	hypothetical protein	NA
TGME49_307060-t26_1	3.67379	hypothetical protein	NA
TGME49_251820-t26_1	3.66776	hypothetical protein	NA
TGME49_313025-t26_1	3.66439	hypothetical protein	NA
TGME49_316490-t26_1	3.65228	hypothetical protein	NA
TGME49_286595-t26_1	3.64601	hypothetical protein	NA
TGME49_316420-t26_1	3.63023	leucine rich repeat-containing protein	NA
TGME49_275795-t26_1	3.61606	hypothetical protein	NA
TGME49_201230-t26_1	3.61497	kinesin motor domain-containing protein	NA
TGME49_221275-t26_1	3.5888	hypothetical protein	NA
TGME49_213510-t26_1	3.55164	tRNA-Tyr	NA
TGME49_269860-t26_1	3.50928	hypothetical protein	NA
TGME49_281530-t26_1	3.50177	hypothetical protein	NA
TGME49_276950-t26_1	3.49409	tRNA-Thr	NA
TGME49_355020-t26_1	3.49409	tRNA-Lys	NA
TGME49_277980-t26_1	3.46756	dynein light chain	NA
TGME49_233040-t26_1	3.46666	3'5'-cyclic nucleotide phosphodiesterase domain-containing protein	NA
TGME49_225958-t26_1	3.44199	hypothetical protein	NA
TGME49_268182-t26_1	3.4316	hypothetical protein	NA
TGME49_215185-t26_1	3.42915	hypothetical protein	NA
TGME49_285790-t26_1	3.41423	hypothetical protein	NA
TGME49_270655-t26_1	3.4137	hypothetical protein	NA
TGME49_229190-t26_1	3.40887	hypothetical protein	NA
TGME49_272450-t26_1	3.40674	hypothetical protein	NA
TGME49_270340-t26_1	3.40351	BTB/POZ domain-containing protein	NA
TGME49_275700-t26_1	3.40024	hypothetical protein	NA
TGME49_239550-t26_1	3.39283	dynein light chain 2B, cytoplasmic, putative	NA
TGME49_312075-t26_1	3.38658	hypothetical protein	NA
TGME49_284010-t26_1	3.38325	5'-3' exonuclease, N-terminal resolvase family domain-containing protein	NA
TGME49_239090-t26_1	3.37756	SAG-related sequence SRS23	NA
TGME49_259920-t26_1	3.37025	Nitric-oxide synthase	NA
TGME49_301998-t26_1	3.35433	ORF C, putative	NA
TGME49_273940-t26_1	3.33898	hypothetical protein	NA
TGME49_313940-t26_1	3.32844	hypothetical protein	NA
TGME49_204468-t26_1	3.32833	hypothetical protein	NA
TGME49_321470-t26_1	3.32771	SAG-related sequence SRS12D	NA
TGME49_211050-t26_1	3.32468	ATPase, AAA family protein	NA
TGME49_310580-t26_1	3.31481	1,3(4)-beta-glucanase	NA
TGME49_267160-t26_1	3.30049	SAG-related sequence SRS38D	NA
TGME49_215580-t26_1	3.29699	hypothetical protein	NA
TGME49_263245-t26_1	3.29221	cpw-wpc domain-containing protein	NA
TGME49_247310-t26_1	3.2893	cpw-wpc domain-containing protein	NA
TGME49_229760-t26_1	3.27047	hypothetical protein	NA
TGME49_239570-t26_1	3.2672	hypothetical protein	NA
TGME49_243378-t26_1	3.25984	hypothetical protein	NA
TGME49_223830-t26_1	3.24749	fasciclin domain-containing protein	NA
TGME49_201750-t26_1	3.24613	Tctex-1 family protein	NA
TGME49_210783-t26_1	3.20689	hypothetical protein	NA
TGME49_313840-t26_1	3.2007	hypothetical protein	NA
TGME49_245748-t26_1	3.1989	hypothetical protein	NA
TGME49_236020-t26_1	3.19537	BT1 family protein	NA
TGME49_315970-t26_1	3.19154	hypothetical protein	NA
TGME49_235187-t26_1	3.17084	hypothetical protein	NA
TGME49_309530-t26_1	3.14673	hypothetical protein	NA
TGME49_233842-t26_1	3.14468	hypothetical protein	NA
TGME49_310173-t26_1	3.13349	hypothetical protein	NA
TGME49_247660-t26_1	3.1209	thioredoxin domain-containing protein	NA
TGME49_220740-t26_1	3.11604	hypothetical protein	NA
TGME49_263639-t26_1	3.11473	hypothetical protein	NA
TGME49_228440-t26_1	3.10586	hypothetical protein	NA
TGME49_202090-t26_1	3.10071	hypothetical protein	NA
TGME49_202210-t26_1	3.0901	nucleoside diphosphate kinase	NA
TGME49_297910-t26_1	3.08714	hypothetical protein	NA
TGME49_271410-t26_1	3.08535	hypothetical protein	NA
TGME49_213700-t26_1	3.08219	hypothetical protein	NA
TGME49_228500-t26_1	3.06405	3'5'-cyclic nucleotide phosphodiesterase domain-containing protein	NA
TGME49_289000-t26_1	3.05604	hypothetical protein	NA
TGME49_205410-t26_1	3.04202	RNA pseudouridine synthase superfamily protein	NA
TGME49_289273-t26_1	3.03986	hypothetical protein	NA
TGME49_275790-t26_1	3.03764	EGF family domain-containing protein	NA
TGME49_297647-t26_1	3.02846	hypothetical protein	NA
TGME49_272905-t26_1	3.02049	hypothetical protein	NA
TGME49_460050-t26_1	3.0189	18S ribosomal RNA	NA
TGME49_232060-t26_1	2.98816	hypothetical protein	NA
TGME49_228430-t26_1	2.9597	hypothetical protein	NA
TGME49_309185-t26_1	2.94442	hypothetical protein	NA
TGME49_244300-t26_1	2.9394	hypothetical protein	NA
TGME49_205398-t26_1	2.91916	DNA repair and recombination protein RAD54, putative	NA
TGME49_311640-t26_1	2.90392	hypothetical protein	NA
TGME49_228310-t26_1	2.89229	hypothetical protein	NA
TGME49_219742-t26_1	2.88801	hypothetical protein	NA
TGME49_315360-t26_1	2.87919	hypothetical protein	NA
TGME49_255200-t26_1	2.87689	Radial spoke head protein 9, putative	NA
TGME49_267290-t26_1	2.87649	hypothetical protein	NA
TGME49_283820-t26_1	2.87006	glycine cleavage T-protein (aminomethyl transferase) domain-containing protein	NA
TGME49_259205-t26_1	2.84036	hypothetical protein	NA
TGME49_211330-t26_1	2.83995	methionine aminopeptidase	NA
TGME49_266720-t26_1	2.83699	hypothetical protein	NA
TGME49_272415-t26_1	2.83254	hypothetical protein	NA
TGME49_247270-t26_1	2.81496	hypothetical protein	NA
TGME49_299800-t26_1	2.81357	hypothetical protein	NA
TGME49_271892-t26_1	2.81331	hypothetical protein	NA
TGME49_259060-t26_1	2.81143	hypothetical protein	NA
TGME49_217855-t26_1	2.79527	hypothetical protein	NA
TGME49_240620-t26_1	2.79527	hypothetical protein	NA
TGME49_355240-t26_1	2.79527	tRNA-Gln	NA
TGME49_243355-t26_1	2.78753	hypothetical protein	NA
TGME49_255690-t26_1	2.78473	2-C-methyl-D-erythritol 2,4-cyclodiphosphate synthase domain-containing protein	NA
TGME49_249960-t26_1	2.78368	inner dynein arm light chain, putative	NA
TGME49_311490-t26_1	2.76711	hypothetical protein	NA
TGME49_223700-t26_1	2.75018	F5/8 type C domain-containing protein	NA
TGME49_214783-t26_1	2.74945	hypothetical protein	NA
TGME49_285770-t26_1	2.72924	hypothetical protein	NA
TGME49_203890-t26_1	2.7272	hypothetical protein	NA
TGME49_246150-t26_1	2.72539	hypothetical protein	NA
TGME49_230130-t26_1	2.71623	hypothetical protein	NA
TGME49_244630-t26_1	2.71316	hypothetical protein	NA
TGME49_237080-t26_1	2.7051	hypothetical protein	NA
TGME49_315350-t26_1	2.69377	SNF7 family protein	NA
TGME49_289870-t26_1	2.67949	hypothetical protein	NA
TGME49_255710-t26_1	2.67011	ULK kinase	NA
TGME49_231610-t26_1	2.65892	ATP:guanido phosphotransferase, C-terminal catalytic domain-containing protein	NA
TGME49_228065-t26_1	2.65148	hypothetical protein	NA
TGME49_281660-t26_1	2.63705	hypothetical protein	NA
TGME49_237835-t26_1	2.63085	hypothetical protein	NA
TGME49_329200-t26_1	2.62319	hypothetical protein	NA
TGME49_258370-t26_1	2.60624	rhoptry kinase family protein ROP28	NA
TGME49_246700-t26_1	2.60297	hypothetical protein	NA
TGME49_319740-t26_1	2.60137	transporter, major facilitator family protein	NA
TGME49_227995-t26_1	2.59272	hypothetical protein	NA
TGME49_268190-t26_1	2.58025	hypothetical protein	NA
TGME49_268940-t26_1	2.57084	hypothetical protein	NA
TGME49_211910-t26_1	2.5528	kinesin-related protein 3A, putative	NA
TGME49_212075-t26_1	2.54957	hypothetical protein	NA
TGME49_294595-t26_1	2.54466	hypothetical protein	NA
TGME49_300070-t26_1	2.51707	hypothetical protein	NA
TGME49_221895-t26_1	2.50858	hypothetical protein	NA
TGME49_244900-t26_1	2.50791	dynein light chain type 1, putative	NA
TGME49_295685-t26_1	2.50611	hypothetical protein	NA
TGME49_263642-t26_1	2.50323	hypothetical protein	NA
TGME49_246635-t26_1	2.50185	hypothetical protein	NA
TGME49_249980-t26_1	2.48908	leucine rich repeat-containing protein	NA
TGME49_250905-t26_1	2.4881	hypothetical protein	NA
TGME49_231880-t26_1	2.48625	hypothetical protein	NA
TGME49_318540-t26_1	2.48535	calcium binding egf domain-containing protein	NA
TGME49_316380-t26_1	2.48469	hypothetical protein	NA
TGME49_320290-t26_1	2.48273	hypothetical protein	NA
TGME49_294260-t26_1	2.48081	NEK kinase	NA
TGME49_312460-t26_1	2.47451	zinc finger, MYND-type containing 12 family protein	NA
TGME49_222260-t26_1	2.47161	hypothetical protein	NA
TGME49_320460-t26_1	2.46007	ABC transporter transmembrane region domain-containing protein	NA
TGME49_297220-t26_1	2.45043	AMP-binding enzyme domain-containing protein	NA
TGME49_231994-t26_1	2.44247	hypothetical protein	NA
TGME49_283530-t26_1	2.44094	small rab-related GTPase	NA
TGME49_271015-t26_1	2.43691	hypothetical protein	NA
TGME49_249520-t26_1	2.43642	hypothetical protein	NA
TGME49_329300-t26_1	2.39595	hypothetical protein	NA
TGME49_320410-t26_1	2.36449	hypothetical protein	NA
TGME49_285350-t26_1	2.36428	dynein light chain, putative	NA
TGME49_314340-t26_1	2.34888	Sodium:neurotransmitter symporter family protein	NA
TGME49_228510-t26_1	2.34104	hypothetical protein	NA
TGME49_459870-t26_1	2.33715	18S ribosomal RNA	NA
TGME49_290590-t26_1	2.33291	hypothetical protein	NA
TGME49_247570-t26_1	2.32188	hypothetical protein	NA
TGME49_279315-t26_1	2.31653	hypothetical protein	NA
TGME49_276155-t26_1	2.31599	hypothetical protein	NA
TGME49_289277-t26_1	2.29384	hypothetical protein	NA
TGME49_236140-t26_1	2.28013	hypothetical protein	NA
TGME49_290610-t26_1	2.27116	hypothetical protein	NA
TGME49_202600-t26_1	2.26764	hypothetical protein	NA
TGME49_230602-t26_1	2.25425	hypothetical protein	NA
TGME49_309095-t26_1	2.24409	hypothetical protein	NA
TGME49_282200-t26_1	2.24	ATPase, AAA family protein	NA
TGME49_310275-t26_1	2.23995	hypothetical protein	NA
TGME49_260290-t26_1	2.23622	hypothetical protein	NA
TGME49_246555-t26_1	2.21652	hypothetical protein	NA
TGME49_224560-t26_1	2.21512	hypothetical protein	NA
TGME49_460630-t26_1	2.2101	18S ribosomal RNA	NA
TGME49_280725-t26_1	2.19189	hypothetical protein	NA
TGME49_220145-t26_1	2.18761	hypothetical protein	NA
TGME49_266820-t26_1	2.18473	hypothetical protein	NA
TGME49_236940-t26_1	2.18128	hypothetical protein	NA
TGME49_212937-t26_1	2.1805	hypothetical protein	NA
TGME49_252370-t26_1	2.17347	AP2 domain transcription factor AP2III-1	NA
TGME49_207740-t26_1	2.1706	hypothetical protein	NA
TGME49_204090-t26_1	2.15312	eIF2 kinase IF2K-C	NA
TGME49_239730-t26_1	2.14606	MORN repeat-containing protein	NA
TGME49_221550-t26_1	2.13798	CMGC kinase, MAPK family, MEK kinase-related (incomplete catalytic triad)	NA
TGME49_234400-t26_1	2.13582	hypothetical protein	NA
TGME49_264650-t26_1	2.13128	phosphoacetylglucosamine mutase	NA
TGME49_288220-t26_1	2.13091	hypothetical protein	NA
TGME49_329500-t26_1	2.12234	hypothetical protein	NA
TGME49_233065-t26_1	2.12171	3'5'-cyclic nucleotide phosphodiesterase domain-containing protein	NA
TGME49_207610-t26_1	2.11994	rhoptry kinase family protein ROP36 (incomplete catalytic triad)	NA
TGME49_233780-t26_1	2.10443	hypothetical protein	NA
TGME49_260030-t26_1	2.10277	atypical MEK-related kinase (incomplete catalytic triad)	NA
TGME49_248530-t26_1	2.09926	FATC domain-containing protein	NA
TGME49_224120-t26_1	2.09646	tRNA-Thr	NA
TGME49_280465-t26_1	2.09646	hypothetical protein	NA
TGME49_288300-t26_1	2.09646	hypothetical protein	NA
TGME49_320770-t26_1	2.09646	Toxoplasma gondii family B protein	NA
TGME49_235430-t26_1	2.07878	hypothetical protein	NA
TGME49_202285-t26_1	2.06699	EGF family domain-containing protein	NA
TGME49_228990-t26_1	2.06209	zinc finger (CCCH type) motif-containing protein	NA
TGME49_264100-t26_1	2.05968	hypothetical protein	NA
TGME49_236595-t26_1	2.05925	ankyrin repeat-containing protein	NA
TGME49_267490-t26_1	2.0516	preprocathepsin c precursor, putative	NA
TGME49_240260-t26_1	2.04949	hypothetical protein	NA
TGME49_316410-t26_1	2.02916	hypothetical protein	NA
TGME49_201240-t26_1	2.02285	hypothetical protein	NA
TGME49_220060-t26_1	2.02271	hypothetical protein	NA
TGME49_297390-t26_1	2.0161	hypothetical protein	NA
TGME49_311815-t26_1	2.01081	hypothetical protein	NA
TGME49_203770-t26_1	2.01	hypothetical protein	NA
TGME49_213780-t26_1	1.99807	radical SAM domain-containing protein	NA
TGME49_216090-t26_1	1.99487	hypothetical protein	NA
TGME49_271090-t26_1	1.98941	hypothetical protein	NA
TGME49_220450-t26_1	1.98813	ribonuclease HI protein	NA
TGME49_289218-t26_1	1.9821	hypothetical protein	NA
TGME49_290010-t26_1	1.9809	hypothetical protein	NA
TGME49_315550-t26_1	1.97658	calcium binding egf domain-containing protein	NA
TGME49_217724-t26_1	1.97313	hypothetical protein	NA
TGME49_278145-t26_1	1.97123	hypothetical protein	NA
TGME49_278080-t26_1	1.96841	Toxoplasma gondii family A protein	NA
TGME49_314885-t26_1	1.9672	hypothetical protein	NA
TGME49_278180-t26_1	1.96679	hypothetical protein	NA
TGME49_240820-t26_1	1.96032	hypothetical protein	NA
TGME49_207130-t26_1	1.95973	SAG-related sequence SRS49A	NA
TGME49_207140-t26_1	1.95973	SAG-related sequence SRS49B	NA
TGME49_213860-t26_1	1.94454	hypothetical protein	NA
TGME49_294225-t26_1	1.94141	hypothetical protein	NA
TGME49_212830-t26_1	1.93007	expressed protein JLP1	NA
TGME49_275710-t26_1	1.92317	hypothetical protein	NA
TGME49_271210-t26_1	1.92062	4-alpha-glucanotransferase	NA
TGME49_270950-t26_1	1.92019	hypothetical protein	NA
TGME49_215560-t26_1	1.91836	histone arginine methyltransferase PRMT5	NA
TGME49_265130-t26_1	1.91256	hypothetical protein	NA
TGME49_242040-t26_1	1.90194	hypothetical protein	NA
TGME49_245752-t26_1	1.90065	WD domain, G-beta repeat-containing protein	NA
TGME49_229150-t26_1	1.89868	transporter, major facilitator family protein	NA
TGME49_273510-t26_1	1.89662	hypothetical protein	NA
TGME49_311425-t26_1	1.88534	hypothetical protein	NA
TGME49_263460-t26_1	1.87898	hypothetical protein	NA
TGME49_220560-t26_1	1.87592	hypothetical protein	NA
TGME49_269085-t26_1	1.86352	hypothetical protein	NA
TGME49_284670-t26_1	1.85954	flagellar associated protein	NA
TGME49_318675-t26_1	1.83649	3'5'-cyclic nucleotide phosphodiesterase domain-containing protein	NA
TGME49_204870-t26_1	1.82584	hypothetical protein	NA
TGME49_238980-t26_1	1.8174	hypothetical protein	NA
TGME49_203900-t26_1	1.81458	hypothetical protein	NA
TGME49_319720-t26_1	1.81078	hypothetical protein	NA
TGME49_275430-t26_1	1.80772	hypothetical protein	NA
TGME49_301150-t26_1	1.80747	SAG-related sequence SRS19B	NA
TGME49_252090-t26_1	1.80412	hypothetical protein	NA
TGME49_305630-t26_1	1.80093	hypothetical protein	NA
TGME49_223870-t26_1	1.80044	hypothetical protein	NA
TGME49_240830-t26_1	1.79496	hydrolase, alpha/beta fold family protein	NA
TGME49_202445-t26_1	1.79132	hypothetical protein	NA
TGME49_207150-t26_1	1.78784	SAG-related sequence SRS49C	NA
TGME49_254830-t26_1	1.78422	hypothetical protein	NA
TGME49_222700-t26_1	1.78312	hypothetical protein	NA
TGME49_328400-t26_1	1.78106	aminotransferase, class V family protein	NA
TGME49_267312-t26_1	1.77985	myosin heavy chain, putative	NA
TGME49_224750-t26_1	1.77639	SAG-related sequence SRS40F	NA
TGME49_221240-t26_1	1.77415	hypothetical protein	NA
TGME49_246690-t26_1	1.77305	alpha amylase, catalytic domain-containing protein	NA
TGME49_209705-t26_1	1.76644	hypothetical protein	NA
TGME49_313000-t26_1	1.75439	Toxoplasma gondii family D protein	NA
TGME49_220720-t26_1	1.74956	hypothetical protein	NA
TGME49_251940-t26_1	1.74919	leucine rich repeat-containing protein	NA
TGME49_239700-t26_1	1.73948	regulator of chromosome condensation (RCC1) repeat-containing protein	NA
TGME49_226930-t26_1	1.735	hypothetical protein	NA
TGME49_229240-t26_1	1.73286	hypothetical protein	NA
TGME49_220310-t26_1	1.72977	hypothetical protein	NA
TGME49_219090-t26_1	1.72958	hypothetical protein	NA
TGME49_262800-t26_1	1.72958	hypothetical protein	NA
TGME49_210740-t26_1	1.71341	hypothetical protein	NA
TGME49_306580-t26_1	1.70623	hypothetical protein	NA
TGME49_264748-t26_1	1.70559	hypothetical protein	NA
TGME49_270820-t26_1	1.70147	hypothetical protein	NA
TGME49_301415-t26_1	1.68923	hypothetical protein	NA
TGME49_228220-t26_1	1.68117	MYND finger domain-containing protein	NA
TGME49_203505-t26_1	1.67716	hypothetical protein	NA
TGME49_210970-t26_1	1.67716	hypothetical protein	NA
TGME49_253925-t26_1	1.67716	zonadhesin family protein	NA
TGME49_314482-t26_1	1.67716	hypothetical protein	NA
TGME49_458720-t26_1	1.67716	18S ribosomal RNA	NA
TGME49_285445-t26_1	1.67511	hypothetical protein	NA
TGME49_271285-t26_1	1.67264	leucine rich repeat-containing protein	NA
TGME49_207100-t26_1	1.66622	hypothetical protein	NA
TGME49_225950-t26_1	1.66621	hypothetical protein	NA
TGME49_457990-t26_1	1.65223	28S ribosomal RNA	NA
TGME49_271985-t26_1	1.64967	hypothetical protein	NA
TGME49_265065-t26_1	1.64722	hypothetical protein	NA
TGME49_324400-t26_1	1.6407	hypothetical protein	NA
TGME49_236290-t26_1	1.63689	hypothetical protein	NA
TGME49_279000-t26_1	1.63687	SAG-related sequence SRS59J	NA
TGME49_306870-t26_1	1.63596	hypothetical protein	NA
TGME49_314715-t26_1	1.63497	hypothetical protein	NA
TGME49_222385-t26_1	1.63464	hypothetical protein	NA
TGME49_202735-t26_1	1.63264	hypothetical protein	NA
TGME49_285480-t26_1	1.63145	hypothetical protein	NA
TGME49_314955-t26_1	1.6276	DNA ligase (NAD+), putative	NA
TGME49_461410-t26_1	1.6246	28S ribosomal RNA	NA
TGME49_295640-t26_1	1.61929	peptidase family M13 protein	NA
TGME49_315520-t26_1	1.60641	calcium binding egf domain-containing protein	NA
TGME49_215343-t26_1	1.60526	hypothetical protein	NA
TGME49_291075-t26_1	1.6026	hypothetical protein	NA
TGME49_239880-t26_1	1.60239	hypothetical protein	NA
TGME49_215055-t26_1	1.60061	hypothetical protein	NA
TGME49_250685-t26_1	1.59513	hypothetical protein	NA
TGME49_272383-t26_1	1.59316	hypothetical protein	NA
TGME49_210095-t26_1	1.58853	hypothetical protein	NA
TGME49_294660-t26_1	1.58399	hypothetical protein	NA
TGME49_258575-t26_1	1.58223	Dpy-30 motif protein	NA
TGME49_230535-t26_1	1.57851	hypothetical protein	NA
TGME49_212410-t26_1	1.57293	dense granule protein GRA11	NA
TGME49_261040-t26_1	1.57234	hypothetical protein	NA
TGME49_323000-t26_1	1.56986	KRUF family protein	NA
TGME49_306880-t26_1	1.56637	hypothetical protein	NA
TGME49_251570-t26_1	1.56571	CAAX amino terminal protease family protein	NA
TGME49_266330-t26_1	1.56042	Toxoplasma gondii family A protein	NA
TGME49_218390-t26_1	1.5587	hypothetical protein	NA
TGME49_233670-t26_1	1.55843	hypothetical protein	NA
TGME49_288265-t26_1	1.55192	hypothetical protein	NA
TGME49_258622-t26_1	1.55032	hypothetical protein	NA
TGME49_246660-t26_1	1.54867	AP2 domain transcription factor AP2XII-3	NA
TGME49_267045-t26_1	1.54815	Ras family protein	NA
TGME49_267030-t26_1	1.54771	ribonuclease type III Dicer	NA
TGME49_228350-t26_1	1.5443	elongation factor Tu GTP binding domain-containing protein	NA
TGME49_215540-t26_1	1.5434	hypothetical protein	NA
TGME49_222935-t26_1	1.52785	hypothetical protein	NA
TGME49_240285-t26_1	1.52697	hypothetical protein	NA
TGME49_457960-t26_1	1.5261	28S ribosomal RNA	NA
TGME49_254330-t26_1	1.52345	lipase	NA
TGME49_310480-t26_1	1.51608	flagellar/basal body protein, PACRG family protein	NA
TGME49_299020-t26_1	1.50802	AP2 domain transcription factor AP2III-4	NA
TGME49_288900-t26_1	1.50312	Yos1 family protein	NA
TGME49_240930-t26_1	1.49803	MoaC family protein	NA
TGME49_207030-t26_1	1.49662	hypothetical protein	NA
TGME49_255730-t26_1	1.49262	hypothetical protein	NA
TGME49_239365-t26_1	1.49256	hypothetical protein	NA
TGME49_211675-t26_1	1.48981	hypothetical protein	NA
TGME49_251665-t26_1	1.48365	hypothetical protein	NA
TGME49_203375-t26_1	1.48209	cpw-wpc domain-containing protein	NA
TGME49_313848-t26_1	1.47886	hypothetical protein	NA
TGME49_272300-t26_1	1.47292	hypothetical protein	NA
TGME49_312245-t26_1	1.46508	hypothetical protein	NA
TGME49_272560-t26_1	1.46419	SAG-related sequence SRS31B	NA
TGME49_253500-t26_1	1.4584	hypothetical protein	NA
TGME49_264850-t26_1	1.45507	hypothetical protein	NA
TGME49_224770-t26_1	1.45439	SAG-related sequence SRS40D	NA
TGME49_210600-t26_1	1.45052	KRUF family protein	NA
TGME49_290585-t26_1	1.43657	hypothetical protein	NA
TGME49_269680-t26_1	1.42342	acyl-CoA carboxyltransferase beta chain, putative	NA
TGME49_460280-t26_1	1.42314	28S ribosomal RNA	NA
TGME49_297065-t26_1	1.41511	hypothetical protein	NA
TGME49_281500-t26_1	1.41127	hypothetical protein	NA
TGME49_355160-t26_1	1.39764	tRNA-Val	NA
TGME49_313890-t26_1	1.39595	hypothetical protein	NA
TGME49_293830-t26_1	1.39356	methyltransferase domain-containing protein	NA
TGME49_202720-t26_1	1.39307	RNB family domain-containing protein	NA
TGME49_315240-t26_1	1.39259	hypothetical protein	NA
TGME49_281590-t26_1	1.39178	hypothetical protein	NA
TGME49_222300-t26_1	1.38883	hypothetical protein	NA
TGME49_228640-t26_1	1.38874	hypothetical protein	NA
TGME49_324900-t26_1	1.38539	hypothetical protein	NA
TGME49_217700-t26_1	1.38288	AP2 domain transcription factor AP2XII-2	NA
TGME49_461260-t26_1	1.37995	18S ribosomal RNA	NA
TGME49_273110-t26_1	1.37704	SAG-related sequence SRS30D	NA
TGME49_276870-t26_1	1.36513	hypothetical protein	NA
TGME49_205425-t26_1	1.36203	hypothetical protein	NA
TGME49_293372-t26_1	1.35986	TIP49 family protein	NA
TGME49_355030-t26_1	1.35986	tRNA-Asp	NA
TGME49_237700-t26_1	1.35255	ADP/ATP carrier protein, putative	NA
TGME49_316130-t26_1	1.34318	hypothetical protein	NA
TGME49_292280-t26_1	1.34	SAG-related sequence SRS36D	NA
TGME49_218860-t26_1	1.33816	hypothetical protein	NA
TGME49_272540-t26_1	1.33673	protein kinase (incomplete catalytic triad)	NA
TGME49_264230-t26_1	1.33579	hypothetical protein	NA
TGME49_307080-t26_1	1.32845	hypothetical protein	NA
TGME49_458210-t26_1	1.32408	18S ribosomal RNA	NA
TGME49_270760-t26_1	1.32305	asparagine synthase	NA
TGME49_294585-t26_1	1.31843	hypothetical protein	NA
TGME49_214580-t26_1	1.30599	tetratricopeptide repeat-containing protein	NA
TGME49_232170-t26_1	1.30396	hypothetical protein	NA
TGME49_273705-t26_1	1.30389	hypothetical protein	NA
TGME49_228395-t26_1	1.30257	hypothetical protein	NA
TGME49_221665-t26_1	1.30247	hypothetical protein	NA
TGME49_204472-t26_1	1.29752	cyclic nucleotide-binding domain-containing protein	NA
TGME49_207110-t26_1	1.29013	hypothetical protein	NA
TGME49_233315-t26_1	1.28665	hypothetical protein	NA
TGME49_293850-t26_1	1.28646	hypothetical protein	NA
TGME49_291660-t26_1	1.2738	hypothetical protein	NA
TGME49_221420-t26_1	1.26374	Chromosome-associated kinesin KLP1, putative	NA
TGME49_264700-t26_1	1.26362	hypothetical protein	NA
TGME49_251420-t26_1	1.2603	hypothetical protein	NA
TGME49_223770-t26_1	1.24827	hypothetical protein	NA
TGME49_292260-t26_1	1.2471	SAG-related sequence SRS36B	NA
TGME49_300680-t26_1	1.24454	RNA polymerase C1, putative	NA
TGME49_259965-t26_1	1.23975	Bardet-Biedl syndrome 5, putative	NA
TGME49_307780-t26_1	1.23953	hypothetical protein	NA
TGME49_214850-t26_1	1.23586	1-deoxy-D-xylulose 5-phosphate reductoisomerase, putative	NA
TGME49_314350-t26_1	1.22886	hypothetical protein	NA
TGME49_208480-t26_1	1.22719	tRNA-Ser	NA
TGME49_240680-t26_1	1.21856	hypothetical protein	NA
TGME49_290250-t26_1	1.2173	hypothetical protein	NA
TGME49_221290-t26_1	1.21241	tRNA-Leu	NA
TGME49_260840-t26_1	1.21009	hypothetical protein	NA
TGME49_313520-t26_1	1.20929	hypothetical protein	NA
TGME49_258570-t26_1	1.20275	hypothetical protein	NA
TGME49_265205-t26_1	1.19964	WD domain, G-beta repeat-containing protein	NA
TGME49_257700-t26_1	1.19912	hypothetical protein	NA
TGME49_240790-t26_1	1.19797	hypothetical protein	NA
TGME49_260860-t26_1	1.19797	hypothetical protein	NA
TGME49_235315-t26_1	1.1792	PAN domain-containing protein	NA
TGME49_269640-t26_1	1.17696	hypothetical protein	NA
TGME49_276810-t26_1	1.17647	hypothetical protein	NA
TGME49_201640-t26_1	1.17508	hypothetical protein	NA
TGME49_324800-t26_1	1.17284	tryptophanyl-tRNA synthetase	NA
TGME49_286910-t26_1	1.17247	hypothetical protein	NA
TGME49_324000-t26_1	1.17011	dynein heavy chain, n-terminal region 2 protein	NA
TGME49_218215-t26_1	1.16878	hypothetical protein	NA
TGME49_318738-t26_1	1.16842	hypothetical protein	NA
TGME49_306570-t26_1	1.16281	hypothetical protein	NA
TGME49_225953-t26_1	1.15898	hypothetical protein	NA
TGME49_211430-t26_1	1.15493	leucine rich repeat-containing protein	NA
TGME49_277530-t26_1	1.15375	DNA topoisomerase domain-containing protein	NA
TGME49_244732-t26_1	1.15164	hypothetical protein	NA
TGME49_253150-t26_1	1.14298	hypothetical protein	NA
TGME49_205140-t26_1	1.13854	hypothetical protein	NA
TGME49_253790-t26_1	1.13664	zinc finger (CCCH type) motif-containing protein	NA
TGME49_211385-t26_1	1.12814	hypothetical protein	NA
TGME49_287490-t26_1	1.11536	hypothetical protein	NA
TGME49_227370-t26_1	1.11193	hydrolase CocE/NonD family protein	NA
TGME49_226450-t26_1	1.10941	hypothetical protein	NA
TGME49_232990-t26_1	1.10472	hypothetical protein	NA
TGME49_258840-t26_1	1.10455	hypothetical protein	NA
TGME49_200260-t26_1	1.10084	hypothetical protein	NA
TGME49_284610-t26_1	1.09978	hypothetical protein	NA
TGME49_268020-t26_1	1.09597	transporter, major facilitator family protein	NA
TGME49_458070-t26_1	1.0938	18S ribosomal RNA	NA
TGME49_224845-t26_1	1.09262	hypothetical protein	NA
TGME49_234600-t26_1	1.09215	hypothetical protein	NA
TGME49_209650-t26_1	1.08015	RNA-directed DNA polymerase	NA
TGME49_209040-t26_1	1.07986	hypothetical protein	NA
TGME49_312930-t26_1	1.07548	cystathione gamma lyase, putative	NA
TGME49_249800-t26_1	1.06527	hypothetical protein	NA
TGME49_301480-t26_1	1.06487	hypothetical protein	NA
TGME49_249150-t26_1	1.06342	PAN domain-containing protein	NA
TGME49_251910-t26_1	1.05588	hypothetical protein	NA
TGME49_276960-t26_1	1.05529	tetratricopeptide repeat-containing protein	NA
TGME49_309840-t26_1	1.05096	hypothetical protein	NA
TGME49_258508-t26_1	1.04479	3'5'-cyclic nucleotide phosphodiesterase domain-containing protein	NA
TGME49_217810-t26_1	1.041	hypothetical protein	NA
TGME49_276840-t26_1	1.03645	hypothetical protein	NA
TGME49_278245-t26_1	1.03286	hypothetical protein	NA
TGME49_247850-t26_1	1.03082	hypothetical protein	NA
TGME49_248560-t26_1	1.02767	hypothetical protein	NA
TGME49_282020-t26_1	1.02684	hypothetical protein	NA
TGME49_309025-t26_1	1.02609	hypothetical protein	NA
TGME49_293800-t26_1	1.01852	transmembrane protein 65, putative	NA
TGME49_288465-t26_1	1.01646	hypothetical protein	NA
TGME49_216335-t26_1	1.0091	hypothetical protein	NA
TGME49_207250-t26_1	1.00669	electron-transfer-flavoprotein, alpha polypeptide	NA
TGME49_310455-t26_1	1.00343	hypothetical protein	NA
TGME49_225032-t26_1	1.00129	myosin heavy chain, putative	NA
TGME49_457440-t26_1	1.00084	28S ribosomal RNA	NA
TGME49_277800-t26_1	0.99938	hypothetical protein	NA
TGME49_222975-t26_1	0.999162	hypothetical protein	NA
TGME49_207965-t26_1	0.997312	hypothetical protein	NA
TGME49_236120-t26_1	0.995491	hypothetical protein	NA
TGME49_206620-t26_1	0.994928	hypothetical protein	NA
TGME49_458610-t26_1	0.992405	18S ribosomal RNA	NA
TGME49_270970-t26_1	0.991427	hypothetical protein	NA
TGME49_297492-t26_1	0.989993	hypothetical protein	NA
TGME49_459500-t26_1	0.988849	28S ribosomal RNA	NA
TGME49_282030-t26_1	0.987489	hypothetical protein	NA
TGME49_211000-t26_1	0.97778	hypothetical protein	NA
TGME49_278420-t26_1	0.976384	Toxoplasma gondii family A protein	NA
TGME49_242360-t26_1	0.972941	tetratricopeptide repeat-containing protein	NA
TGME49_210470-t26_1	0.963588	hypothetical protein	NA
TGME49_460440-t26_1	0.953838	18S ribosomal RNA	NA
TGME49_294320-t26_1	0.953752	Oxysterol-binding protein	NA
TGME49_235590-t26_1	0.951583	hypothetical protein	NA
TGME49_264875-t26_1	0.949338	hypothetical protein	NA
TGME49_289490-t26_1	0.947923	serine/threonine specific protein phosphatase	NA
TGME49_319520-t26_1	0.946137	hypothetical protein	NA
TGME49_238530-t26_1	0.946093	hypothetical protein	NA
TGME49_284645-t26_1	0.940132	hypothetical protein	NA
TGME49_217170-t26_1	0.940115	hypothetical protein	NA
TGME49_272590-t26_1	0.937338	hypothetical protein	NA
TGME49_315560-t26_1	0.922125	ATP-binding cassette G family transporter ABCG77	NA
TGME49_208050-t26_1	0.915393	ABC transporter, putative	NA
TGME49_238860-t26_1	0.908915	hypothetical protein	NA
TGME49_266785-t26_1	0.907441	zinc finger (CCCH type) motif-containing protein	NA
TGME49_238915-t26_1	0.896195	hypothetical protein	NA
TGME49_273040-t26_1	0.894849	hypothetical protein	NA
TGME49_461350-t26_1	0.894488	28S ribosomal RNA	NA
TGME49_301170-t26_1	0.893353	SAG-related sequence SRS19D	NA
TGME49_205090-t26_1	0.89053	Toxoplasma gondii family D protein	NA
TGME49_302000-t26_1	0.888564	chaperone clp, putative	NA
TGME49_457480-t26_1	0.887041	28S ribosomal RNA	NA
TGME49_293425-t26_1	0.885934	hypothetical protein	NA
TGME49_281360-t26_1	0.882718	hypothetical protein	NA
TGME49_460690-t26_1	0.875042	18S ribosomal RNA	NA
TGME49_278320-t26_1	0.872248	Toxoplasma gondii family A protein	NA
TGME49_316560-t26_1	0.870716	Toxoplasma gondii family D protein	NA
TGME49_253350-t26_1	0.867499	hypothetical protein	NA
TGME49_294651-t26_1	0.862395	hypothetical protein	NA
TGME49_207050-t26_1	0.849841	hypothetical protein	NA
TGME49_219828-t26_1	0.847053	HMG (high mobility group) box domain-containing protein	NA
TGME49_277055-t26_1	0.846815	hypothetical protein	NA
TGME49_286060-t26_1	0.846591	tricarboxylate carrier protein	NA
TGME49_318220-t26_1	0.844794	hypothetical protein	NA
TGME49_288970-t26_1	0.844615	hypothetical protein	NA
TGME49_459700-t26_1	0.838582	18S ribosomal RNA	NA
TGME49_205420-t26_1	0.836908	aspartate-semialdehyde dehydrogenase	NA
TGME49_320540-t26_1	0.836438	hypothetical protein	NA
TGME49_286110-t26_1	0.833581	hypothetical protein	NA
TGME49_305570-t26_1	0.824835	intraflagellar transport protein IFT81	NA
TGME49_458940-t26_1	0.82416	28S ribosomal RNA	NA
TGME49_265538-t26_1	0.821773	hypothetical protein	NA
TGME49_232200-t26_1	0.818129	hypothetical protein	NA
TGME49_295390-t26_1	0.818129	hypothetical protein	NA
TGME49_460030-t26_1	0.818129	28S ribosomal RNA	NA
TGME49_321580-t26_1	0.817391	membrane protein, putative	NA
TGME49_207015-t26_1	0.816706	hypothetical protein	NA
TGME49_220132-t26_1	0.815362	hypothetical protein	NA
TGME49_460110-t26_1	0.805625	28S ribosomal RNA	NA
TGME49_213340-t26_1	0.803641	GMC oxidoreductase	NA
TGME49_271590-t26_1	0.802122	Toxoplasma gondii family D protein	NA
TGME49_293290-t26_1	0.801586	hypothetical protein	NA
TGME49_200480-t26_1	0.79865	Toxoplasma gondii family B protein	NA
TGME49_213300-t26_1	0.797048	hypothetical protein	NA
TGME49_215885-t26_1	0.795493	hypothetical protein	NA
TGME49_205770-t26_1	0.791669	hypothetical protein	NA
TGME49_320560-t26_1	0.786818	p25-alpha family protein	NA
TGME49_301200-t26_1	0.784638	hypothetical protein	NA
TGME49_297450-t26_1	0.783451	hypothetical protein	NA
TGME49_328200-t26_1	0.781288	phosphatidylinositol 4-kinase	NA
TGME49_210100-t26_1	0.774076	hypothetical protein	NA
TGME49_298590-t26_1	0.772378	hypothetical protein	NA
TGME49_266065-t26_1	0.770127	hypothetical protein	NA
TGME49_244620-t26_1	0.768317	NEK kinase	NA
TGME49_232475-t26_1	0.765918	hypothetical protein	NA
TGME49_231770-t26_1	0.765482	alpha-tubulin I, putative	NA
TGME49_458020-t26_1	0.762348	28S ribosomal RNA	NA
TGME49_314358-t26_1	0.760906	hypothetical protein	NA
TGME49_322120-t26_1	0.759471	hypothetical protein	NA
TGME49_275380-t26_1	0.756281	SAG-related sequence SRS47D	NA
TGME49_243170-t26_1	0.755541	Toxoplasma gondii family A protein	NA
TGME49_258910-t26_1	0.754589	hypothetical protein	NA
TGME49_284550-t26_1	0.752092	EF hand domain-containing protein	NA
TGME49_315730-t26_1	0.75001	apical membrane antigen 1 protein	NA
TGME49_248820-t26_1	0.74778	hypothetical protein	NA
TGME49_200110-t26_1	0.747252	hypothetical protein	NA
TGME49_226880-t26_1	0.743342	hypothetical protein	NA
TGME49_320270-t26_1	0.741512	hypothetical protein	NA
TGME49_217800-t26_1	0.740344	hypothetical protein	NA
TGME49_310920-t26_1	0.735599	hypothetical protein	NA
TGME49_269160-t26_1	0.734525	outer dynein arm docking complex protein ODA1, putative	NA
TGME49_223725-t26_1	0.733306	hypothetical protein	NA
TGME49_223915-t26_1	0.732742	hypothetical protein	NA
TGME49_217370-t26_1	0.731697	hypothetical protein	NA
TGME49_214787-t26_1	0.729202	hypothetical protein	NA
TGME49_254060-t26_1	0.728615	SAG-related sequence SRS14A	NA
TGME49_221560-t26_1	0.726944	hypothetical protein	NA
TGME49_270290-t26_1	0.722916	hypothetical protein	NA
TGME49_202260-t26_1	0.718785	hypothetical protein	NA
TGME49_230830-t26_1	0.718492	ATPase family associated with various cellular activities (AAA) domain-containing protein	NA
TGME49_329600-t26_1	0.716227	hypothetical protein	NA
TGME49_218400-t26_1	0.714177	NEK kinase	NA
TGME49_299790-t26_1	0.711467	hypothetical protein	NA
TGME49_227130-t26_1	0.709911	hypothetical protein	NA
TGME49_301690-t26_1	0.708964	hypothetical protein	NA
TGME49_461190-t26_1	0.708661	18S ribosomal RNA	NA
TGME49_320780-t26_1	0.704409	hypothetical protein	NA
TGME49_458010-t26_1	0.700292	28S ribosomal RNA	NA
TGME49_228075-t26_1	0.698819	tRNA-Gly	NA
TGME49_355250-t26_1	0.698819	tRNA-Phe	NA
TGME49_238490-t26_1	0.698172	SAG-related sequence SRS22E	NA
TGME49_244030-t26_1	0.695598	inner membrane complex protein IMC3	NA
TGME49_249040-t26_1	0.694531	hypothetical protein	NA
TGME49_271830-t26_1	0.689246	tRNA-Arg	NA
TGME49_355080-t26_1	0.689246	tRNA-His	NA
TGME49_355130-t26_1	0.689246	tRNA-Asn	NA
TGME49_355170-t26_1	0.689246	tRNA-Arg	NA
TGME49_272430-t26_1	0.686559	MAC/Perforin domain-containing protein	NA
TGME49_254750-t26_1	0.685723	c3orf15 protein	NA
TGME49_289040-t26_1	0.679932	Armadillo/beta-catenin family repeat-containing protein	NA
TGME49_298090-t26_1	0.678622	Toxoplasma gondii family B protein	NA
TGME49_457820-t26_1	0.678099	18S ribosomal RNA	NA
TGME49_324300-t26_1	0.677642	transitional endoplasmic reticulum ATPase, putative	NA
TGME49_253550-t26_1	0.67221	WD repeat-containing protein 92, putative	NA
TGME49_300660-t26_1	0.668955	RNA polymerase B	NA
TGME49_319380-t26_1	0.665653	hypothetical protein	NA
TGME49_229915-t26_1	0.664224	hypothetical protein	NA
TGME49_240575-t26_1	0.662551	type iib dna topoisomerase	NA
TGME49_239640-t26_1	0.657381	hypothetical protein	NA
TGME49_321710-t26_1	0.654749	hypothetical protein	NA
TGME49_216610-t26_1	0.65413	ribosomal RNA large subunit methyltransferase J protein	NA
TGME49_278410-t26_1	0.653441	Toxoplasma gondii family A protein	NA
TGME49_240525-t26_1	0.65141	hypothetical protein	NA
TGME49_218510-t26_1	0.647832	hypothetical protein	NA
TGME49_272040-t26_1	0.647535	WD domain, G-beta repeat-containing protein	NA
TGME49_240365-t26_1	0.645935	hypothetical protein	NA
TGME49_273340-t26_1	0.645063	hypothetical protein	NA
TGME49_231800-t26_1	0.641942	helicase, putative	NA
TGME49_297700-t26_1	0.637795	hypothetical protein	NA
TGME49_234590-t26_1	0.636323	hypothetical protein	NA
TGME49_320660-t26_1	0.63529	hypothetical protein	NA
TGME49_312445-t26_1	0.634984	hypothetical protein	NA
TGME49_297380-t26_1	0.632251	hypothetical protein	NA
TGME49_208810-t26_1	0.631365	hypothetical protein	NA
TGME49_257790-t26_1	0.629837	histone deacetylase HDAC4	NA
TGME49_230605-t26_1	0.629765	hypothetical protein	NA
TGME49_236810-t26_1	0.628937	tRNA-Leu	NA
TGME49_321270-t26_1	0.627368	hypothetical protein	NA
TGME49_260850-t26_1	0.626977	mitochondrial import inner membrane translocase subunit TIM10, putative	NA
TGME49_255280-t26_1	0.625516	hypothetical protein	NA
TGME49_201890-t26_1	0.621172	MORN repeat-containing protein	NA
TGME49_212810-t26_1	0.620738	hypothetical protein	NA
TGME49_272490-t26_1	0.619361	protoporphyrinogen oxidase	NA
TGME49_311755-t26_1	0.619088	plasma membrane protein 62D16	NA
TGME49_459840-t26_1	0.615908	18S ribosomal RNA	NA
TGME49_278522-t26_1	0.615473	hypothetical protein	NA
TGME49_214550-t26_1	0.61475	hypothetical protein	NA
TGME49_293368-t26_1	0.614478	TIP49 C-terminus family protein	NA
TGME49_212060-t26_1	0.613597	hypothetical protein	NA
TGME49_214115-t26_1	0.613597	hypothetical protein	NA
TGME49_459820-t26_1	0.613597	18S ribosomal RNA	NA
TGME49_248225-t26_1	0.609226	PF2 arrest specific protein 8/11, putative	NA
TGME49_299570-t26_1	0.608036	Toxoplasma gondii family B protein	NA
TGME49_278330-t26_1	0.605683	Toxoplasma gondii family A protein	NA
TGME49_266710-t26_1	0.605162	NEK kinase	NA
TGME49_278340-t26_1	0.594615	Toxoplasma gondii family A protein	NA
TGME49_233050-t26_1	0.593687	hypothetical protein	NA
TGME49_267360-t26_1	0.592137	histone deacetylase SIR2-like	NA
TGME49_271570-t26_1	0.591168	Toxoplasma gondii family D protein	NA
TGME49_458430-t26_1	0.590205	28S ribosomal RNA	NA
TGME49_307640-t26_1	0.588744	CMGC kinase, CK2 family	NA
TGME49_257610-t26_1	0.588479	hypothetical protein	NA
TGME49_203705-t26_1	0.586421	hypothetical protein	NA
TGME49_297643-t26_1	0.584208	hypothetical protein	NA
TGME49_268230-t26_1	0.581981	hypothetical protein	NA
TGME49_247750-t26_1	0.578887	hypothetical protein	NA
TGME49_229300-t26_1	0.578333	hypothetical protein	NA
TGME49_311270-t26_1	0.578333	hypothetical protein	NA
TGME49_269170-t26_1	0.573264	hypothetical protein	NA
TGME49_209180-t26_1	0.572303	PAN domain-containing protein	NA
TGME49_244720-t26_1	0.571964	hypothetical protein	NA
TGME49_459360-t26_1	0.570464	28S ribosomal RNA	NA
TGME49_319970-t26_1	0.569335	subtilisin SUB10	NA
TGME49_302005-t26_1	0.56853	ORF F	NA
TGME49_281970-t26_1	0.562733	adenylate kinase superfamily protein	NA
TGME49_251580-t26_1	0.562178	hypothetical protein	NA
TGME49_277950-t26_1	0.560675	lipase	NA
TGME49_267000-t26_1	0.554129	hypothetical protein	NA
TGME49_311370-t26_1	0.553487	methylmalonate-semialdehyde dehydrogenase [acylating], putative	NA
TGME49_258520-t26_1	0.54989	WD domain, G-beta repeat-containing protein	NA
TGME49_327500-t26_1	0.54989	hypothetical protein	NA
TGME49_319980-t26_1	0.54889	hypothetical protein	NA
TGME49_311420-t26_1	0.546445	hypothetical protein	NA
TGME49_316890-t26_1	0.539209	hypothetical protein	NA
TGME49_265050-t26_1	0.538349	hypothetical protein	NA
TGME49_290930-t26_1	0.536897	Mnd1 family protein	NA
TGME49_300370-t26_1	0.536823	hypothetical protein	NA
TGME49_297820-t26_1	0.53481	sperm associated antigen 6, putative	NA
TGME49_248760-t26_1	0.532888	subtilisin SUB7	NA
TGME49_203340-t26_1	0.532161	metallo-beta-lactamase domain-containing protein	NA
TGME49_459760-t26_1	0.529631	28S ribosomal RNA	NA
TGME49_318632-t26_1	0.522753	hypothetical protein	NA
TGME49_256792-t26_1	0.520859	hypothetical protein	NA
TGME49_289280-t26_1	0.519883	hypothetical protein	NA
TGME49_304755-t26_1	0.518711	hypothetical protein	NA
TGME49_268310-t26_1	0.516934	oocyst wall protein OWP3	NA
TGME49_240940-t26_1	0.515522	hypothetical protein	NA
TGME49_457730-t26_1	0.513894	28S ribosomal RNA	NA
TGME49_458730-t26_1	0.513418	18S ribosomal RNA	NA
TGME49_313775-t26_1	0.510812	hypothetical protein	NA
TGME49_244728-t26_1	0.503312	IQ calmodulin-binding motif domain-containing protein	NA
TGME49_283702-t26_1	0.502145	FATC domain-containing protein	NA
TGME49_243180-t26_1	0.498812	Toxoplasma gondii family A protein	NA
TGME49_270280-t26_1	0.498392	hypothetical protein	NA
TGME49_283870-t26_1	0.498168	hypothetical protein	NA
TGME49_273468-t26_1	0.495714	hypothetical protein	NA
TGME49_203175-t26_1	0.495104	hypothetical protein	NA
TGME49_251962-t26_1	0.492844	SAG-related sequence SRS59K	NA
TGME49_242250-t26_1	0.492318	rhoptry kinase family protein ROP19B	NA
TGME49_275390-t26_1	0.488495	hypothetical protein	NA
TGME49_460120-t26_1	0.488495	18S ribosomal RNA	NA
TGME49_328900-t26_1	0.48684	hypothetical protein	NA
TGME49_460130-t26_1	0.484645	28S ribosomal RNA	NA
TGME49_315855-t26_1	0.47919	hypothetical protein	NA
TGME49_273472-t26_1	0.477242	hypothetical protein	NA
TGME49_209585-t26_1	0.474222	hypothetical protein	NA
TGME49_249750-t26_1	0.474172	hypothetical protein	NA
TGME49_311485-t26_1	0.472885	hypothetical protein	NA
TGME49_240610-t26_1	0.470233	hypothetical protein	NA
TGME49_292350-t26_1	0.469356	hypothetical protein	NA
TGME49_268270-t26_1	0.468046	hypothetical protein	NA
TGME49_300650-t26_1	0.467879	ycf24 family protein, putative	NA
TGME49_458780-t26_1	0.467611	18S ribosomal RNA	NA
TGME49_318120-t26_1	0.467251	hypothetical protein	NA
TGME49_289160-t26_1	0.46696	hypothetical protein	NA
TGME49_289860-t26_1	0.463732	hypothetical protein	NA
TGME49_218890-t26_1	0.459797	hypothetical protein	NA
TGME49_231055-t26_1	0.459198	hypothetical protein	NA
TGME49_278680-t26_1	0.458998	hypothetical protein	NA
TGME49_228680-t26_1	0.457409	mitochondrial carrier superfamily protein	NA
TGME49_221830-t26_1	0.456782	subtilisin SUB12	NA
TGME49_220128-t26_1	0.454996	hypothetical protein	NA
TGME49_458600-t26_1	0.454106	28S ribosomal RNA	NA
TGME49_290280-t26_1	0.452608	hypothetical protein	NA
TGME49_280435-t26_1	0.45166	hypothetical protein	NA
TGME49_264430-t26_1	0.446315	hypothetical protein	NA
TGME49_201650-t26_1	0.441673	hypothetical protein	NA
TGME49_264745-t26_1	0.441359	hypothetical protein	NA
TGME49_278240-t26_1	0.439606	Zn-finger in Ran binding protein and others domain-containing protein	NA
TGME49_325600-t26_1	0.438474	hypothetical protein	NA
TGME49_275400-t26_1	0.437521	hypothetical protein	NA
TGME49_299260-t26_1	0.433749	hypothetical protein	NA
TGME49_457380-t26_1	0.433749	18S ribosomal RNA	NA
TGME49_237860-t26_1	0.430755	protein kinase domain-containing protein	NA
TGME49_210400-t26_1	0.428435	hypothetical protein	NA
TGME49_212420-t26_1	0.428212	hypothetical protein	NA
TGME49_235580-t26_1	0.428212	hypothetical protein	NA
TGME49_269120-t26_1	0.419927	oxidoreductase, putative	NA
TGME49_256035-t26_1	0.419291	hypothetical protein	NA
TGME49_258618-t26_1	0.419291	hypothetical protein	NA
TGME49_268225-t26_1	0.418793	hypothetical protein	NA
TGME49_243130-t26_1	0.418219	Toxoplasma gondii family A protein	NA
TGME49_259030-t26_1	0.417205	hypothetical protein	NA
TGME49_301360-t26_1	0.41609	hypothetical protein	NA
TGME49_230660-t26_1	0.41458	hypothetical protein	NA
TGME49_266150-t26_1	0.41365	hypothetical protein	NA
TGME49_213430-t26_1	0.411574	hypothetical protein	NA
TGME49_260000-t26_1	0.411134	hypothetical protein	NA
TGME49_276850-t26_1	0.409065	hypothetical protein	NA
TGME49_291580-t26_1	0.409065	hypothetical protein	NA
TGME49_239670-t26_1	0.408762	hypothetical protein	NA
TGME49_461460-t26_1	0.407408	18S ribosomal RNA	NA
TGME49_257460-t26_1	0.406421	hypothetical protein	NA
TGME49_321280-t26_1	0.405766	hypothetical protein	NA
TGME49_247010-t26_1	0.40252	hypothetical protein	NA
TGME49_203830-t26_1	0.401245	FHA domain-containing protein	NA
TGME49_268010-t26_1	0.399226	hypothetical protein	NA
TGME49_236975-t26_1	0.399149	Toxoplasma gondii family D protein	NA
TGME49_282230-t26_1	0.398739	sulfate adenylyltransferase/adenylylsulfate kinase	NA
TGME49_321490-t26_1	0.397921	SAG-related sequence SRS12A	NA
TGME49_461220-t26_1	0.397604	28S ribosomal RNA	NA
TGME49_283500-t26_1	0.395558	tetratricopeptide repeat-containing protein	NA
TGME49_259895-t26_1	0.394627	hypothetical protein	NA
TGME49_239755-t26_1	0.391287	hypothetical protein	NA
TGME49_249280-t26_1	0.390271	hypothetical protein	NA
TGME49_248730-t26_1	0.389837	hypothetical protein	NA
TGME49_301190-t26_1	0.385555	hypothetical protein	NA
TGME49_327000-t26_1	0.385063	U5 small nuclear ribonucleoprotein component (U5 snRNP), putative	NA
TGME49_458420-t26_1	0.38435	28S ribosomal RNA	NA
TGME49_457350-t26_1	0.383817	28S ribosomal RNA	NA
TGME49_255490-t26_1	0.383665	hypothetical protein	NA
TGME49_220125-t26_1	0.383433	hypothetical protein	NA
TGME49_461300-t26_1	0.381535	18S ribosomal RNA	NA
TGME49_269110-t26_1	0.379497	ornithine aminotransferase, mitochondrial precursor, putative	NA
TGME49_459080-t26_1	0.379122	18S ribosomal RNA	NA
TGME49_461090-t26_1	0.373626	18S ribosomal RNA	NA
TGME49_274020-t26_1	0.372703	kinesin motor domain-containing protein	NA
TGME49_219840-t26_1	0.372427	hypothetical protein	NA
TGME49_217710-t26_1	0.371671	DnaJ domain-containing protein	NA
TGME49_313510-t26_1	0.369736	hypothetical protein	NA
TGME49_307620-t26_1	0.367262	hypothetical protein	NA
TGME49_266040-t26_1	0.36688	regulator of chromosome condensation (RCC1) repeat-containing protein	NA
TGME49_216155-t26_1	0.365429	hypothetical protein	NA
TGME49_311710-t26_1	0.364425	hypothetical protein	NA
TGME49_238500-t26_1	0.36263	SAG-related sequence SRS22F	NA
TGME49_203000-t26_1	0.360681	hypothetical protein	NA
TGME49_311700-t26_1	0.360504	hypothetical protein	NA
TGME49_243520-t26_1	0.358965	hypothetical protein	NA
TGME49_210330-t26_1	0.357125	SAG-related sequence SRS37B	NA
TGME49_242350-t26_1	0.356844	tetratricopeptide repeat-containing protein	NA
TGME49_294650-t26_1	0.354206	hypothetical protein	NA
TGME49_238505-t26_1	0.353832	hypothetical protein	NA
TGME49_266700-t26_1	0.351034	hypothetical protein	NA
TGME49_292250-t26_1	0.350452	SAG-related sequence SRS36A	NA
TGME49_278690-t26_1	0.350139	cpw-wpc domain-containing protein	NA
TGME49_459880-t26_1	0.3482	18S ribosomal RNA	NA
TGME49_215328-t26_1	0.342778	hypothetical protein	NA
TGME49_233940-t26_1	0.342278	leucine rich repeat-containing protein	NA
TGME49_240310-t26_1	0.339818	Toxoplasma gondii family E protein	NA
TGME49_224905-t26_1	0.335433	hypothetical protein	NA
TGME49_257925-t26_1	0.334763	hypothetical protein	NA
TGME49_234260-t26_1	0.334041	hypothetical protein	NA
TGME49_459940-t26_1	0.333843	28S ribosomal RNA	NA
TGME49_244050-t26_1	0.333481	hypothetical protein	NA
TGME49_246640-t26_1	0.330476	hypothetical protein	NA
TGME49_216150-t26_1	0.328549	peptidase family M3 protein	NA
TGME49_460920-t26_1	0.328243	18S ribosomal RNA	NA
TGME49_280605-t26_1	0.327785	hypothetical protein	NA
TGME49_230135-t26_1	0.32672	Kinesin-associated protein	NA
TGME49_217040-t26_1	0.319714	hypothetical protein	NA
TGME49_459780-t26_1	0.318449	5.8S ribosomal RNA	NA
TGME49_300631-t26_1	0.316446	ribosomal protein L4	NA
TGME49_264178-t26_1	0.315047	flagellar associated protein	NA
TGME49_243770-t26_1	0.314468	hypothetical protein	NA
TGME49_259300-t26_1	0.312758	SAG-related sequence SRS26B	NA
TGME49_242310-t26_1	0.312515	hypothetical protein	NA
TGME49_210990-t26_1	0.311307	hypothetical protein	NA
TGME49_259960-t26_1	0.31111	Nucleoside-diphosphatase	NA
TGME49_256950-t26_1	0.308302	hypothetical protein	NA
TGME49_258512-t26_1	0.307334	hypothetical protein	NA
TGME49_242740-t26_1	0.305866	hypothetical protein	NA
TGME49_316390-t26_1	0.304939	hypothetical protein	NA
TGME49_238520-t26_1	0.301287	SAG-related sequence SRS22G	NA
TGME49_258530-t26_1	0.301107	flagellar associated protein	NA
TGME49_458360-t26_1	0.29989	18S ribosomal RNA	NA
TGME49_459180-t26_1	0.29989	28S ribosomal RNA	NA
TGME49_272620-t26_1	0.299494	hypothetical protein	NA
TGME49_209583-t26_1	0.299239	hypothetical protein	NA
TGME49_233950-t26_1	0.297722	hypothetical protein	NA
TGME49_458680-t26_1	0.297428	28S ribosomal RNA	NA
TGME49_313725-t26_1	0.292999	hypothetical protein	NA
TGME49_220025-t26_1	0.291935	hypothetical protein	NA
TGME49_306010-t26_1	0.291681	hypothetical protein	NA
TGME49_459190-t26_1	0.290278	28S ribosomal RNA	NA
TGME49_260280-t26_1	0.289166	hypothetical protein	NA
TGME49_325300-t26_1	0.289166	proteasome subunit alpha type, putative	NA
TGME49_459030-t26_1	0.289166	18S ribosomal RNA	NA
TGME49_277550-t26_1	0.289076	UvrD/REP helicase domain-containing protein	NA
TGME49_247940-t26_1	0.288904	hypothetical protein	NA
TGME49_231815-t26_1	0.286588	hypothetical protein	NA
TGME49_458370-t26_1	0.28534	18S ribosomal RNA	NA
TGME49_214510-t26_1	0.284955	hypothetical protein	NA
TGME49_268240-t26_1	0.284802	hypothetical protein	NA
TGME49_461280-t26_1	0.280697	28S ribosomal RNA	NA
TGME49_309330-t26_1	0.280619	SAG-related sequence SRS55F	NA
TGME49_459610-t26_1	0.277108	28S ribosomal RNA	NA
TGME49_262825-t26_1	0.275968	peptidase family c50 protein	NA
TGME49_228020-t26_1	0.275196	hypothetical protein	NA
TGME49_277060-t26_1	0.27359	hypothetical protein	NA
TGME49_254310-t26_1	0.271386	hypothetical protein	NA
TGME49_318130-t26_1	0.270027	Toxoplasma gondii family E protein	NA
TGME49_244510-t26_1	0.268992	AP2 domain transcription factor AP2VI-3	NA
TGME49_248540-t26_1	0.268643	hypothetical protein	NA
TGME49_305830-t26_1	0.268346	EF hand domain-containing protein	NA
TGME49_224790-t26_1	0.264815	SAG-related sequence SRS40A	NA
TGME49_294240-t26_1	0.264467	hypothetical protein	NA
TGME49_234375-t26_1	0.263429	hypothetical protein	NA
TGME49_299230-t26_1	0.263291	F-box domain-containing protein	NA
TGME49_319680-t26_1	0.263153	hypothetical protein	NA
TGME49_307630-t26_1	0.261822	hypothetical protein	NA
TGME49_322020-t26_1	0.26097	hypothetical protein	NA
TGME49_259180-t26_1	0.26053	CBS family protein	NA
TGME49_242710-t26_1	0.260026	hypothetical protein	NA
TGME49_236150-t26_1	0.259355	hypothetical protein	NA
TGME49_297488-t26_1	0.258025	hypothetical protein	NA
TGME49_317830-t26_1	0.258025	hypothetical protein	NA
TGME49_312970-t26_1	0.257761	hypothetical protein	NA
TGME49_310340-t26_1	0.25753	hypothetical protein	NA
TGME49_225570-t26_1	0.256947	hypothetical protein	NA
TGME49_274030-t26_1	0.255406	hypothetical protein	NA
TGME49_458030-t26_1	0.255147	28S ribosomal RNA	NA
TGME49_237425-t26_1	0.253664	AP2 domain transcription factor AP2X-6	NA
TGME49_209470-t26_1	0.252754	hypothetical protein	NA
TGME49_265100-t26_1	0.252205	hypothetical protein	NA
TGME49_459060-t26_1	0.251156	28S ribosomal RNA	NA
TGME49_305100-t26_1	0.249315	hypothetical protein	NA
TGME49_278350-t26_1	0.247451	Toxoplasma gondii family A protein	NA
TGME49_230663-t26_1	0.245808	hypothetical protein	NA
TGME49_201895-t26_1	0.245439	hypothetical protein	NA
TGME49_321800-t26_1	0.244247	EGF family domain-containing protein	NA
TGME49_460910-t26_1	0.24401	28S ribosomal RNA	NA
TGME49_244890-t26_1	0.243067	hypothetical protein	NA
TGME49_281460-t26_1	0.242093	hypothetical protein	NA
TGME49_306500-t26_1	0.241596	hypothetical protein	NA
TGME49_281470-t26_1	0.241236	hypothetical protein	NA
TGME49_299220-t26_1	0.240454	hypothetical protein	NA
TGME49_278070-t26_1	0.239595	Toxoplasma gondii family A protein	NA
TGME49_262575-t26_1	0.238234	hypothetical protein	NA
TGME49_269100-t26_1	0.237559	hypothetical protein	NA
TGME49_459240-t26_1	0.237335	28S ribosomal RNA	NA
TGME49_316120-t26_1	0.236458	hypothetical protein	NA
TGME49_300618-t26_1	0.23622	ribosomal protein S19	NA
TGME49_315127-t26_1	0.234191	hypothetical protein	NA
TGME49_242760-t26_1	0.23294	hypothetical protein	NA
TGME49_458440-t26_1	0.232402	18S ribosomal RNA	NA
TGME49_307603-t26_1	0.231181	adenylate kinase	NA
TGME49_275600-t26_1	0.231105	diacylglycerol acyltransferase	NA
TGME49_253390-t26_1	0.230802	hypothetical protein	NA
TGME49_225140-t26_1	0.230651	BT1 family protein	NA
TGME49_457600-t26_1	0.23038	28S ribosomal RNA	NA
TGME49_233960-t26_1	0.228946	hypothetical protein	NA
TGME49_457850-t26_1	0.228704	18S ribosomal RNA	NA
TGME49_460600-t26_1	0.228445	18S ribosomal RNA	NA
TGME49_255480-t26_1	0.227155	thioredoxin domain-containing protein	NA
TGME49_249665-t26_1	0.226985	hypothetical protein	NA
TGME49_235600-t26_1	0.225375	SAG-related sequence SRS45	NA
TGME49_238450-t26_1	0.22462	hypothetical protein	NA
TGME49_238480-t26_1	0.223871	SAG-related sequence SRS22D	NA
TGME49_297480-t26_1	0.221165	hypothetical protein	NA
TGME49_256960-t26_1	0.220944	FYVE zinc finger domain-containing protein	NA
TGME49_275590-t26_1	0.218523	mono- or diacylglycerol acyltransferase	NA
TGME49_457940-t26_1	0.218444	18S ribosomal RNA	NA
TGME49_320240-t26_1	0.218177	SAG-related sequence SRS15B	NA
TGME49_203500-t26_1	0.216292	alanine dehydrogenase/pyridine nucleotide transhydrogenase domain-containing protein	NA
TGME49_233150-t26_1	0.214334	hypothetical protein	NA
TGME49_315345-t26_1	0.214106	SAG-related sequence SRS52F	NA
TGME49_276860-t26_1	0.213734	hypothetical protein	NA
TGME49_289020-t26_1	0.213109	hypothetical protein	NA
TGME49_294210-t26_1	0.212598	hypothetical protein	NA
TGME49_460300-t26_1	0.211112	28S ribosomal RNA	NA
TGME49_320500-t26_1	0.210387	patched family protein	NA
TGME49_298080-t26_1	0.209646	hypothetical protein	NA
TGME49_206570-t26_1	0.207827	kinesin, putative	NA
TGME49_212740-t26_1	0.207423	aromatic amino acid hydrolase AAH2	NA
TGME49_243370-t26_1	0.206887	hypothetical protein	NA
TGME49_309540-t26_1	0.20474	hypothetical protein	NA
TGME49_460470-t26_1	0.204699	18S ribosomal RNA	NA
TGME49_274700-t26_1	0.203498	hypothetical protein	NA
TGME49_243360-t26_1	0.203293	hypothetical protein	NA
TGME49_278430-t26_1	0.200938	Toxoplasma gondii family A protein	NA
TGME49_460620-t26_1	0.200458	18S ribosomal RNA	NA
TGME49_289850-t26_1	0.197779	hypothetical protein	NA
TGME49_268820-t26_1	0.196799	hypothetical protein	NA
TGME49_246650-t26_1	0.195524	DHHC zinc finger domain-containing protein	NA
TGME49_307590-t26_1	0.194793	hypothetical protein	NA
TGME49_459460-t26_1	0.194266	18S ribosomal RNA	NA
TGME49_459690-t26_1	0.193519	18S ribosomal RNA	NA
TGME49_458530-t26_1	0.193333	28S ribosomal RNA	NA
TGME49_218460-t26_1	0.192778	hypothetical protein	NA
TGME49_206520-t26_1	0.192532	hypothetical protein	NA
TGME49_459090-t26_1	0.191749	18S ribosomal RNA	NA
TGME49_294600-t26_1	0.190698	Toxoplasma gondii family D protein	NA
TGME49_281555-t26_1	0.189012	hypothetical protein	NA
TGME49_283470-t26_1	0.188445	Kazal-type serine protease inhibitor domain-containing protein	NA
TGME49_219660-t26_1	0.188215	hypothetical protein	NA
TGME49_305280-t26_1	0.187509	hypothetical protein	NA
TGME49_458510-t26_1	0.185893	18S ribosomal RNA	NA
TGME49_275355-t26_1	0.185208	SAG-related sequence SRS47A	NA
TGME49_210460-t26_1	0.184557	hypothetical protein	NA
TGME49_204290-t26_1	0.184304	hypothetical protein	NA
TGME49_235950-t26_1	0.184034	subtilisin SUB8	NA
TGME49_222080-t26_1	0.183185	hypothetical protein	NA
TGME49_320280-t26_1	0.183145	hypothetical protein	NA
TGME49_259155-t26_1	0.180939	hypothetical protein	NA
TGME49_205658-t26_1	0.180902	F5/8 type C domain-containing protein	NA
TGME49_254320-t26_1	0.177582	hypothetical protein	NA
TGME49_209515-t26_1	0.176544	hypothetical protein	NA
TGME49_286778-t26_1	0.175619	hypothetical protein	NA
TGME49_460040-t26_1	0.175619	18S ribosomal RNA	NA
TGME49_203570-t26_1	0.175543	acyltransferase domain-containing protein	NA
TGME49_203470-t26_1	0.174705	hypothetical protein	NA
TGME49_355200-t26_1	0.174705	hypothetical protein	NA
TGME49_460020-t26_1	0.174341	28S ribosomal RNA	NA
TGME49_313210-t26_1	0.172959	hypothetical protein	NA
TGME49_209590-t26_1	0.172904	hypothetical protein	NA
TGME49_225370-t26_1	0.172904	hypothetical protein	NA
TGME49_458120-t26_1	0.17241	28S ribosomal RNA	NA
TGME49_461170-t26_1	0.169983	18S ribosomal RNA	NA
TGME49_206910-t26_1	0.169411	hypothetical protein	NA
TGME49_306235-t26_1	0.169411	hypothetical protein	NA
TGME49_460420-t26_1	0.169411	28S ribosomal RNA	NA
TGME49_300641-t26_1	0.168559	ribosomal protein S4	NA
TGME49_457720-t26_1	0.16794	18S ribosomal RNA	NA
TGME49_328300-t26_1	0.167716	hypothetical protein	NA
TGME49_460720-t26_1	0.167605	28S ribosomal RNA	NA
TGME49_459350-t26_1	0.167159	28S ribosomal RNA	NA
TGME49_210950-t26_1	0.166937	oocyst wall protein	NA
TGME49_244726-t26_1	0.166541	hypothetical protein	NA
TGME49_278860-t26_1	0.166468	hypothetical protein	NA
TGME49_278380-t26_1	0.161871	Toxoplasma gondii family A protein	NA
TGME49_461340-t26_1	0.161438	28S ribosomal RNA	NA
TGME49_327600-t26_1	0.160494	hypothetical protein	NA
TGME49_459740-t26_1	0.160239	18S ribosomal RNA	NA
TGME49_460150-t26_1	0.159933	28S ribosomal RNA	NA
TGME49_315390-t26_1	0.158223	SAG-related sequence SRS53C	NA
TGME49_240550-t26_1	0.157727	copper chaperone COX17-1, putative	NA
TGME49_207730-t26_1	0.155985	hypothetical protein	NA
TGME49_457570-t26_1	0.155293	28S ribosomal RNA	NA
TGME49_243110-t26_1	0.155225	hypothetical protein	NA
TGME49_324200-t26_1	0.153868	hypothetical protein	NA
TGME49_313220-t26_1	0.153327	hypothetical protein	NA
TGME49_231470-t26_1	0.152193	hypothetical protein	NA
TGME49_201660-t26_1	0.150794	hypothetical protein	NA
TGME49_242600-t26_1	0.15013	6-phosphogluconate dehydrogenase	NA
TGME49_211370-t26_1	0.14945	tetratricopeptide repeat-containing protein	NA
TGME49_457320-t26_1	0.14945	28S ribosomal RNA	NA
TGME49_459070-t26_1	0.148641	28S ribosomal RNA	NA
TGME49_218450-t26_1	0.148495	hypothetical protein	NA
TGME49_459670-t26_1	0.147551	28S ribosomal RNA	NA
TGME49_457880-t26_1	0.146833	28S ribosomal RNA	NA
TGME49_458910-t26_1	0.145	28S ribosomal RNA	NA
TGME49_283698-t26_1	0.143757	hypothetical protein	NA
TGME49_305790-t26_1	0.143444	hypothetical protein	NA
TGME49_457530-t26_1	0.143347	18S ribosomal RNA	NA
TGME49_273478-t26_1	0.142988	dynein heavy chain, n-terminal region 2 protein	NA
TGME49_288960-t26_1	0.14294	hypothetical protein	NA
TGME49_459410-t26_1	0.141732	18S ribosomal RNA	NA
TGME49_458050-t26_1	0.140938	18S ribosomal RNA	NA
TGME49_224080-t26_1	0.14066	Kazal-type serine protease inhibitor domain-containing protein	NA
TGME49_270580-t26_1	0.138519	HECT-domain (ubiquitin-transferase) domain-containing protein	NA
TGME49_459860-t26_1	0.138418	18S ribosomal RNA	NA
TGME49_290925-t26_1	0.137849	hypothetical protein	NA
TGME49_460000-t26_1	0.137473	18S ribosomal RNA	NA
TGME49_239650-t26_1	0.136911	hypothetical protein	NA
TGME49_297310-t26_1	0.135986	hypothetical protein	NA
TGME49_202100-t26_1	0.135864	hypothetical protein	NA
TGME49_460820-t26_1	0.135013	28S ribosomal RNA	NA
TGME49_274040-t26_1	0.134789	hypothetical protein	NA
TGME49_457550-t26_1	0.134224	28S ribosomal RNA	NA
TGME49_458380-t26_1	0.133108	18S ribosomal RNA	NA
TGME49_248210-t26_1	0.13206	hypothetical protein	NA
TGME49_224010-t26_1	0.131997	hypothetical protein	NA
TGME49_272280-t26_1	0.13035	PP2C, putative	NA
TGME49_306480-t26_1	0.128743	CAM kinase, CDPK family	NA
TGME49_240230-t26_1	0.128518	hypothetical protein	NA
TGME49_302007-t26_1	0.127058	ribosomal protein L11, putative	NA
TGME49_315380-t26_1	0.127058	SAG-related sequence SRS53B	NA
TGME49_322210-t26_1	0.127058	apocytochrome b, putative	NA
TGME49_203200-t26_1	0.126844	hypothetical protein	NA
TGME49_265175-t26_1	0.126314	hypothetical protein	NA
TGME49_315540-t26_1	0.125866	calcium binding egf domain-containing protein	NA
TGME49_295740-t26_1	0.125251	hypothetical protein	NA
TGME49_246763-t26_1	0.125162	hypothetical protein	NA
TGME49_324500-t26_1	0.124542	nuclear distribution protein C, putative	NA
TGME49_458860-t26_1	0.12322	28S ribosomal RNA	NA
TGME49_243120-t26_1	0.122719	Toxoplasma gondii family A protein	NA
TGME49_311820-t26_1	0.122421	hypothetical protein	NA
TGME49_459830-t26_1	0.121144	28S ribosomal RNA	NA
TGME49_230020-t26_1	0.119286	kinesin motor domain-containing protein	NA
TGME49_293030-t26_1	0.115716	hypothetical protein	NA
TGME49_458100-t26_1	0.115401	18S ribosomal RNA	NA
TGME49_457800-t26_1	0.115348	28S ribosomal RNA	NA
TGME49_202990-t26_1	0.114787	hypothetical protein	NA
TGME49_304450-t26_1	0.114613	cation-transporting ATPase	NA
TGME49_460840-t26_1	0.114613	28S ribosomal RNA	NA
TGME49_272360-t26_1	0.114093	EF hand family protein	NA
TGME49_460310-t26_1	0.113322	28S ribosomal RNA	NA
TGME49_458630-t26_1	0.112898	28S ribosomal RNA	NA
TGME49_209510-t26_1	0.112864	hypothetical protein	NA
TGME49_459790-t26_1	0.112561	18S ribosomal RNA	NA
TGME49_297090-t26_1	0.112227	hypothetical protein	NA
TGME49_457650-t26_1	0.112143	28S ribosomal RNA	NA
TGME49_224780-t26_1	0.111316	SAG-related sequence SRS40B	NA
TGME49_461080-t26_1	0.110663	28S ribosomal RNA	NA
TGME49_300690-t26_1	0.109978	RNA polymerase C2, putative	NA
TGME49_259280-t26_1	0.109619	hypothetical protein	NA
TGME49_460900-t26_1	0.108907	28S ribosomal RNA	NA
TGME49_458520-t26_1	0.108496	28S ribosomal RNA	NA
TGME49_461240-t26_1	0.108204	18S ribosomal RNA	NA
TGME49_240340-t26_1	0.107167	Toxoplasma gondii family E protein	NA
TGME49_215165-t26_1	0.106374	hypothetical protein	NA
TGME49_457740-t26_1	0.106318	28S ribosomal RNA	NA
TGME49_240390-t26_1	0.10534	calcium-dependent protein kinase	NA
TGME49_289840-t26_1	0.10393	hypothetical protein	NA
TGME49_240530-t26_1	0.103104	hypothetical protein	NA
TGME49_292270-t26_1	0.102266	SAG-related sequence SRS36C	NA
TGME49_321700-t26_1	0.102059	hypothetical protein	NA
TGME49_461250-t26_1	0.101441	28S ribosomal RNA	NA
TGME49_461230-t26_1	0.100429	28S ribosomal RNA	NA
TGME49_283840-t26_1	0.100329	GATA zinc finger domain-containing protein	NA
TGME49_253660-t26_1	0.0998312	hypothetical protein	NA
TGME49_293010-t26_1	0.0994366	hypothetical protein	NA
TGME49_209810-t26_1	0.0992405	hypothetical protein	NA
TGME49_460220-t26_1	0.0990452	28S ribosomal RNA	NA
TGME49_459920-t26_1	0.0988506	28S ribosomal RNA	NA
TGME49_457660-t26_1	0.0977622	28S ribosomal RNA	NA
TGME49_458620-t26_1	0.0974152	28S ribosomal RNA	NA
TGME49_457540-t26_1	0.0971331	28S ribosomal RNA	NA
TGME49_235940-t26_1	0.0956558	hypothetical protein	NA
TGME49_459200-t26_1	0.0945177	28S ribosomal RNA	NA
TGME49_459710-t26_1	0.0942227	28S ribosomal RNA	NA
TGME49_458920-t26_1	0.0934354	18S ribosomal RNA	NA
TGME49_278300-t26_1	0.0933487	Toxoplasma gondii family A protein	NA
TGME49_457360-t26_1	0.0931758	28S ribosomal RNA	NA
TGME49_213380-t26_1	0.0931327	hypothetical protein	NA
TGME49_457610-t26_1	0.0909854	18S ribosomal RNA	NA
TGME49_240360-t26_1	0.0891582	Toxoplasma gondii family E protein	NA
TGME49_320715-t26_1	0.088427	hypothetical protein	NA
TGME49_460450-t26_1	0.0873523	28S ribosomal RNA	NA
TGME49_460350-t26_1	0.0871254	28S ribosomal RNA	NA
TGME49_215670-t26_1	0.0869748	cAMP-dependent protein kinase	NA
TGME49_259150-t26_1	0.0859268	hypothetical protein	NA
TGME49_329620-t26_1	0.0853519	hypothetical protein	NA
TGME49_457590-t26_1	0.0851353	28S ribosomal RNA	NA
TGME49_296640-t26_1	0.0847053	SAG-related sequence SRS48E	NA
TGME49_242300-t26_1	0.0842796	dihydrodipicolinate synthase	NA
TGME49_326100-t26_1	0.0839982	dynamin gtpase	NA
TGME49_459040-t26_1	0.083441	28S ribosomal RNA	NA
TGME49_238460-t26_1	0.0833719	SAG-related sequence SRS22B	NA
TGME49_293250-t26_1	0.083003	hypothetical protein	NA
TGME49_459130-t26_1	0.0827548	18S ribosomal RNA	NA
TGME49_253110-t26_1	0.0813719	kinesin motor domain-containing protein	NA
TGME49_258120-t26_1	0.0806329	Pex2 / Pex12 amino terminal region protein	NA
TGME49_458970-t26_1	0.079992	28S ribosomal RNA	NA
TGME49_233270-t26_1	0.0794865	MORN repeat-containing protein	NA
TGME49_461290-t26_1	0.0780077	18S ribosomal RNA	NA
TGME49_458830-t26_1	0.0772294	28S ribosomal RNA	NA
TGME49_325900-t26_1	0.0766996	zinc finger (CCCH type) motif-containing protein	NA
TGME49_243302-t26_1	0.0756616	hypothetical protein	NA
TGME49_259410-t26_1	0.075548	SAG-related sequence SRS26A	NA
TGME49_221265-t26_1	0.0754347	hypothetical protein	NA
TGME49_459140-t26_1	0.0748734	28S ribosomal RNA	NA
TGME49_270595-t26_1	0.0747304	UBA/TS-N domain-containing protein	NA
TGME49_243670-t26_1	0.0742108	hypothetical protein	NA
TGME49_286782-t26_1	0.0741561	MAM domain-containing protein	NA
TGME49_328600-t26_1	0.0729202	Isoleucine-tRNA ligase	NA
TGME49_209920-t26_1	0.0725348	PAN domain-containing protein	NA
TGME49_460250-t26_1	0.0709661	18S ribosomal RNA	NA
TGME49_209560-t26_1	0.0698819	hypothetical protein	NA
TGME49_307600-t26_1	0.0698819	RCC1 domain containing protein	NA
TGME49_219450-t26_1	0.0695919	WD domain, G-beta repeat-containing protein	NA
TGME49_319390-t26_1	0.0688774	hypothetical protein	NA
TGME49_458400-t26_1	0.0688303	18S ribosomal RNA	NA
TGME49_458060-t26_1	0.0686893	28S ribosomal RNA	NA
TGME49_217390-t26_1	0.0679014	hypothetical protein	NA
TGME49_458740-t26_1	0.0665982	28S ribosomal RNA	NA
TGME49_458540-t26_1	0.0663348	28S ribosomal RNA	NA
TGME49_457490-t26_1	0.0653865	28S ribosomal RNA	NA
TGME49_219670-t26_1	0.0638514	zinc finger (CCCH type) motif-containing protein	NA
TGME49_269350-t26_1	0.0632627	hypothetical protein	NA
TGME49_323500-t26_1	0.0622325	hypothetical protein	NA
TGME49_243160-t26_1	0.0616857	Toxoplasma gondii family A protein	NA
TGME49_458710-t26_1	0.0606935	28S ribosomal RNA	NA
TGME49_460810-t26_1	0.0592987	28S ribosomal RNA	NA
TGME49_458320-t26_1	0.0578665	18S ribosomal RNA	NA
TGME49_329700-t26_1	0.0561551	SAG-related sequence SRS26J	NA
TGME49_460400-t26_1	0.0557815	18S ribosomal RNA	NA
TGME49_242400-t26_1	0.0554435	calcium-dependent protein kinase CDPK2B	NA
TGME49_459570-t26_1	0.0545715	18S ribosomal RNA	NA
TGME49_217380-t26_1	0.054015	hypothetical protein	NA
TGME49_459400-t26_1	0.053832	28S ribosomal RNA	NA
TGME49_235200-t26_1	0.0520859	PAN domain-containing protein	NA
TGME49_243550-t26_1	0.0517643	H-SHIPPO 1, putative	NA
TGME49_278360-t26_1	0.0517466	Toxoplasma gondii family A protein	NA
TGME49_460010-t26_1	0.0516051	28S ribosomal RNA	NA
TGME49_460930-t26_1	0.0510293	28S ribosomal RNA	NA
TGME49_460730-t26_1	0.0506187	18S ribosomal RNA	NA
TGME49_459150-t26_1	0.0505678	28S ribosomal RNA	NA
TGME49_459950-t26_1	0.0505678	28S ribosomal RNA	NA
TGME49_326800-t26_1	0.0500646	S-Adenosyl homocysteine hydrolase	NA
TGME49_460200-t26_1	0.0495226	28S ribosomal RNA	NA
TGME49_233280-t26_1	0.0487076	hypothetical protein	NA
TGME49_210210-t26_1	0.04832	hypothetical protein	NA
TGME49_277572-t26_1	0.0482175	Toxoplasma gondii family D protein	NA
TGME49_457760-t26_1	0.0481944	18S ribosomal RNA	NA
TGME49_460340-t26_1	0.0479647	18S ribosomal RNA	NA
TGME49_460170-t26_1	0.0478734	28S ribosomal RNA	NA
TGME49_278310-t26_1	0.0478279	hypothetical protein	NA
TGME49_285160-t26_1	0.0476467	cyclin-dependent kinase family 5 protein	NA
TGME49_458040-t26_1	0.0459497	28S ribosomal RNA	NA
TGME49_460580-t26_1	0.0454106	28S ribosomal RNA	NA
TGME49_290923-t26_1	0.0445265	hypothetical protein	NA
TGME49_458770-t26_1	0.0444086	28S ribosomal RNA	NA
TGME49_461360-t26_1	0.0438283	28S ribosomal RNA	NA
TGME49_213960-t26_1	0.0432073	hypothetical protein	NA
TGME49_461070-t26_1	0.0430779	28S ribosomal RNA	NA
TGME49_458660-t26_1	0.0424957	28S ribosomal RNA	NA
TGME49_254190-t26_1	0.0417898	calcium signaling protein kinase MARK, putative	NA
TGME49_460180-t26_1	0.0417551	28S ribosomal RNA	NA
TGME49_457580-t26_1	0.0409731	28S ribosomal RNA	NA
TGME49_460260-t26_1	0.0393085	28S ribosomal RNA	NA
TGME49_461160-t26_1	0.0389133	28S ribosomal RNA	NA
TGME49_459930-t26_1	0.0378592	28S ribosomal RNA	NA
TGME49_259900-t26_1	0.0377882	hypothetical protein	NA
TGME49_218900-t26_1	0.036381	hypothetical protein	NA
TGME49_206560-t26_1	0.0362239	EF hand domain-containing protein	NA
TGME49_459220-t26_1	0.0356338	28S ribosomal RNA	NA
TGME49_233330-t26_1	0.035458	radial spokehead family protein	NA
TGME49_222980-t26_1	0.0352099	hypothetical protein	NA
TGME49_460800-t26_1	0.0346522	28S ribosomal RNA	NA
TGME49_461380-t26_1	0.0343681	28S ribosomal RNA	NA
TGME49_457640-t26_1	0.0320886	28S ribosomal RNA	NA
TGME49_458700-t26_1	0.0318853	28S ribosomal RNA	NA
TGME49_457410-t26_1	0.0310012	28S ribosomal RNA	NA
TGME49_323200-t26_1	0.0304939	OTU family cysteine protease	NA
TGME49_458670-t26_1	0.0303102	28S ribosomal RNA	NA
TGME49_243140-t26_1	0.0299316	Toxoplasma gondii family A protein	NA
TGME49_457330-t26_1	0.0289166	18S ribosomal RNA	NA
TGME49_461010-t26_1	0.0289166	18S ribosomal RNA	NA
TGME49_461140-t26_1	0.0289	18S ribosomal RNA	NA
TGME49_247720-t26_1	0.0288338	hypothetical protein	NA
TGME49_458390-t26_1	0.0282509	28S ribosomal RNA	NA
TGME49_312450-t26_1	0.0262604	hypothetical protein	NA
TGME49_460650-t26_1	0.0202801	28S ribosomal RNA	NA
TGME49_242390-t26_1	0.0194793	enoyl-coa hydratase/isomerase family protein	NA
TGME49_460830-t26_1	0.0183097	28S ribosomal RNA	NA
TGME49_242750-t26_1	0.0171973	hypothetical protein	NA
TGME49_316780-t26_1	0.0158372	hypothetical protein	NA
TGME49_240325-t26_1	0.0114248	Toxoplasma gondii family E protein	NA
TGME49_240350-t26_1	0.0111341	Toxoplasma gondii family E protein	NA
TGME49_270250-t26_1	15899	dense granule protein GRA1	6510
TGME49_227620-t26_1	7701.28	dense granule protein GRA2	4436
TGME49_203310-t26_1	2368.31	dense granule protein GRA7	3278
TGME49_286450-t26_1	3812.76	dense granule protein GRA5	2723
TGME49_275440-t26_1	2492.47	dense granule protein GRA6	2103
TGME49_227280-t26_1	1330.15	dense granule protein GRA3	1914
TGME49_233480-t26_1	1521.92	SAG-related sequence SRS29C	1869
TGME49_250710-t26_1	2776.49	microneme protein MIC10	1733
TGME49_271050-t26_1	3291.85	SAG-related sequence SRS34A	1703
TGME49_277270-t26_1	1103.51	NTPase II	1608
TGME49_288650-t26_1	1946.14	dense granule protein GRA12	1499
TGME49_277260-t26_1	80.7601	hypothetical protein	1455
TGME49_254720-t26_1	1618.75	dense granule protein GRA8	1443
TGME49_277080-t26_1	4983.58	microneme protein MIC5	1401
TGME49_233460-t26_1	7815.14	SAG-related sequence SRS29B	1160
TGME49_215960-t26_1	677.972	hypothetical protein	1086
TGME49_204530-t26_1	2086.28	microneme protein MIC11	1021
TGME49_204050-t26_1	2256.8	subtilisin SUB1	1017
TGME49_214220-t26_1	1115.28	hypothetical protein	1009
TGME49_291890-t26_1	1325.68	microneme protein MIC1	992
TGME49_233450-t26_1	1101.43	SAG-related sequence SRS29A	917
TGME49_207400-t26_1	433.94	hypothetical protein	869
TGME49_310780-t26_1	1925.76	dense granule protein GRA4	810
TGME49_201390-t26_1	1389.22	hypothetical protein	785
TGME49_201780-t26_1	1029.69	microneme protein MIC2	760
TGME49_201785-t26_1	424.571	hypothetical protein	741
TGME49_218520-t26_1	566.247	microneme protein MIC6	718
TGME49_258470-t26_1	1952.91	hypothetical protein	709
TGME49_294200-t26_1	686.466	glucose-6-phosphate 1-dehydrogenase	692
TGME49_253180-t26_1	429.964	hypothetical protein	681
TGME49_230160-t26_1	1392.88	hypothetical protein	662
TGME49_214940-t26_1	1013	MIC2-associated protein M2AP	640
TGME49_203290-t26_1	328.703	hypothetical protein	636
TGME49_273760-t26_1	564.082	heat shock protein HSP70	629
TGME49_279100-t26_1	205.519	hypothetical protein	612
TGME49_288380-t26_1	227.96	heat shock protein HSP90	604
TGME49_208450-t26_1	1330.62	protease inhibitor PI2	601
TGME49_250115-t26_1	418.454	hypothetical protein	577
TGME49_309590-t26_1	902.197	rhoptry protein ROP1	575
TGME49_237230-t26_1	509.788	hypothetical protein	561
TGME49_220950-t26_1	366.756	hypothetical protein	556
TGME49_230180-t26_1	561.955	hypothetical protein	553
TGME49_243730-t26_1	810.506	rhoptry protein ROP9	545
TGME49_241240-t26_1	285.528	hypothetical protein	512
TGME49_289690-t26_1	489.451	glyceraldehyde-3-phosphate dehydrogenase GAPDH1	501
TGME49_255260-t26_1	1245.73	apical membrane antigen AMA1	499
TGME49_209030-t26_1	439.157	actin ACT1	493
TGME49_212270-t26_1	988.722	hypothetical protein	488
TGME49_213280-t26_1	604.324	SAG-related sequence SRS25	487
TGME49_239760-t26_1	2232.26	ribosomal protein RPL22	481
TGME49_267060-t26_1	805.26	ribosomal protein RPL14	481
TGME49_263090-t26_1	879.512	14-3-3 protein	477
TGME49_310490-t26_1	354.913	ribosomal protein RPL27A	474
TGME49_263050-t26_1	807.09	ribosomal protein RPL13	472
TGME49_314810-t26_1	500.354	ribosomal protein RPL7	466
TGME49_232350-t26_1	755.253	lactate dehydrogenase LDH1	464
TGME49_217570-t26_1	809.673	ribosomal protein RPS27	456
TGME49_245460-t26_1	787.206	ribosomal protein RPS8	454
TGME49_313910-t26_1	181.674	RNA recognition motif 2 protein	449
TGME49_295110-t26_1	1031.98	rhoptry protein ROP7	447
TGME49_320050-t26_1	199.449	ribosomal protein RPL5	437
TGME49_253690-t26_1	1026.65	hypothetical protein	429
TGME49_211630-t26_1	496.023	hypothetical protein	428
TGME49_205340-t26_1	361.021	ribosomal protein RPS12	428
TGME49_286420-t26_1	402.605	elongation factor 1-alpha (EF-1-ALPHA), putative	424
TGME49_200360-t26_1	970.215	hypothetical protein	423
TGME49_286090-t26_1	300.584	translation initiation factor SUI1, putative	423
TGME49_210690-t26_1	516.109	ribosomal protein RPS6	409
TGME49_239740-t26_1	735.309	dense granule protein GRA14	397
TGME49_266070-t26_1	244.987	ribosomal protein RPL31	394
TGME49_208030-t26_1	1049.54	microneme protein MIC4	386
TGME49_205700-t26_1	246.291	cyclophilin precursor	385
TGME49_267400-t26_1	1293.72	ribosomal protein RPL32	382
TGME49_227360-t26_1	361.916	ribosomal protein RPL3	379
TGME49_247530-t26_1	353.796	hypothetical protein	379
TGME49_232940-t26_1	369.192	heat shock protein HSP20	376
TGME49_270380-t26_1	736.899	ribosomal protein RPS13	373
TGME49_266920-t26_1	306.683	3'5'-cyclic nucleotide phosphodiesterase domain-containing protein	371
TGME49_215775-t26_1	697.229	rhoptry protein ROP8	368
TGME49_245620-t26_1	428.799	ribosomal-ubiquitin protein RPS27A	368
TGME49_300000-t26_1	299.085	ribosomal protein RPL18	367
TGME49_218260-t26_1	879.819	histone H3.3	361
TGME49_294800-t26_1	498.065	elongation factor 1-alpha (EF-1-ALPHA), putative	361
TGME49_233380-t26_1	277.419	hypothetical protein	358
TGME49_232230-t26_1	733.508	ribosomal protein RPL30	356
TGME49_262620-t26_1	483.118	RNA recognition motif-containing protein	356
TGME49_238250-t26_1	413.308	ribosomal protein RPL36	355
TGME49_249990-t26_1	359.796	hypothetical protein	355
TGME49_213050-t26_1	481.269	hypothetical protein	342
TGME49_316400-t26_1	830.372	alpha tubulin TUBA1	341
TGME49_220400-t26_1	1540.45	actin depolymerizing factor ADF	340
TGME49_248390-t26_1	472.881	ribosomal protein RPL26	336
TGME49_300190-t26_1	382.428	ribosomal protein RPL37A	336
TGME49_204020-t26_1	598.509	ribosomal protein RPL8	332
TGME49_227600-t26_1	445.155	ribosomal protein RPL34	328
TGME49_249370-t26_1	364.02	translation initiation factor SUI1, putative	325
TGME49_231080-t26_1	766.206	ribosomal protein RPL38	324
TGME49_236040-t26_1	284.104	fructose-1,6-bisphosphate aldolase	323
TGME49_234550-t26_1	562.591	ribosomal protein RPL29	322
TGME49_262670-t26_1	652.038	ribosomal protein RPL18A	321
TGME49_289530-t26_1	480.795	ribosomal protein RPL19	318
TGME49_262690-t26_1	385.658	ribosomal protein RPL27	318
TGME49_309810-t26_1	577.605	ribosomal protein RPP2	316
TGME49_209290-t26_1	409.316	ribosomal protein RPS28	316
TGME49_280380-t26_1	756.11	poly(ADP-ribose) glycohydrolase	315
TGME49_225120-t26_1	411.764	hypothetical protein	315
TGME49_225080-t26_1	458.285	ribosomal protein RPS18	311
TGME49_270240-t26_1	337.215	MAG1	311
TGME49_213940-t26_1	477.484	CHCH domain-containing protein	310
TGME49_201860-t26_1	468.377	hypothetical protein	309
TGME49_253430-t26_1	228.825	asparagine synthetase, putative	306
TGME49_223050-t26_1	295.112	ribosomal protein RPS20	305
TGME49_308020-t26_1	267.274	SAG-related sequence SRS57	301
TGME49_266060-t26_1	437.25	ribosomal protein RPSA	300
TGME49_249250-t26_1	624.086	ribosomal protein RPL35A	298
TGME49_261570-t26_1	639.812	ribosomal protein RPL7A	295
TGME49_263700-t26_1	728.58	ribosomal protein RPS14	291
TGME49_258870-t26_1	404.922	hypothetical protein	288
TGME49_311720-t26_1	528.727	chaperonin protein BiP	287
TGME49_316310-t26_1	394.416	superoxide dismutase	284
TGME49_208740-t26_1	169.554	microneme protein, putative	282
TGME49_228470-t26_1	677.432	ribosomal protein RPL15	278
TGME49_251540-t26_1	224.47	dense granule protein GRA9	278
TGME49_290700-t26_1	237.405	hypothetical protein	277
TGME49_314430-t26_1	127.636	serine/threonine specific protein phosphatase	274
TGME49_232410-t26_1	368.204	PDI family protein	273
TGME49_207840-t26_1	374.808	ribosomal protein RPS17	272
TGME49_232300-t26_1	349.188	ribosomal protein RPS3	271
TGME49_263130-t26_1	300.467	citrate synthase, putative	271
TGME49_288720-t26_1	279.884	ribosomal protein RPL10	271
TGME49_275810-t26_1	801.206	ribosomal protein RPS10	270
TGME49_242340-t26_1	398.56	ribosomal protein RPS29	270
TGME49_316250-t26_1	390.539	hypothetical protein	268
TGME49_211680-t26_1	399.801	protein disulfide isomerase	265
TGME49_242330-t26_1	1095.87	ribosomal protein RPS5	264
TGME49_239100-t26_1	452	ribosomal protein RPS7	264
TGME49_240060-t26_1	362.386	hypothetical protein	262
TGME49_245680-t26_1	664.019	ribosomal protein RPL21	260
TGME49_300200-t26_1	313.401	histone H2AZ	259
TGME49_293740-t26_1	933.866	hypothetical protein	257
TGME49_226970-t26_1	327.047	ribosomal protein RPS11	257
TGME49_213350-t26_1	581.883	ribosomal protein RPS15	256
TGME49_309820-t26_1	467.727	ribosomal protein RPL11	256
TGME49_293870-t26_1	446.784	thioredoxin, putative	256
TGME49_284560-t26_1	590.899	ribosomal protein RPL9	255
TGME49_257380-t26_1	503.547	hypothetical protein	255
TGME49_289920-t26_1	493.021	hypothetical protein	255
TGME49_213580-t26_1	548.164	hypothetical protein	254
TGME49_244320-t26_1	257.589	ribosomal protein RPL24	254
TGME49_240090-t26_1	225.683	rhoptry kinase family protein ROP34, putative	253
TGME49_268980-t26_1	458.363	hypothetical protein	252
TGME49_232670-t26_1	318.173	hypothetical protein	252
TGME49_309120-t26_1	161.129	ribosomal protein RPL4	252
TGME49_291840-t26_1	283.508	hypothetical protein	251
TGME49_304500-t26_1	362.932	hypothetical protein	250
TGME49_212290-t26_1	324.188	ribosomal protein RPS19	250
TGME49_238010-t26_1	251.244	ribosomal protein RPL23A	250
TGME49_289600-t26_1	381.713	heat shock protein HSP29	248
TGME49_223660-t26_1	26.2341	50S ribosomal protein L4, putative	247
TGME49_254440-t26_1	743.802	ribosomal protein RPL12	245
TGME49_226020-t26_1	347.936	transporter, major facilitator family protein	243
TGME49_229670-t26_1	779.236	ribosomal protein RPS23	241
TGME49_231140-t26_1	279.884	ribosomal protein RPS25	241
TGME49_295935-t26_1	67.5539	KRUF family protein	241
TGME49_295350-t26_1	430.013	nucleoside diphosphate kinase, putative	239
TGME49_219690-t26_1	281.231	hypothetical protein	239
TGME49_299780-t26_1	184.389	hypothetical protein	238
TGME49_224460-t26_1	387.669	aminopeptidase n, putative	237
TGME49_215220-t26_1	374.282	hypothetical protein	236
TGME49_283540-t26_1	356.854	hypothetical protein	236
TGME49_247030-t26_1	287.382	hypothetical protein	236
TGME49_221210-t26_1	675.94	cyclophilin	234
TGME49_305520-t26_1	530.166	ribosomal protein RPS2	230
TGME49_263040-t26_1	494.166	ribosomal protein RPS16	230
TGME49_293690-t26_1	199.439	profilin PRF	230
TGME49_202830-t26_1	228.23	Elicitor-responsive protein, putative	229
TGME49_319560-t26_1	154.394	microneme protein MIC3	228
TGME49_236650-t26_1	206.754	DEAD (Asp-Glu-Ala-Asp) box polypeptide 17	227
TGME49_220240-t26_1	125.459	hypothetical protein	226
TGME49_257530-t26_1	225.894	transporter, major facilitator family protein	225
TGME49_301400-t26_1	57.6445	hypothetical protein	225
TGME49_210682-t26_1	222.281	hypothetical protein	224
TGME49_313390-t26_1	281.811	ribosomal protein RPL6	221
TGME49_261740-t26_1	1478.12	hypothetical protein	218
TGME49_259240-t26_1	952.191	ribosomal protein RPS21	218
TGME49_266080-t26_1	249.974	hypothetical protein	218
TGME49_232710-t26_1	817.103	ribosomal protein RPS3A	215
TGME49_295360-t26_1	233.135	hypothetical protein	215
TGME49_247220-t26_1	514.418	nudix -type motif 9 isoform a family protein	214
TGME49_289750-t26_1	225.332	ribosomal-ubiquitin protein RPL40	214
TGME49_219810-t26_1	179.543	hypothetical protein	214
TGME49_280370-t26_1	464.217	hypothetical protein	212
TGME49_249425-t26_1	198.654	hypothetical protein	212
TGME49_293360-t26_1	779.487	hypothetical protein	211
TGME49_241820-t26_1	71.0654	membrane protein, putative	211
TGME49_232250-t26_1	407.08	catalase	210
TGME49_225160-t26_1	207.767	hypothetical protein	210
TGME49_243570-t26_1	396.178	ribosomal protein RPS26	209
TGME49_254120-t26_1	364.904	autophagy-related protein 8 atg8, putative	209
TGME49_234450-t26_1	337.856	ribosomal protein RPS15A	209
TGME49_246550-t26_1	661.105	aspartyl protease ASP3	206
TGME49_239890-t26_1	284.463	SCP family extracellular subfamily protein	206
TGME49_209910-t26_1	658.546	histone H2Bv	205
TGME49_292130-t26_1	347.474	ribosomal protein RPL13A	205
TGME49_242090-t26_1	130.189	zinc finger (CCCH type) motif-containing protein	205
TGME49_269010-t26_1	148.743	AP2 domain transcription factor AP2VIII-7	204
TGME49_321360-t26_1	71.2967	clustered-asparagine-rich protein	204
TGME49_248480-t26_1	655.503	ribosomal protein RPS9	203
TGME49_297430-t26_1	208.684	hypothetical protein	202
TGME49_289050-t26_1	170.223	FIKK kinase, putative	202
TGME49_204420-t26_1	58.771	oocyst wall protein OWP1	202
TGME49_315320-t26_1	327.063	SAG-related sequence SRS52A	201
TGME49_217890-t26_1	223.807	alkyl hydroperoxide reductase/ Thiol specific antioxidant/ Mal allergen, putative	201
TGME49_310790-t26_1	207.748	hypothetical protein	200
TGME49_321500-t26_1	90.6127	RNA recognition motif-containing protein	200
TGME49_215470-t26_1	601.092	ribosomal protein RPL10A	199
TGME49_288360-t26_1	203.114	tryptophanyl-tRNA synthetase (TrpRS2)	199
TGME49_239330-t26_1	549.31	ribosomal protein RPL37	198
TGME49_218410-t26_1	322.705	ribosomal protein RPP0	197
TGME49_260440-t26_1	253.495	nuclear factor NF3	197
TGME49_314450-t26_1	114.258	hypothetical protein	196
TGME49_245490-t26_1	279.202	microneme protein MIC8	195
TGME49_236870-t26_1	787.721	hypothetical protein	194
TGME49_236890-t26_1	434.148	hypothetical protein	193
TGME49_268790-t26_1	301.912	hypothetical protein	193
TGME49_299050-t26_1	567.436	ribosomal protein RPL17	192
TGME49_300055-t26_1	156.96	hypothetical protein	192
TGME49_304955-t26_1	98.1583	serine/threonine specific protein phosphatase	192
TGME49_229930-t26_1	281.726	p25-alpha family protein	191
TGME49_215530-t26_1	319.648	hypothetical protein	190
TGME49_215460-t26_1	359.881	ribosomal protein RPS24	188
TGME49_321530-t26_1	144.64	cathepsin CPL	187
TGME49_260260-t26_1	717.403	ribosomal protein RPP1	185
TGME49_208370-t26_1	117.422	myosin heavy chain, putative	185
TGME49_249240-t26_1	495.115	calmodulin, putative	184
TGME49_205170-t26_1	365.372	hypothetical protein	184
TGME49_202770-t26_1	105.73	RNA recognition motif-containing protein	184
TGME49_245770-t26_1	180.395	hypothetical protein	183
TGME49_275860-t26_1	351.196	hypothetical protein	181
TGME49_214410-t26_1	128.469	hypothetical protein	181
TGME49_212300-t26_1	189.198	hypothetical protein	180
TGME49_243460-t26_1	87.851	hypothetical protein	180
TGME49_253820-t26_1	467.894	hypothetical protein	179
TGME49_312090-t26_1	701.36	ribosomal protein RPL23	178
TGME49_312600-t26_1	303.578	heat shock protein HSP21	178
TGME49_321520-t26_1	193.486	hypothetical protein	178
TGME49_247520-t26_1	657.753	hypothetical protein	177
TGME49_237015-t26_1	550.553	hypothetical protein	177
TGME49_225560-t26_1	228.854	hypothetical protein	177
TGME49_239820-t26_1	241.218	D-3-phosphoglycerate dehydrogenase	176
TGME49_232000-t26_1	184.595	hypothetical protein	176
TGME49_203060-t26_1	230.148	hypothetical protein	175
TGME49_301250-t26_1	92.2356	hypothetical protein	175
TGME49_295030-t26_1	119.13	hypothetical protein	174
TGME49_305250-t26_1	293.578	hypothetical protein	173
TGME49_250770-t26_1	172.571	eukaryotic initiation factor-4A, putative	172
TGME49_250810-t26_1	237.845	ribosomal protein RPL35	171
TGME49_205558-t26_1	148.297	NAC domain-containing protein	171
TGME49_308840-t26_1	289.936	SAG-related sequence SRS51	169
TGME49_217520-t26_1	127.241	hypothetical protein	169
TGME49_278530-t26_1	319.128	multiprotein bridging factor type 1 family transcriptional co-activator, putative	168
TGME49_242070-t26_1	124.572	cAMP-dependent protein kinase regulatory subunit	168
TGME49_244530-t26_1	126.5	hypothetical protein	167
TGME49_228170-t26_1	110.612	inner membrane complex protein IMC2A	167
TGME49_204340-t26_1	164.884	hypothetical protein	166
TGME49_306190-t26_1	142.959	hypothetical protein	166
TGME49_269690-t26_1	101.556	hypothetical protein	166
TGME49_203630-t26_1	921.649	ribosomal protein RPL44	163
TGME49_311100-t26_1	149.316	zinc finger (CCCH type) motif-containing protein	163
TGME49_216860-t26_1	379.143	DEAD (Asp-Glu-Ala-Asp) box polypeptide DDX39	162
TGME49_200010-t26_1	183.44	hypothetical protein	162
TGME49_226380-t26_1	273.783	hypothetical protein	160
TGME49_315610-t26_1	187.852	hypothetical protein	160
TGME49_266960-t26_1	176.069	beta tubulin	160
TGME49_251170-t26_1	17.0797	KRUF family protein	159
TGME49_207440-t26_1	327.21	ribosomal protein RPS4	158
TGME49_248990-t26_1	228.307	hypothetical protein	158
TGME49_205330-t26_1	202.225	hypothetical protein	158
TGME49_291040-t26_1	8.26089	lactate dehydrogenase LDH2	157
TGME49_319350-t26_1	172.515	SAG-related sequence SRS17B	156
TGME49_246130-t26_1	314.733	serpin (serine proteinase inhibitor) superfamily protein	155
TGME49_262050-t26_1	302.902	rhoptry kinase family protein ROP39	155
TGME49_203790-t26_1	217.803	hypothetical protein	155
TGME49_248700-t26_1	240.871	alveolin domain containing intermediate filament IMC12	152
TGME49_234180-t26_1	198.058	hypothetical protein	152
TGME49_261780-t26_1	407.617	microneme protein MIC7	151
TGME49_222840-t26_1	242.618	Ser/Thr phosphatase family protein	150
TGME49_222220-t26_1	102.717	alveolin domain containing intermediate filament IMC7	150
TGME49_254620-t26_1	1443.82	ribosomal protein RPL39	149
TGME49_321680-t26_1	152.844	hypothetical protein	148
TGME49_245980-t26_1	119.869	hypothetical protein	148
TGME49_222170-t26_1	109.188	dense-granule antigen DG32	148
TGME49_310040-t26_1	126.745	ubiquitin conjugating enzyme E2, putative	147
TGME49_265790-t26_1	232.478	hypothetical protein	146
TGME49_257090-t26_1	384.201	NAC domain-containing protein	145
TGME49_221590-t26_1	235.122	dual specificity phosphatase, catalytic domain-containing protein	145
TGME49_300040-t26_1	170.85	ubiquitin-conjugating enzyme subfamily protein	144
TGME49_309210-t26_1	161.159	peroxiredoxin 6, putative	144
TGME49_294870-t26_1	137.946	universal stress family protein	144
TGME49_204130-t26_1	272.047	perforin-like protein PLP1	143
TGME49_304740-t26_1	123.799	rhoptry kinase family protein ROP35	143
TGME49_323110-t26_1	57.769	hypothetical protein	143
TGME49_219120-t26_1	61.0693	zinc finger (CCCH type) motif-containing protein	142
TGME49_214440-t26_1	350.059	4'-phosphopantetheinyl transferase superfamily protein	141
TGME49_202620-t26_1	325.757	hypothetical protein	141
TGME49_293180-t26_1	188.786	NADP-specific glutamate dehydrogenase	141
TGME49_229250-t26_1	460.56	ribosomal protein RPL28	140
TGME49_261400-t26_1	147.6	hypothetical protein	139
TGME49_243930-t26_1	158.368	hypothetical protein	138
TGME49_235930-t26_1	144.652	domain K- type RNA binding proteins family protein	138
TGME49_221380-t26_1	122.197	alba 1	137
TGME49_297840-t26_1	19.3992	DNA primase, large subunit	137
TGME49_289630-t26_1	165.714	microneme protein MIC16	136
TGME49_271930-t26_1	430.987	hypothetical protein	135
TGME49_217510-t26_1	513.539	hypothetical protein	134
TGME49_290660-t26_1	151.314	RNA recognition motif-containing protein	134
TGME49_319640-t26_1	124.648	hypothetical protein	134
TGME49_251180-t26_1	29.5503	KRUF family protein	134
TGME49_249030-t26_1	77.5584	endonuclease/exonuclease/phosphatase family protein	133
TGME49_249900-t26_1	218.467	adenine nucleotide translocator, putative	132
TGME49_254470-t26_1	166.283	hypothetical protein	132
TGME49_262400-t26_1	200.288	lipase	131
TGME49_247440-t26_1	137.096	hypothetical protein	131
TGME49_289620-t26_1	291.74	cathepsin CPC1	130
TGME49_283850-t26_1	161.838	peptidyl-prolyl cis-trans isomerase	130
TGME49_244560-t26_1	144.937	heat shock protein 90, putative	129
TGME49_273320-t26_1	106.774	hypothetical protein	129
TGME49_297060-t26_1	352.328	phosphoglycerate mutase PGMII	128
TGME49_248340-t26_1	250.986	GTP-binding nuclear protein ran/tc4	127
TGME49_320600-t26_1	297.371	cold-shock DNA-binding domain-containing protein	126
TGME49_275460-t26_1	146.076	hypothetical protein	126
TGME49_280460-t26_1	78.4584	AP2 domain transcription factor AP2VIIa-2	125
TGME49_310030-t26_1	646.777	cyclase-associated protein, putative	124
TGME49_246940-t26_1	276.876	hypothetical protein	124
TGME49_260620-t26_1	255.342	hypothetical protein	124
TGME49_308860-t26_1	177.932	hypothetical protein	124
TGME49_272370-t26_1	64.5614	hypothetical protein	124
TGME49_200290-t26_1	236.309	rhomboid protease ROM1	123
TGME49_219820-t26_1	76.1729	polyubiquitin UbC, putative	123
TGME49_330000-t26_1	6.81774	cytochrome b	122
TGME49_211290-t26_1	483.189	rhoptry protein ROP15	121
TGME49_271935-t26_1	120.066	hypothetical protein	121
TGME49_269950-t26_1	125.354	hypothetical protein	120
TGME49_252390-t26_1	117.447	hypothetical protein	120
TGME49_316710-t26_1	280.152	hypothetical protein	119
TGME49_235140-t26_1	184.678	hypothetical protein	119
TGME49_238150-t26_1	133.946	hypothetical protein	118
TGME49_319340-t26_1	129.432	hypothetical protein	118
TGME49_239748-t26_1	56.5854	hypothetical protein	118
TGME49_217680-t26_1	50.8431	hypothetical protein	118
TGME49_289650-t26_1	238.802	PEP-carboxykinase I	117
TGME49_214320-t26_1	76.9746	facilitative glucose transporter GT1	117
TGME49_258410-t26_1	406.175	photosensitized INA-labeled protein PHIL1	116
TGME49_283780-t26_1	306.114	glucose-6-phosphate isomerase GPI	116
TGME49_225790-t26_1	268.056	PDI family protein	116
TGME49_231850-t26_1	249.604	serine-threonine phosophatase 2C (PP2C)	116
TGME49_221480-t26_1	124.233	hypothetical protein	116
TGME49_314500-t26_1	80.7458	subtilisin SUB2	116
TGME49_220640-t26_1	47.2004	hypothetical protein	116
TGME49_203050-t26_1	21.8514	AP2 domain transcription factor AP2VIIa-6	116
TGME49_236580-t26_1	258.451	Prp31-15.5k-U4 Snrna Complex family protein	115
TGME49_217550-t26_1	218.949	hypothetical protein	115
TGME49_287430-t26_1	22.3478	hypothetical protein	115
TGME49_300048-t26_1	150.068	hypothetical protein	114
TGME49_297880-t26_1	146.441	dense granule protein DG32	114
TGME49_249200-t26_1	97.2667	Ctr copper transporter family protein	114
TGME49_217540-t26_1	41.0434	RNA recognition motif-containing protein	114
TGME49_286470-t26_1	242.256	AGC kinase	113
TGME49_216820-t26_1	205.633	transporter, major facilitator family protein	113
TGME49_268850-t26_1	249.197	enolase 2	112
TGME49_225540-t26_1	188.301	hypothetical protein	112
TGME49_310390-t26_1	87.4034	hypothetical protein	112
TGME49_243545-t26_1	1042.37	hypothetical protein	111
TGME49_236950-t26_1	283.479	hypothetical protein	111
TGME49_226570-t26_1	212.79	hypothetical protein	111
TGME49_286530-t26_1	191.955	hypothetical protein	111
TGME49_297810-t26_1	172.805	hypothetical protein	111
TGME49_300140-t26_1	97.853	elongation factor 1-gamma, putative	111
TGME49_299980-t26_1	68.01	hypothetical protein	111
TGME49_218820-t26_1	315.239	alba 2	110
TGME49_263320-t26_1	131.911	hypothetical protein	110
TGME49_237150-t26_1	130.744	minor histocompatibility antigen h13, putative	110
TGME49_214840-t26_1	22.9613	AP2 domain transcription factor AP2X-7	110
TGME49_273770-t26_1	184.579	hypothetical protein	109
TGME49_270520-t26_1	305.094	hypothetical protein	108
TGME49_272380-t26_1	193.409	hypothetical protein	108
TGME49_214950-t26_1	107.314	hypothetical protein	108
TGME49_205680-t26_1	118.654	hypothetical protein	107
TGME49_314080-t26_1	215.6	hypothetical protein	106
TGME49_235470-t26_1	128.271	myosin A	106
[truncated: 6,388 more rows]

## Sheet: Plasmodium
Reference	illumina Expression (RPKM)	Annotation	Nanopore Expression (Count)
mal_rna_10:rRNA	302122	unspecified product	NA
malmito_rna_RNA12:rRNA	194126	unspecified product	NA
PF3D7_1424900.1	43577.5	small nucleolar RNA snoR30	NA
malmito_rna_SSUF:rRNA	42193.2	unspecified product	NA
malmito_rna_RNA7:rRNA	14607.1	unspecified product	NA
malmito_rna_RNA6:rRNA	12430.6	unspecified product	NA
malmito_rna_RNA11:rRNA	11442.1	unspecified product	NA
malmito_rna_RNA4:rRNA	6655.2	unspecified product	NA
malmito_rna_RNA5:rRNA	4359.03	unspecified product	NA
mal_rna_15:rRNA	4167.05	unspecified product	NA
mal_rna_9:rRNA	3976.99	unspecified product	NA
malmito_rna_27.1	3754.96	unspecified product	NA
PF3D7_1341100.1	3389.62	U6 spliceosomal RNA	NA
PF3D7_1424700.1	2211.78	small nucleolar RNA snoR29	NA
PF3D7_1476200.1	924.057	Plasmodium exported protein (PHISTb), unknown function	NA
PF3D7_1109000.1	634.742	small nucleolar RNA snoR07	NA
PF3D7_0412700.1	550.695	erythrocyte membrane protein 1, PfEMP1	NA
PF3D7_1424000.1	518.093	small nucleolar RNA snoR24	NA
malmito_rna_9:rRNA	510.133	unspecified product	NA
PF3D7_1109500.1	459.302	small nucleolar RNA snoR09	NA
PF3D7_0201600.1	386.662	PHISTb domain-containing RESA-like protein 1	NA
PF3D7_0826800.1	324.032	small nucleolar RNA snoR05	NA
PF3D7_1331200.1	301.463	conserved Plasmodium protein, unknown function	NA
PF3D7_0933200.1	276.787	calcyclin-binding protein, putative	NA
PF3D7_0203700.1	232.844	protein MAK16, putative	NA
PF3D7_0803900.1	206.481	C/D small nucleolar RNA	NA
PF3D7_0201900.1	202.067	erythrocyte membrane protein 3	NA
PF3D7_0806900.1	180.781	conserved Plasmodium protein, unknown function	NA
PF3D7_0407300.1	178.127	transcription factor, putative	NA
PF3D7_0709050.1	158.822	small nucleolar RNA	NA
PF3D7_0312900.1	158.103	hypothetical protein	NA
PF3D7_0524400.1	149.974	ribosome-interacting GTPase 1, putative	NA
PF3D7_1423900.1	144.626	small nucleolar RNA snoR23	NA
PF3D7_1372600.1	140.019	rifin	NA
PF3D7_1236100.1	139.2	clustered-asparagine-rich protein	NA
PF3D7_1332000.1	126.227	syntaxin, Qa-SNARE family	NA
PF3D7_1019900.1	123.824	autophagy-related protein 8	NA
PF3D7_1424200.1	122.394	small nucleolar RNA snoR25	NA
PF3D7_1104200.1	115.94	chromatin remodeling protein	NA
PF3D7_1141800.1	115.225	EELM2 domain-containing protein, putative	NA
PF3D7_1119800.1	111.685	alternative splicing factor ASF-1, putative	NA
PF3D7_1341400.1	99.3264	small nucleolar RNA snoR20	NA
PF3D7_0220700.1	97.014	Plasmodium exported protein (hyp9), unknown function	NA
PF3D7_0717300.1	95.41	transcription initiation factor IIE subunit alpha, putative	NA
PF3D7_0201500.1	94.9164	Plasmodium exported protein (hyp9), unknown function	NA
PF3D7_1330900.1	91.6812	small nucleolar RNA snoR17	NA
PF3D7_1331700.1	85.2296	glutamine--tRNA ligase, putative	NA
PF3D7_0113200.1	84.1589	Plasmodium exported protein, unknown function	NA
PF3D7_1109600.1	82.2365	small nucleolar RNA SNORD127	NA
PF3D7_1408200.1	81.0383	AP2 domain transcription factor AP2-G2, putative	NA
PF3D7_API02900.1	80.2551	elongation factor Tu	NA
PF3D7_0517200.1	77.9209	conserved Plasmodium protein, unknown function	NA
PF3D7_1114200.1	77.8507	GTPase-activating protein, putative	NA
PF3D7_0914700.1	75.4665	major facilitator superfamily-related transporter, putative	NA
PF3D7_0627100.1	74.3241	ankyrin-repeat protein, putative	NA
PF3D7_0509800.1	73.8769	phosphatidylinositol 4-kinase	NA
PF3D7_1454000.1	72.2248	RNA-binding protein, putative	NA
PF3D7_1143800.1	69.2132	oocyst capsule protein Cap93, putative	NA
PF3D7_0507600.1	69.053	cell differentiation protein, putative	NA
PF3D7_1422700.1	65.9895	conserved Plasmodium protein, unknown function	NA
PF3D7_0411000.1	65.5816	conserved Plasmodium protein, unknown function	NA
PF3D7_1130310.1	65.3182	small nucleolar RNA snoR14a	NA
PF3D7_0603400.1	65.2538	trophozoite exported protein 1	NA
PF3D7_0308400.1	63.238	U4 spliceosomal RNA	NA
PF3D7_0513100.1	62.2618	conserved Plasmodium protein, unknown function	NA
PF3D7_0505600.1	61.5864	conserved Plasmodium protein, unknown function	NA
PF3D7_1329500.1	61.0277	conserved Plasmodium protein, unknown function	NA
PF3D7_1409600.1	59.5868	conserved Plasmodium protein, unknown function	NA
PF3D7_0102600.1	58.5368	serine/threonine protein kinase, FIKK family	NA
PF3D7_1343700.1	52.8755	kelch protein K13	NA
PF3D7_0705300.1	52.4696	origin recognition complex subunit 2, putative	NA
PF3D7_1109300.1	52.3831	small nucleolar RNA snR61/Z1/Z11	NA
PF3D7_1431500.1	52.0843	mitogen-activated protein kinase 1	NA
PF3D7_1436600.1	50.312	cGMP-dependent protein kinase	NA
PF3D7_0711000.1	49.8442	AAA family ATPase, CDC48 subfamily	NA
PF3D7_0214800.1	49.6663	conserved Plasmodium membrane protein, unknown function	NA
PF3D7_0214400.1	47.4061	conserved Plasmodium protein, unknown function	NA
PF3D7_1212900.1	46.7891	bromodomain protein 2, putative	NA
PF3D7_1028500.1	46.3594	partial CSTF domain-containing protein, putative	NA
PF3D7_1464200.1	44.765	zinc finger protein, putative	NA
PF3D7_0602400.1	43.8903	elongation factor G	NA
PF3D7_0310200.1	42.4014	phd finger protein, putative	NA
PF3D7_1123000.1	42.0287	conserved Plasmodium protein, unknown function	NA
PF3D7_1018000.1	41.9489	tRNA pseudouridine synthase, putative	NA
PF3D7_1309600.1	40.3116	ribosomal RNA methyltransferase, putative	NA
PF3D7_0403600.1	40.172	conserved Plasmodium protein, unknown function	NA
PF3D7_0422900.1	38.8481	methyltransferase, putative	NA
PF3D7_0731700.1	38.3486	Plasmodium exported protein (hyp9), unknown function	NA
PF3D7_0514400.1	37.7359	tRNA Phenylalanine	NA
PF3D7_0805900.1	37.4863	conserved protein, unknown function	NA
PF3D7_0704500.1	37.4301	serine/threonine protein kinase, putative	NA
PF3D7_1402600.1	37.0801	small nucleolar RNA snoR22	NA
PF3D7_1132700.1	37.0681	50S ribosomal protein L2, putative	NA
PF3D7_1354400.1	35.8456	V-type proton ATPase 21 kDa proteolipid subunit, putative	NA
PF3D7_0909400.1	35.5408	exoribonuclease, putative	NA
PF3D7_1304100.1	34.5327	DNA ligase I	NA
PF3D7_0625600.1	33.2105	poly(A) polymerase PAP, putative	NA
PF3D7_1315800.1	31.4719	transcription factor MYB1	NA
PF3D7_1470600.1	31.4406	RAP protein, putative	NA
PF3D7_0201700.1	30.9469	DnaJ protein, putative	NA
PF3D7_1109800.1	30.2786	small nucleolar RNA snoR12	NA
PF3D7_0706100.1	30.2285	conserved Plasmodium protein, unknown function	NA
PF3D7_1307700.1	29.9316	conserved Plasmodium protein, unknown function	NA
PF3D7_0827300.1	29.8562	conserved Plasmodium protein, unknown function	NA
PF3D7_0223100.1	29.3034	rifin	NA
PF3D7_1472700.1	28.7994	DNA-directed RNA polymerase, alpha subunit, putative	NA
PF3D7_0309200.1	27.8985	serine/threonine protein kinase, putative	NA
PF3D7_0820500.1	27.4914	protein transport protein YIF1, putative	NA
PF3D7_0813500.1	27.3473	PUB domain-containing protein, putative	NA
PF3D7_0215400.1	27.1047	conserved Plasmodium protein, unknown function	NA
PF3D7_1025300.1	26.5409	conserved Plasmodium protein, unknown function	NA
PF3D7_0804100.1	26.3067	small nucleolar RNA snoR06	NA
PF3D7_0804300.1	25.7698	zinc finger protein, putative	NA
PF3D7_0314300.1	25.5736	DER1-like protein	NA
PF3D7_1344700.1	25.5716	conserved Plasmodium protein, unknown function	NA
PF3D7_0303500.1	25.5676	spindle pole body protein, putative	NA
PF3D7_1344100.1	25.5472	TLD domain-containing protein, putative	NA
PF3D7_1313900.1	25.4042	ankyrin-repeat protein, putative	NA
PF3D7_1018600.1	24.9081	tRNA wybutosine-synthesizing protein, putative	NA
PF3D7_1409800.1	24.4045	CUGBP Elav-like family member 2, putative	NA
PF3D7_1127800.1	24.2213	conserved Plasmodium protein, unknown function	NA
PF3D7_1316100.1	24.204	inositol polyphosphate kinase, putative	NA
PF3D7_0825000.1	24.0904	conserved Plasmodium protein, unknown function	NA
PF3D7_0725800.1	23.8184	5.8S ribosomal RNA	NA
PF3D7_0410100.1	23.6293	tRNA Serine	NA
PF3D7_0219000.1	23.5696	small nucleolar RNA snoR01	NA
PF3D7_0725900.1	23.4762	unspecified product	NA
PF3D7_0711700.1	23.265	erythrocyte membrane protein 1, PfEMP1	NA
PF3D7_1463900.1	23.1425	EF-hand calcium-binding domain-containing protein, putative	NA
PF3D7_1462400.1	23.0153	conserved Plasmodium protein, unknown function	NA
PF3D7_1233300.1	22.919	pentatricopeptide repeat domain-containing protein, putative	NA
PF3D7_1424300.1	22.4259	small nucleolar RNA snoR26	NA
PF3D7_1475800.1	22.0971	conserved Plasmodium protein, unknown function	NA
PF3D7_1411600.1	21.7991	GTP-binding protein, putative	NA
PF3D7_1337200.1	21.5218	1-deoxy-D-xylulose 5-phosphate synthase	NA
PF3D7_1130300.1	21.2842	small nucleolar RNA snoR13	NA
PF3D7_1239800.1	20.457	conserved Plasmodium protein, unknown function	NA
PF3D7_0110500.1	20.2623	bromodomain protein, putative	NA
PF3D7_0902100.1	20.2403	serine/threonine protein kinase, FIKK family	NA
PF3D7_1202000.1	19.8938	ATP-dependent RNA helicase, putative	NA
PF3D7_1429000.1	19.8938	protein archease, putative	NA
PF3D7_1362400.1	19.7134	calpain	NA
PF3D7_1319100.1	19.6265	ubiquitin carboxyl-terminal hydrolase MINDY, putative	NA
PF3D7_1227900.1	19.3581	RNA pseudouridylate synthase, putative	NA
PF3D7_0210700.1	19.2766	syntaxin, Qa-SNARE family	NA
PF3D7_API02300.1	18.9737	apicoplast ribosomal protein S5	NA
PF3D7_1326900.1	18.9608	conserved Plasmodium membrane protein, unknown function	NA
PF3D7_1226900.1	18.6806	parasitophorous vacuolar protein 2	NA
PF3D7_1359900.1	18.6285	conserved Plasmodium membrane protein, unknown function	NA
PF3D7_1148200.1	18.2226	unspecified product	NA
PF3D7_0531000.1	18.0556	SURF1 domain-containing protein, putative	NA
PF3D7_0304100.1	18.04	inner membrane complex protein 1e, putative	NA
PF3D7_0506700.1	17.8572	GTPase-activating protein, putative	NA
PF3D7_API02700.1	17.7551	apicoplast ribosomal protein S12	NA
PF3D7_1472900.1	17.3774	dihydroorotase, putative	NA
PF3D7_0525400.1	17.1566	G-protein coupled receptor, putative	NA
PF3D7_1331900.1	16.9078	small nucleolar RNA snoR18	NA
PF3D7_1319300.1	16.9054	tRNA (guanine(26)-N(2))-dimethyltransferase, putative	NA
PF3D7_1446300.1	16.5998	conserved Plasmodium membrane protein, unknown function	NA
PF3D7_0925400.1	16.5472	protein phosphatase-beta	NA
PF3D7_1241000.1	16.5272	Plasmodium RNA of unknown function RUF6	NA
PF3D7_0105700.1	15.9159	asparagine-rich antigen Pfa35-2	NA
PF3D7_0103100.1	15.8549	vacuolar protein sorting-associated protein 51, putative	NA
PF3D7_1028900.1	15.7764	inner membrane complex protein 1m, putative	NA
PF3D7_0917700.1	15.7237	GPN-loop GTPase, putative	NA
PF3D7_1031100.1	15.2959	conserved Plasmodium protein, unknown function	NA
PF3D7_1126600.1	15.1158	steryl ester hydrolase, putative	NA
PF3D7_0727900.1	15.0696	conserved Plasmodium protein, unknown function	NA
PF3D7_0620900.1	14.7996	tRNA Leucine	NA
PF3D7_0112000.1	14.5696	TatD-like deoxyribonuclease	NA
PF3D7_1037500.1	14.4628	dynamin-like protein	NA
PF3D7_0820100.1	13.6685	RNA-binding protein, putative	NA
PF3D7_1430300.1	13.2834	acid phosphatase, putative	NA
PF3D7_API01500.1	13.2069	apicoplast ribosomal protein L2	NA
PF3D7_1414700.1	12.8759	ubiquitin carboxyl-terminal hydrolase, putative	NA
PF3D7_1205400.1	12.6663	kelch domain-containing protein, putative	NA
PF3D7_1475200.1	12.6324	conserved protein, unknown function	NA
PF3D7_1011600.1	12.4867	conserved Plasmodium protein, unknown function	NA
PF3D7_0319900.1	12.4627	conserved Plasmodium protein, unknown function	NA
PF3D7_0624300.1	12.4252	CPW-WPC family protein	NA
PF3D7_0730200.1	12.125	AP-4 complex subunit beta, putative	NA
PF3D7_1002600.1	12.0969	conserved Plasmodium protein, unknown function	NA
PF3D7_1009600.1	12.0272	protein phosphatase PPM10, putative	NA
PF3D7_1102300.1	12.0245	Plasmodium exported protein, unknown function	NA
PF3D7_API01800.1	12.0065	apicoplast ribosomal protein L16	NA
PF3D7_0902600.1	11.9341	serine/threonine protein kinase, FIKK family	NA
PF3D7_0515400.1	11.7721	conserved Plasmodium protein, unknown function	NA
PF3D7_1215100.1	11.6545	conserved Plasmodium protein, unknown function	NA
PF3D7_1473900.1	11.6405	conserved Plasmodium protein, unknown function	NA
PF3D7_API02800.1	11.5309	apicoplast ribosomal protein S7	NA
PF3D7_0512400.1	11.5279	conserved Plasmodium protein, unknown function	NA
PF3D7_0704800.1	11.501	protein phosphatase PPM12, putative	NA
PF3D7_0221700.1	11.3244	Plasmodium exported protein, unknown function	NA
PF3D7_0626400.1	10.9824	Sec14 domain containing protein	NA
PF3D7_1207800.1	10.9809	conserved Plasmodium protein, unknown function	NA
PF3D7_1446000.1	10.6223	U5 spliceosomal RNA	NA
PF3D7_0923100.1	10.4733	OTU domain-containing protein, putative	NA
PF3D7_0830000.1	10.1826	5.8S ribosomal RNA	NA
PF3D7_0407500.1	10.1283	mitochondrial carrier protein, putative	NA
PF3D7_1360000.1	10.0974	conserved Plasmodium protein, unknown function	NA
PF3D7_0520700.1	10.087	CDC73 domain-containing protein, putative	NA
PF3D7_0210100.2	10.0577	60S ribosomal protein L37ae, putative	NA
PF3D7_1014100.1	10.0345	merozoite surface protein MSA180, putative	NA
PF3D7_1222400.1	9.9522	AP2 domain transcription factor	NA
PF3D7_1207900.1	9.75282	conserved Plasmodium protein, unknown function	NA
PF3D7_1230300.1	9.72288	subpellicular microtubule protein 2, putative	NA
PF3D7_0103600.1	9.70616	ATP-dependent RNA helicase, putative	NA
PF3D7_0713200.1	9.62638	DnaJ protein, putative	NA
PF3D7_0412400.1	9.59988	erythrocyte membrane protein 1, PfEMP1	NA
PF3D7_1318300.1	9.3172	conserved Plasmodium protein, unknown function	NA
PF3D7_1327300.1	9.1865	conserved Plasmodium protein, unknown function	NA
PF3D7_1430400.1	9.15347	autophagy protein 5, putative	NA
PF3D7_0722900.1	8.95213	conserved Plasmodium protein, unknown function	NA
PF3D7_1108100.1	8.90186	conserved Plasmodium protein, unknown function	NA
PF3D7_1147600.1	8.7122	conserved Plasmodium protein, unknown function	NA
PF3D7_0113900.1	8.70968	CX3CL1-binding protein 1	NA
PF3D7_1020500.1	8.6728	ribosomal silencing factor RsfS, putative	NA
PF3D7_1006400.1	8.66795	conserved Plasmodium protein, unknown function	NA
PF3D7_0620400.1	8.33782	merozoite surface protein 10	NA
PF3D7_1311100.1	8.30614	meiosis-specific nuclear structural protein 1, putative	NA
PF3D7_1138000.1	8.16575	conserved Plasmodium protein, unknown function	NA
PF3D7_1149500.1	8.14323	ring-infected erythrocyte surface antigen 2, pseudogene	NA
PF3D7_1424600.1	7.96848	small nucleolar RNA snoR28	NA
PF3D7_1339100.1	7.95101	tRNA Methionine	NA
PF3D7_1443600.1	7.93759	gamma-tubulin complex component, putative	NA
PF3D7_1219400.1	7.84728	erythrocyte membrane protein 1 (PfEMP1), pseudogene	NA
PF3D7_0527800.1	7.84047	tRNA Leucine	NA
PF3D7_0527700.1	7.77506	tRNA Glutamic acid	NA
PF3D7_0521700.1	7.61251	ATP-dependent RNA helicase DDX1, putative	NA
PF3D7_0830200.1	7.57726	28S ribosomal RNA	NA
PF3D7_1405700.1	7.57497	RING zinc finger protein, putative	NA
PF3D7_1351800.1	7.42059	conserved Plasmodium protein, unknown function	NA
PF3D7_0314700.1	7.41252	RING finger protein RNF1	NA
PF3D7_0309100.1	7.26194	conserved Plasmodium protein, unknown function	NA
PF3D7_0203200.1	7.11465	conserved Plasmodium protein, unknown function	NA
PF3D7_1372700.1	7.09872	rifin	NA
PF3D7_0702800.1	7.04814	tRNA Tyrosine	NA
PF3D7_1471800.1	7.02918	conserved Plasmodium protein, unknown function	NA
PF3D7_1329700.1	7.00738	apicoplast calcium binding protein 1	NA
PF3D7_1131400.1	6.76059	conserved Plasmodium protein, unknown function	NA
PF3D7_0400600.1	6.751	erythrocyte membrane protein 1 (PfEMP1), exon 1, pseudogene	NA
PF3D7_0604000.1	6.60095	conserved Plasmodium protein, unknown function	NA
PF3D7_0804700.1	6.57122	conserved Plasmodium protein, unknown function	NA
PF3D7_0701600.1	6.54463	Pfmc-2TM Maurer's cleft two transmembrane protein	NA
PF3D7_1251900.1	6.50156	tRNA Valine	NA
PF3D7_0516500.1	6.39873	major facilitator superfamily domain-containing protein, putative	NA
PF3D7_1441300.1	6.2765	serine/threonine protein kinase, putative	NA
PF3D7_1249200.1	6.17248	conserved Plasmodium protein, unknown function	NA
PF3D7_1439100.1	6.07279	DEAD/DEAH box helicase, putative	NA
PF3D7_1476100.1	5.81837	early transcribed membrane protein 14.2	NA
PF3D7_0905200.1	5.79948	mitochondrial carrier protein, putative	NA
PF3D7_0616700.1	5.76678	ras GTPAse, putative	NA
PF3D7_1116200.1	5.73065	pyridoxine biosynthesis protein PDX2	NA
PF3D7_0801200.1	5.6178	5.8S ribosomal RNA	NA
PF3D7_1205200.1	5.58573	HAD domain ookinete protein, putative	NA
PF3D7_0509700.1	5.52719	conserved Plasmodium protein, unknown function	NA
PF3D7_1309900.1	5.47026	conserved Plasmodium protein, unknown function	NA
PF3D7_1418700.1	5.46856	5S ribosomal RNA	NA
PF3D7_0420200.1	5.46582	holo-[acyl-carrier-protein] synthase, putative	NA
PF3D7_1139000.1	5.4352	unspecified product	NA
PF3D7_1325200.1	5.409	lactate dehydrogenase, putative	NA
PF3D7_0523500.1	5.40797	dynein light chain Tctex-type, putative	NA
PF3D7_0213800.1	5.33597	conserved Plasmodium protein, unknown function	NA
PF3D7_1148600.1	5.32077	18S ribosomal RNA	NA
PF3D7_0706900.1	5.30067	tRNA Histidine	NA
PF3D7_API03600.1	5.26244	chaperone protein ClpM	NA
PF3D7_1122500.1	5.19129	conserved Plasmodium protein, unknown function	NA
PF3D7_1126100.1	5.1468	autophagy-related protein 7, putative	NA
PF3D7_0107300.1	5.04787	conserved Plasmodium protein, unknown function	NA
PF3D7_1142200.1	5.00644	conserved Plasmodium protein, unknown function	NA
PF3D7_0417600.1	4.99587	conserved Plasmodium protein, unknown function	NA
PF3D7_1350600.1	4.97385	conserved Plasmodium protein, unknown function	NA
PF3D7_0833500.1	4.9231	erythrocyte membrane protein 1, PfEMP1	NA
PF3D7_1443200.1	4.882	conserved Plasmodium protein, unknown function	NA
PF3D7_0808600.1	4.86414	erythrocyte membrane protein 1, PfEMP1	NA
PF3D7_0808700.1	4.79501	erythrocyte membrane protein 1, PfEMP1	NA
PF3D7_0602000.1	4.7727	conserved Plasmodium protein, unknown function	NA
PF3D7_0216500.1	4.74511	conserved Plasmodium protein, unknown function	NA
PF3D7_0601800.1	4.60129	H/ACA snoRNA	NA
PF3D7_0215900.1	4.59923	palmitoyltransferase DHHC11, putative	NA
PF3D7_0621600.1	4.59458	tRNA Serine	NA
PF3D7_0724500.1	4.46513	conserved Plasmodium protein, unknown function	NA
PF3D7_1210800.1	4.45256	small nucleolar RNA snoR14	NA
PF3D7_0509500.1	4.4018	ERCC4 domain-containing protein, putative	NA
PF3D7_1201600.1	4.40082	NIMA related kinase 3	NA
PF3D7_0425400.1	4.38676	Plasmodium exported protein (PHISTa), unknown function	NA
PF3D7_0712000.1	4.37339	erythrocyte membrane protein 1, PfEMP1	NA
PF3D7_0514800.1	4.35167	inositol polyphosphate multikinase, putative	NA
PF3D7_1103000.1	4.32563	conserved Plasmodium protein, unknown function	NA
PF3D7_0825800.1	4.31278	conserved Plasmodium protein, unknown function	NA
PF3D7_1312400.1	4.26307	translation initiation factor IF-2, putative	NA
PF3D7_1117200.1	4.24036	conserved Plasmodium protein, unknown function	NA
PF3D7_1359500.1	4.21033	conserved Plasmodium protein, unknown function	NA
PF3D7_0622300.1	4.17413	vacuolar transporter chaperone, putative	NA
PF3D7_0723500.1	4.1457	dynactin subunit 5, putative	NA
PF3D7_0712300.1	4.01416	erythrocyte membrane protein 1, PfEMP1	NA
PF3D7_0931700.1	3.95443	PIH1 domain-containing protein, putative	NA
PF3D7_1414900.1	3.93457	ATP-dependent protease, putative	NA
PF3D7_0100100.1	3.91238	erythrocyte membrane protein 1, PfEMP1	NA
PF3D7_0524200.1	3.88277	conserved Plasmodium membrane protein, unknown function	NA
PF3D7_1476700.1	3.80561	lysophospholipase, putative	NA
PF3D7_0500100.1	3.77606	erythrocyte membrane protein 1, PfEMP1	NA
PF3D7_0310100.1	3.77181	calcium-dependent protein kinase 3	NA
PF3D7_1371000.1	3.76694	18S ribosomal RNA	NA
PF3D7_1336500.1	3.74459	small nucleolar RNA snoR19	NA
PF3D7_1319000.1	3.73546	conserved Plasmodium protein, unknown function	NA
PF3D7_0631900.1	3.69652	stevor	NA
PF3D7_0822500.1	3.686	dynein light chain 1	NA
PF3D7_0822400.1	3.56671	conserved Plasmodium protein, unknown function	NA
PF3D7_0322800.1	3.54872	conserved Plasmodium protein, unknown function	NA
PF3D7_0410500.1	3.54394	conserved Plasmodium protein, unknown function	NA
PF3D7_0417900.1	3.51503	conserved Plasmodium protein, unknown function	NA
PF3D7_0517600.1	3.50131	F-actin-capping protein subunit beta, putative	NA
PF3D7_0506400.1	3.49893	conserved Plasmodium protein, unknown function	NA
PF3D7_1404300.1	3.48691	secreted ookinete adhesive protein, putative	NA
PF3D7_0605700.1	3.46225	conserved Plasmodium protein, unknown function	NA
PF3D7_1108800.1	3.40832	conserved Plasmodium protein, unknown function	NA
PF3D7_0630200.1	3.38188	secreted ookinete protein, putative	NA
PF3D7_0533100.1	3.34337	erythrocyte membrane protein 1 (PfEMP1), pseudogene	NA
PF3D7_1459500.1	3.3373	conserved Plasmodium protein, unknown function	NA
PF3D7_1304600.1	3.32512	conserved Plasmodium protein, unknown function	NA
PF3D7_1401000.1	3.29902	GBPH protein	NA
PF3D7_1145900.1	3.28959	conserved Plasmodium protein, unknown function	NA
PF3D7_1335000.1	3.24483	MSP7-like protein	NA
PF3D7_0717800.1	3.2268	conserved Plasmodium protein, unknown function	NA
PF3D7_0800800.1	3.18429	Plasmodium exported protein (hyp7), unknown function	NA
PF3D7_0302200.1	3.16757	cytoadherence linked asexual protein 3.2	NA
PF3D7_1010500.1	3.14682	ankyrin-repeat protein, putative	NA
PF3D7_0421300.1	3.12963	erythrocyte membrane protein 1, PfEMP1	NA
PF3D7_0829600.1	3.12842	early transcribed membrane protein 8	NA
PF3D7_1431100.1	3.08854	conserved Plasmodium protein, unknown function	NA
PF3D7_0706800.1	3.08321	tRNA Threonine	NA
PF3D7_1113900.1	3.06008	mitogen-activated protein kinase 2	NA
PF3D7_1239400.1	3.02637	conserved Plasmodium protein, unknown function	NA
PF3D7_0828800.1	3.0258	GPI-anchored micronemal antigen	NA
PF3D7_API02000.1	3.01525	apicoplast ribosomal protein L14	NA
PF3D7_0302300.1	2.98718	erythrocyte membrane protein 1 (PfEMP1), pseudogene	NA
PF3D7_1403800.1	2.98078	nuclear formin-like protein MISFIT, putative	NA
PF3D7_1245700.1	2.98063	unspecified product	NA
PF3D7_0200100.1	2.96758	erythrocyte membrane protein 1, PfEMP1	NA
PF3D7_1026400.1	2.95412	cell division cycle protein 20 homolog, putative	NA
PF3D7_0418600.1	2.94986	regulator of chromosome condensation, putative	NA
PF3D7_1107900.1	2.9372	mechanosensitive ion channel protein, putative	NA
PF3D7_0500600.1	2.92834	stevor, pseudogene	NA
PF3D7_0112300.1	2.92801	18S ribosomal RNA	NA
PF3D7_1008600.1	2.89903	zinc finger (CCCH type) protein, putative	NA
PF3D7_0831750.1	2.89512	Plasmodium exported protein (PHISTa), unknown function, pseudogene	NA
PF3D7_0604400.1	2.81548	conserved Plasmodium protein, unknown function	NA
PF3D7_1225100.1	2.79774	isoleucine--tRNA ligase, putative	NA
PF3D7_0720300.1	2.79596	conserved Plasmodium protein, unknown function	NA
PF3D7_1255200.1	2.78466	erythrocyte membrane protein 1, PfEMP1	NA
PF3D7_0712400.1	2.78016	erythrocyte membrane protein 1, PfEMP1	NA
PF3D7_1114000.1	2.76154	dynein light chain Tctex-type, putative	NA
PF3D7_0924800.1	2.74388	telomeric repeat binding factor 1, putative	NA
PF3D7_1369900.1	2.71829	tRNA Tryptophan	NA
PF3D7_1453600.1	2.7101	RAP protein, putative	NA
PF3D7_0623400.1	2.7094	MEI2-like RNA-binding protein, putative	NA
PF3D7_1201400.1	2.70193	Plasmodium exported protein, unknown function	NA
PF3D7_0114000.1	2.70047	exported protein family 1	NA
PF3D7_1144400.1	2.66968	conserved Plasmodium protein, unknown function	NA
PF3D7_1144800.1	2.66054	conserved Plasmodium protein, unknown function	NA
PF3D7_1009100.1	2.61334	conserved Plasmodium membrane protein, unknown function	NA
PF3D7_1335900.1	2.60389	thrombospondin-related anonymous protein	NA
PF3D7_1029000.1	2.53603	conserved Plasmodium protein, unknown function, pseudogene	NA
PF3D7_1321500.1	2.53087	3',5'-cyclic nucleotide phosphodiesterase, putative	NA
PF3D7_1129600.1	2.52016	phosphatidylinositol-4-phosphate 5-kinase, putative	NA
PF3D7_0819300.1	2.51676	conserved Plasmodium protein, unknown function	NA
PF3D7_1310100.1	2.50969	conserved Plasmodium protein, unknown function	NA
PF3D7_0317100.1	2.4616	6-cysteine protein	NA
PF3D7_0402200.1	2.45014	surface-associated interspersed protein 4.1 (SURFIN 4.1), pseudogene	NA
PF3D7_1208500.1	2.40555	conserved Plasmodium protein, unknown function	NA
PF3D7_1434900.1	2.39177	conserved Plasmodium protein, unknown function	NA
PF3D7_API02600.1	2.35449	apicoplast ribosomal protein S11	NA
PF3D7_0801400.1	2.35356	conserved Plasmodium protein, unknown function	NA
PF3D7_1019200.1	2.29356	conserved Plasmodium protein, unknown function	NA
PF3D7_1465600.1	2.25182	conserved Plasmodium protein, unknown function	NA
PF3D7_1014800.1	2.23844	conserved Plasmodium protein, unknown function	NA
PF3D7_1103300.1	2.22406	tRNA Leucine	NA
PF3D7_1463100.1	2.2149	conserved Plasmodium protein, unknown function, pseudogene	NA
PF3D7_0425500.1	2.18711	stevor	NA
PF3D7_1423500.1	2.17899	conserved Plasmodium protein, unknown function	NA
PF3D7_1031000.1	2.13224	ookinete surface protein P25	NA
PF3D7_1369800.1	2.11586	tRNA Arginine	NA
PF3D7_0616500.1	2.1148	TRAP-like protein	NA
PF3D7_0223500.1	2.11098	erythrocyte membrane protein 1, PfEMP1	NA
PF3D7_0312700.1	2.06018	tRNA Isoleucine	NA
PF3D7_0507300.1	2.03598	PIMMS2 protein, putative	NA
PF3D7_1127200.1	2.00917	conserved Plasmodium protein, unknown function	NA
PF3D7_1351600.1	1.99486	glycerol kinase	NA
PF3D7_0712900.1	1.94854	erythrocyte membrane protein 1, PfEMP1	NA
PF3D7_0719200.1	1.94039	NIMA related kinase 4	NA
PF3D7_API02500.1	1.93954	apicoplast ribosomal protein L36	NA
PF3D7_0718800.1	1.93455	conserved Plasmodium protein, unknown function	NA
PF3D7_0209500.1	1.92487	conserved Plasmodium protein, unknown function	NA
PF3D7_0100500.1	1.83485	erythrocyte membrane protein 1 (PfEMP1), exon 1, pseudogene	NA
PF3D7_0923300.1	1.83138	perforin-like protein 3	NA
PF3D7_1037800.1	1.82255	dynein intermediate chain, putative	NA
PF3D7_1454900.1	1.78881	conserved Plasmodium protein, unknown function	NA
PF3D7_1033800.1	1.78648	plasmepsin VII	NA
PF3D7_0702600.1	1.77925	chitinase precursor fragment, truncated	NA
PF3D7_1358600.1	1.77851	zinc finger protein, putative	NA
PF3D7_0500200.1	1.76689	erythrocyte membrane protein 1 (PfEMP1), pseudogene	NA
PF3D7_0730700.1	1.76689	tRNA Threonine	NA
PF3D7_1216800.1	1.76689	tRNA Proline	NA
PF3D7_API03100.1	1.76689	tRNA Phenylalanine	NA
PF3D7_0421500.1	1.76649	rifin, pseudogene	NA
PF3D7_1209100.1	1.73267	conserved Plasmodium protein, unknown function	NA
PF3D7_0711200.1	1.7043	conserved Plasmodium protein, unknown function	NA
PF3D7_0112600.1	1.68662	unspecified product	NA
PF3D7_1475500.1	1.6682	LCCL domain-containing protein	NA
PF3D7_1036600.2	1.6605	unspecified product	NA
PF3D7_0602700.1	1.64844	conserved Plasmodium protein, unknown function	NA
PF3D7_0101300.1	1.63789	Pfmc-2TM Maurer's cleft two transmembrane protein	NA
PF3D7_0713300.1	1.63497	erythrocyte membrane protein 1 (PfEMP1), pseudogene	NA
PF3D7_1302400.1	1.63098	conserved Plasmodium membrane protein, unknown function	NA
PF3D7_1430500.1	1.62729	conserved Plasmodium protein, unknown function	NA
PF3D7_1020200.1	1.62702	conserved Plasmodium protein, unknown function	NA
PF3D7_1029500.1	1.61924	conserved Plasmodium protein, unknown function	NA
PF3D7_0401600.2	1.61687	rifin	NA
PF3D7_1204000.1	1.61109	conserved Plasmodium protein, unknown function	NA
PF3D7_0814700.1	1.60972	conserved Plasmodium protein, unknown function	NA
PF3D7_1302200.1	1.59552	early transcribed membrane protein 13	NA
PF3D7_0517500.1	1.57843	UTP--glucose-1-phosphate uridylyltransferase, putative	NA
PF3D7_0106600.1	1.57117	conserved Plasmodium protein, unknown function	NA
PF3D7_API01700.1	1.57029	ribosomal protein S3, putative	NA
PF3D7_1420100.1	1.55561	conserved Plasmodium protein, unknown function	NA
PF3D7_0912600.1	1.54646	conserved Plasmodium protein, unknown function	NA
PF3D7_1362900.1	1.53931	conserved Plasmodium protein, unknown function	NA
PF3D7_1469600.1	1.52299	biotin carboxylase subunit of acetyl CoA carboxylase, putative	NA
PF3D7_1231300.1	1.49577	conserved Plasmodium protein, unknown function	NA
PF3D7_0610300.1	1.46551	unspecified product	NA
PF3D7_1438300.1	1.45465	tRNA Methionine	NA
PF3D7_1471700.1	1.43526	conserved Plasmodium protein, unknown function	NA
PF3D7_1247600.1	1.41351	conserved Plasmodium protein, unknown function	NA
PF3D7_0702700.1	1.40755	tRNA Alanine	NA
PF3D7_API03800.1	1.40672	probable protein, unknown function	NA
PF3D7_0708200.1	1.3748	conserved Plasmodium protein, unknown function	NA
PF3D7_0528900.1	1.37458	conserved Plasmodium protein, unknown function	NA
PF3D7_1207700.1	1.36204	blood stage antigen 41-3 precursor	NA
PF3D7_1304200.1	1.35625	CorA-like Mg2+ transporter protein, putative	NA
PF3D7_1346000.1	1.33103	dynactin subunit 2, putative	NA
PF3D7_0900100.1	1.32431	erythrocyte membrane protein 1, PfEMP1	NA
PF3D7_0724900.1	1.32076	kinesin-19, putative	NA
PF3D7_1367200.1	1.3163	CLAMP domain-containing protein, putative	NA
PF3D7_1335300.1	1.3118	reticulocyte binding protein 2 homologue b	NA
PF3D7_1451600.1	1.29951	LCCL domain-containing protein	NA
PF3D7_0816500.1	1.29158	small heat shock protein HSP20, putative	NA
PF3D7_1461500.1	1.28887	meiotic nuclear division protein 1, putative	NA
PF3D7_API03000.1	1.28001	probable protein, unknown function	NA
PF3D7_1211000.1	1.27296	kinesin-7, putative	NA
PF3D7_API01600.1	1.27252	apicoplast ribosomal protein S19	NA
PF3D7_0412900.1	1.27136	erythrocyte membrane protein 1, PfEMP1	NA
PF3D7_1100200.1	1.26666	erythrocyte membrane protein 1, PfEMP1	NA
PF3D7_1453100.1	1.26136	dynactin subunit 4, putative	NA
PF3D7_1109100.1	1.24545	conserved Plasmodium protein, unknown function	NA
PF3D7_0906400.1	1.23977	dynein intermediate light chain, putative	NA
PF3D7_0909500.1	1.23488	subpellicular microtubule protein 1, putative	NA
PF3D7_1116200.2	1.22771	pyridoxine biosynthesis protein PDX2	NA
PF3D7_1131500.1	1.21847	conserved Plasmodium protein, unknown function	NA
PF3D7_0406900.1	1.19996	conserved Plasmodium protein, unknown function	NA
PF3D7_1020100.1	1.19925	flagellar outer arm dynein-associated protein, putative	NA
PF3D7_0115700.1	1.19585	erythrocyte membrane protein 1, PfEMP1	NA
PF3D7_1356500.1	1.18995	conserved Plasmodium protein, unknown function	NA
PF3D7_0909000.1	1.18177	conserved Plasmodium protein, unknown function	NA
PF3D7_API01300.1	1.1784	50S ribosomal protein L4, putative	NA
PF3D7_0632500.1	1.16622	erythrocyte membrane protein 1, PfEMP1	NA
PF3D7_1473000.1	1.16498	conserved Plasmodium protein, unknown function	NA
PF3D7_0805300.1	1.15327	conserved Plasmodium protein, unknown function	NA
PF3D7_API01900.1	1.15256	apicoplast ribosomal protein S17	NA
PF3D7_0307300.1	1.15222	microtubule-associated protein RP/EB family, putative	NA
PF3D7_1036300.1	1.15216	duffy binding-like merozoite surface protein 2	NA
PF3D7_0703800.1	1.152	conserved Plasmodium protein, unknown function	NA
PF3D7_0932900.1	1.14886	conserved Plasmodium protein, unknown function	NA
PF3D7_1420800.1	1.14421	dynein light chain, putative	NA
PF3D7_0425200.1	1.1438	Plasmodium exported protein (hyp15), unknown function	NA
PF3D7_0714900.1	1.13373	tRNA Serine	NA
PF3D7_1337600.1	1.13373	tRNA Serine	NA
PF3D7_1426500.1	1.13255	ABC transporter G family member 2	NA
PF3D7_0318400.1	1.10752	conserved Plasmodium protein, unknown function	NA
PF3D7_1404700.1	1.09292	conserved Plasmodium protein, unknown function	NA
PF3D7_0620000.1	1.08947	secreted ookinete protein 25, putative	NA
PF3D7_1351800.2	1.07119	conserved Plasmodium protein, unknown function	NA
PF3D7_0100200.1	1.05129	rifin	NA
PF3D7_0522900.1	1.04496	zinc finger protein, putative	NA
PF3D7_0800750.1	1.04484	Plasmodium exported protein, unknown function, pseudogene	NA
PF3D7_0510600.1	1.03975	tRNA Leucine	NA
PF3D7_0712800.1	1.03829	erythrocyte membrane protein 1, PfEMP1	NA
PF3D7_1349000.1	1.03135	conserved Plasmodium protein, unknown function	NA
PF3D7_1370100.1	1.01936	tRNA Cysteine	NA
PF3D7_1429200.1	1.01678	AP2 domain transcription factor AP2-O3, putative	NA
PF3D7_0707000.1	1.0054	tRNA Lysine	NA
PF3D7_1141900.1	1.00442	inner membrane complex protein 1b, putative	NA
PF3D7_1131700.1	1.00001	conserved Plasmodium protein, unknown function	NA
PF3D7_0421900.1	0.996707	conserved Plasmodium protein, unknown function	NA
PF3D7_1000200.1	0.995246	rifin	NA
PF3D7_0304000.1	0.995236	inner membrane complex protein 1a, putative	NA
PF3D7_0221800.1	0.983763	hypothetical protein	NA
PF3D7_1412900.2	0.97504	ubiquitin-conjugating enzyme E2, putative	NA
PF3D7_1131900.1	0.973967	conserved Plasmodium protein, unknown function	NA
PF3D7_0901600.1	0.971074	stevor	NA
PF3D7_1219800.1	0.966504	conserved Plasmodium protein, unknown function	NA
PF3D7_0312600.1	0.953167	tRNA Valine	NA
PF3D7_1453300.1	0.953167	Yos1-like protein, putative	NA
PF3D7_0318800.1	0.952162	triosephosphate isomerase, putative	NA
PF3D7_1407000.1	0.936562	LCCL domain-containing protein	NA
PF3D7_1465700.1	0.933797	plasmepsin VIII, putative	NA
PF3D7_1335500.1	0.931043	DNA replication complex GINS protein, putative	NA
PF3D7_1104500.1	0.925484	WD repeat-containing protein, putative	NA
PF3D7_0831100.1	0.918166	surface-associated interspersed protein 8.1 (SURFIN 8.1)	NA
PF3D7_1403000.1	0.908892	conserved Plasmodium protein, unknown function	NA
PF3D7_0112500.1	0.895888	5.8S ribosomal RNA	NA
PF3D7_1140500.1	0.887236	myosin K, putative	NA
PF3D7_0411500.1	0.883445	tRNA Alanine	NA
PF3D7_0620800.1	0.883445	tRNA Alanine	NA
PF3D7_1355400.1	0.871343	tRNA Threonine	NA
PF3D7_API02400.1	0.868672	probable protein, unknown function	NA
PF3D7_0113800.1	0.860746	DBL containing protein, unknown function	NA
PF3D7_1251000.1	0.854736	HSP20-like chaperone, putative	NA
PF3D7_0605600.1	0.850711	nucleoside diphosphate kinase, putative	NA
PF3D7_0708600.1	0.818711	inner membrane complex protein 1d, putative	NA
PF3D7_1430800.1	0.815488	conserved Plasmodium protein, unknown function	NA
PF3D7_0718900.1	0.791197	conserved Plasmodium protein, unknown function	NA
PF3D7_0911500.2	0.785725	conserved Plasmodium protein, unknown function	NA
PF3D7_0601600.1	0.784232	tetratricopeptide repeat protein, putative	NA
PF3D7_API02200.1	0.78171	apicoplast ribosomal protein L6	NA
PF3D7_1401050.1	0.772187	erythrocyte membrane protein 1 (PfEMP1), exon 2, pseudogene	NA
PF3D7_1131600.1	0.75766	conserved Plasmodium protein, unknown function	NA
PF3D7_0824000.1	0.750895	conserved Plasmodium protein, unknown function	NA
PF3D7_0609600.1	0.749367	conserved Plasmodium protein, unknown function	NA
PF3D7_0810900.2	0.748644	conserved Plasmodium protein, unknown function	NA
PF3D7_0411600.1	0.74753	tRNA Glutamic acid	NA
PF3D7_1204400.1	0.740929	conserved Plasmodium membrane protein, unknown function	NA
PF3D7_0927200.1	0.739349	zinc finger protein, putative	NA
PF3D7_0502300.1	0.730541	conserved Plasmodium protein, unknown function	NA
PF3D7_0728400.2	0.71917	conserved Plasmodium protein, unknown function	NA
PF3D7_1132100.1	0.718148	RNA-binding protein, putative	NA
PF3D7_1354700.1	0.715551	conserved Plasmodium protein, unknown function	NA
PF3D7_1146700.1	0.714948	kinesin-like protein, putative	NA
PF3D7_0114300.1	0.708455	exported protein family 4, pseudogene	NA
PF3D7_0318000.1	0.707024	conserved Plasmodium protein, unknown function	NA
PF3D7_1321600.1	0.701108	phosphodiesterase gamma, putative	NA
PF3D7_1334400.1	0.699741	MSP7-like protein	NA
PF3D7_0714100.1	0.699672	MAATS1 domain-containing protein, putative	NA
PF3D7_1438200.1	0.698989	tRNA Selenocysteine	NA
PF3D7_0818300.1	0.694836	dynactin subunit 6, putative	NA
PF3D7_1318500.1	0.69085	conserved Plasmodium protein, unknown function	NA
PF3D7_0203500.1	0.679573	tRNA Glutamine	NA
PF3D7_0714700.1	0.679573	tRNA Asparagine	NA
PF3D7_1403300.1	0.676532	conserved Plasmodium protein, unknown function	NA
PF3D7_1474000.1	0.67176	probable protein, unknown function	NA
PF3D7_0529600.1	0.670264	tRNA Arginine	NA
PF3D7_0421100.1	0.669731	erythrocyte membrane protein 1, PfEMP1	NA
PF3D7_1357300.1	0.668433	dynein light chain, putative	NA
PF3D7_0403000.1	0.661206	tRNA Asparagine	NA
PF3D7_0728700.1	0.660534	alpha/beta hydrolase, putative	NA
PF3D7_0113100.1	0.659308	surface-associated interspersed protein 1.1 (SURFIN 1.1)	NA
PF3D7_1029700.1	0.650711	conserved Plasmodium protein, unknown function	NA
PF3D7_1330000.2	0.649062	thioredoxin, putative	NA
PF3D7_0908300.2	0.648683	conserved protein, unknown function	NA
PF3D7_0700100.1	0.636843	erythrocyte membrane protein 1, PfEMP1	NA
PF3D7_1209600.1	0.635931	porphobilinogen deaminase	NA
PF3D7_0825700.1	0.634268	conserved Plasmodium protein, unknown function	NA
PF3D7_0510300.1	0.627298	stripes inner membrane complex protein, putative	NA
PF3D7_0619000.2	0.625903	conserved protein, unknown function	NA
PF3D7_1149800.1	0.621324	rifin	NA
PF3D7_0832700.1	0.618646	Plasmodium exported protein (PHISTa-like), unknown function, pseudogene	NA
PF3D7_0805800.1	0.615815	conserved Plasmodium protein, unknown function	NA
PF3D7_1006300.1	0.611616	conserved Plasmodium protein, unknown function	NA
PF3D7_1252000.1	0.611616	tRNA Glutamine	NA
PF3D7_1418400.1	0.611616	tRNA Proline	NA
PF3D7_0408700.1	0.609439	perforin-like protein 1	NA
PF3D7_0517800.1	0.607351	apicortin, putative	NA
PF3D7_1211100.1	0.604586	HSP20-like chaperone	NA
PF3D7_0205300.1	0.602694	conserved Plasmodium protein, unknown function	NA
PF3D7_1034300.1	0.602017	thioredoxin-like associated protein 2, putative	NA
PF3D7_1341000.1	0.595086	tRNA Arginine	NA
PF3D7_0420700.1	0.593908	erythrocyte membrane protein 1, PfEMP1	NA
PF3D7_0401500.1	0.587361	stevor, pseudogene	NA
PF3D7_1416000.1	0.583018	conserved Plasmodium protein, unknown function	NA
PF3D7_0832900.1	0.582873	stevor	NA
PF3D7_1011200.2	0.581478	conserved Plasmodium protein, unknown function	NA
PF3D7_0114800.1	0.579731	Plasmodium exported protein (hyp7), unknown function	NA
PF3D7_0532800.1	0.578934	stevor, pseudogene	NA
PF3D7_1454800.1	0.573313	conserved Plasmodium protein, unknown function	NA
PF3D7_1407700.1	0.573045	conserved Plasmodium protein, unknown function	NA
PF3D7_1219300.1	0.572323	erythrocyte membrane protein 1, PfEMP1	NA
PF3D7_0305800.1	0.564625	P-loop containing nucleoside triphosphate hydrolase, putative	NA
PF3D7_1140000.1	0.564464	carbonic anhydrase	NA
PF3D7_1148640.1	0.562017	28S ribosomal RNA	NA
PF3D7_1141100.1	0.560409	conserved Plasmodium protein, unknown function	NA
PF3D7_1104700.2	0.555413	DNA-directed RNA polymerase III subunit RPC8, putative	NA
PF3D7_0100300.1	0.54898	erythrocyte membrane protein 1, PfEMP1	NA
PF3D7_0921000.2	0.536361	ubiquitin-conjugating enzyme E2, putative	NA
PF3D7_1219200.1	0.535164	rifin, pseudogene	NA
PF3D7_1027700.2	0.534598	centrin-3	NA
PF3D7_0732200.1	0.533289	rifin	NA
PF3D7_1247000.2	0.533204	DNA replication origin binding protein, putative	NA
PF3D7_0315200.1	0.529007	circumsporozoite- and TRAP-related protein	NA
PF3D7_1475900.1	0.52785	KELT protein	NA
PF3D7_1477000.1	0.526485	Plasmodium exported protein (hyp17), unknown function, pseudogene	NA
PF3D7_1038300.1	0.524401	conserved Plasmodium protein, unknown function	NA
PF3D7_0823400.1	0.523889	alpha/beta hydrolase, putative	NA
PF3D7_API06600.1	0.521912	tRNA Methionine	NA
PF3D7_1351300.1	0.521193	conserved Plasmodium membrane protein, unknown function	NA
PF3D7_0221500.1	0.519603	Pfmc-2TM Maurer's cleft two transmembrane protein, pseudogene	NA
PF3D7_0201400.1	0.519419	Plasmodium exported protein (hyp10), unknown function	NA
PF3D7_0833400.1	0.511772	rifin	NA
PF3D7_1417000.1	0.511011	inner membrane complex protein 1l, putative	NA
PF3D7_1241400.1	0.50927	RNA-binding protein, putative	NA
PF3D7_0711800.1	0.507415	Plasmodium RNA of unknown function RUF6	NA
PF3D7_API03900.1	0.506165	tRNA Serine	NA
PF3D7_1103500.1	0.502698	CPW-WPC family protein	NA
PF3D7_0903800.1	0.501921	LCCL domain-containing protein	NA
PF3D7_1148500.1	0.501839	unspecified product	NA
PF3D7_1213400.1	0.48901	conserved Plasmodium protein, unknown function	NA
PF3D7_0414400.1	0.487814	conserved Plasmodium protein, unknown function	NA
PF3D7_0208900.1	0.485587	6-cysteine protein	NA
PF3D7_API04400.1	0.483723	DNA-directed RNA polymerase subunit beta, putative	NA
PF3D7_0827200.1	0.480367	conserved Plasmodium protein, unknown function	NA
PF3D7_0905700.2	0.477865	autophagy-related protein 3, putative	NA
PF3D7_0832600.1	0.466726	stevor	NA
PF3D7_0909200.1	0.458061	GDP-fucose protein O-fucosyltransferase 2	NA
PF3D7_1254100.1	0.457334	stevor	NA
PF3D7_0113600.1	0.446064	surface-associated interspersed protein 1.2 (SURFIN 1.2), pseudogene	NA
PF3D7_0502500.1	0.438582	conserved Plasmodium protein, unknown function	NA
PF3D7_0525900.1	0.437579	NIMA related kinase 2	NA
PF3D7_1316300.1	0.434927	conserved Plasmodium protein, unknown function	NA
PF3D7_0723100.1	0.43069	conserved Plasmodium protein, unknown function	NA
PF3D7_API00800.1	0.425472	tRNA Serine	NA
PF3D7_0115400.1	0.421245	stevor	NA
PF3D7_0208700.1	0.417593	conserved Plasmodium protein, unknown function	NA
PF3D7_1150400.1	0.415585	erythrocyte membrane protein 1, PfEMP1	NA
PF3D7_API03500.1	0.414017	probable protein, unknown function	NA
PF3D7_1354000.1	0.413217	conserved Plasmodium protein, unknown function	NA
PF3D7_1039100.1	0.411339	DnaJ protein, putative, pseudogene	NA
PF3D7_0222100.1	0.411289	Pfmc-2TM Maurer's cleft two transmembrane protein	NA
PF3D7_0315900.1	0.410677	conserved Plasmodium protein, unknown function	NA
PF3D7_0104700.1	0.410035	major facilitator superfamily-related transporter, putative	NA
PF3D7_1400700.1	0.40497	stevor	NA
PF3D7_0832500.1	0.404003	rifin	NA
PF3D7_0302400.1	0.401128	unspecified product	NA
PF3D7_0411700.1	0.398944	conserved Plasmodium protein, unknown function	NA
PF3D7_0819400.1	0.398406	perforin-like protein 4	NA
PF3D7_1005400.1	0.397054	conserved Plasmodium protein, unknown function	NA
PF3D7_1234400.1	0.394711	aspartyl protease, putative	NA
PF3D7_0425800.1	0.39237	erythrocyte membrane protein 1, PfEMP1	NA
PF3D7_API04900.1	0.392015	large subunit ribosomal RNA	NA
PF3D7_1477200.1	0.391994	Plasmodium exported protein (hyp15), unknown function	NA
PF3D7_0107600.1	0.391393	serine/threonine protein kinase, putative	NA
PF3D7_0600200.1	0.38679	erythrocyte membrane protein 1, PfEMP1	NA
PF3D7_1217100.1	0.382881	meiotic recombination protein SPO11, putative	NA
PF3D7_1210200.1	0.376379	zinc finger protein, putative	NA
PF3D7_1465500.1	0.369256	potassium channel K2	NA
PF3D7_1201300.1	0.365826	liver stage associated protein 1	NA
PF3D7_1327100.1	0.364015	conserved Plasmodium protein, unknown function	NA
PF3D7_0926600.1	0.363096	conserved Plasmodium membrane protein, unknown function	NA
PF3D7_1207300.1	0.355849	LIMP protein, putative	NA
PF3D7_0801300.1	0.353098	von Willebrand factor A domain-related protein	NA
PF3D7_0114500.1	0.352643	Plasmodium exported protein (hyp10), unknown function	NA
PF3D7_1218100.1	0.351503	conserved Plasmodium protein, unknown function	NA
PF3D7_1300900.1	0.348364	stevor	NA
PF3D7_1146300.1	0.346166	conserved Plasmodium protein, unknown function	NA
PF3D7_1100700.1	0.34545	stevor, pseudogene	NA
PF3D7_1370200.1	0.344572	tRNA Glycine	NA
PF3D7_0812900.1	0.343254	conserved Plasmodium protein, unknown function	NA
PF3D7_0618400.1	0.340354	conserved Plasmodium membrane protein, unknown function	NA
PF3D7_API01200.1	0.339787	tRNA Proline	NA
PF3D7_API03700.1	0.339787	tRNA Glycine	NA
PF3D7_1477600.1	0.338048	surface-associated interspersed protein 14.1 (SURFIN 14.1)	NA
PF3D7_1004100.1	0.332768	conserved Plasmodium protein, unknown function	NA
PF3D7_API04700.1	0.332428	FeS cluster assembly protein SufB	NA
PF3D7_0732400.1	0.332157	rifin	NA
PF3D7_1031400.1	0.331753	OTU-like cysteine protease	NA
PF3D7_0202600.2	0.329601	nucleic acid binding protein, putative	NA
PF3D7_1000800.1	0.328422	stevor, pseudogene	NA
PF3D7_0532900.1	0.327218	rifin	NA
PF3D7_0108400.2	0.326195	mitochondrial carrier protein, putative	NA
PF3D7_1453500.1	0.325641	NAD(P) transhydrogenase, putative	NA
PF3D7_API01400.1	0.321903	ribosomal protein L23, putative	NA
PF3D7_1300300.1	0.311869	erythrocyte membrane protein 1, PfEMP1	NA
PF3D7_1479500.1	0.309885	stevor	NA
PF3D7_0617600.1	0.306817	stevor	NA
PF3D7_0311400.1	0.30597	protein kinase, putative	NA
PF3D7_0714800.1	0.305808	tRNA Leucine	NA
PF3D7_0500700.1	0.302472	rifin, pseudogene	NA
PF3D7_1015200.1	0.295885	cysteine--tRNA ligase	NA
PF3D7_1471600.1	0.293023	conserved Plasmodium protein, unknown function	NA
PF3D7_0609500.1	0.290155	conserved Plasmodium protein, unknown function	NA
PF3D7_0102100.1	0.28918	stevor, pseudogene	NA
PF3D7_1460000.1	0.286523	biotin protein ligase, putative	NA
PF3D7_1208200.1	0.284935	cysteine repeat modular protein 3	NA
PF3D7_1147200.1	0.284651	tubulin--tyrosine ligase, putative	NA
PF3D7_0404100.1	0.284272	AP2 domain transcription factor AP2-SP2, putative	NA
PF3D7_1461800.1	0.280361	conserved Plasmodium protein, unknown function	NA
PF3D7_1220000.1	0.276817	zinc finger protein, putative	NA
PF3D7_0207300.1	0.275827	serine repeat antigen 8	NA
PF3D7_1146800.1	0.272596	conserved Plasmodium protein, unknown function	NA
PF3D7_1023100.1	0.272116	dynein heavy chain, putative	NA
PF3D7_1339200.1	0.271829	tRNA Proline	NA
PF3D7_0631100.1	0.268919	Plasmodium exported protein (PHISTb), unknown function	NA
PF3D7_0730600.1	0.268106	tRNA Valine	NA
PF3D7_1249700.1	0.267344	conserved Plasmodium protein, unknown function	NA
PF3D7_0905300.1	0.261745	dynein heavy chain, putative	NA
PF3D7_0936700.1	0.256135	lysophospholipase, putative	NA
PF3D7_1254200.1	0.25484	rifin	NA
PF3D7_0413100.1	0.252321	erythrocyte membrane protein 1, PfEMP1	NA
PF3D7_0701100.1	0.25206	rifin	NA
PF3D7_0205700.2	0.248669	RNA-binding protein, putative	NA
PF3D7_0829500.1	0.246449	conserved Plasmodium protein, unknown function	NA
PF3D7_1367800.1	0.242647	secreted ookinete protein, putative	NA
PF3D7_1000500.1	0.242442	rifin	NA
PF3D7_0324800.1	0.241139	rifin	NA
PF3D7_0514700.1	0.24031	MORN repeat protein, putative	NA
PF3D7_API02100.1	0.240221	apicoplast ribosomal protein S8	NA
PF3D7_0324100.1	0.239022	Pfmc-2TM Maurer's cleft two transmembrane protein	NA
PF3D7_1478400.1	0.237521	Plasmodium exported protein, unknown function, pseudogene	NA
PF3D7_0800300.1	0.236357	erythrocyte membrane protein 1, PfEMP1	NA
PF3D7_0216700.1	0.23569	autophagy-related protein 11, putative	NA
PF3D7_1213000.1	0.233925	unspecified product	NA
PF3D7_1036400.1	0.228589	liver stage antigen 1	NA
PF3D7_1305800.1	0.227172	conserved Plasmodium protein, unknown function	NA
PF3D7_0414200.2	0.226824	calmodulin-like protein	NA
PF3D7_0923800.2	0.222679	thioredoxin reductase	NA
PF3D7_0732900.1	0.220661	rifin	NA
PF3D7_0209000.1	0.219474	6-cysteine protein	NA
PF3D7_0937200.1	0.218678	lysophospholipase, putative	NA
PF3D7_0529400.2	0.218114	conserved Plasmodium protein, unknown function	NA
PF3D7_0418800.1	0.217878	MOLO1 domain-containing protein, putative	NA
PF3D7_0808900.1	0.215504	rifin	NA
PF3D7_0402600.1	0.210623	stevor	NA
PF3D7_0100900.1	0.209099	rifin	NA
PF3D7_0310600.2	0.20821	unspecified product	NA
PF3D7_1215700.1	0.206434	conserved Plasmodium protein, unknown function	NA
PF3D7_0410200.1	0.201079	tRNA Isoleucine	NA
PF3D7_1456400.1	0.200661	conserved Plasmodium protein, unknown function	NA
PF3D7_0601500.1	0.198644	Plasmodium exported protein (PHISTb), unknown function	NA
PF3D7_1479900.1	0.197856	stevor	NA
PF3D7_0221900.1	0.194627	erythrocyte membrane protein 1 (PfEMP1), pseudogene	NA
PF3D7_0825100.1	0.191879	ankyrin-repeat protein, putative	NA
PF3D7_1300500.1	0.19159	rifin	NA
PF3D7_1215800.1	0.191095	conserved Plasmodium protein, unknown function	NA
PF3D7_0407600.1	0.19093	conserved Plasmodium protein, unknown function	NA
PF3D7_API04300.1	0.189714	RNA polymerase beta subunit, putative	NA
PF3D7_0114200.1	0.187468	exported protein family 3	NA
PF3D7_1254400.1	0.184558	rifin	NA
PF3D7_1038400.1	0.183152	gametocyte-specific protein	NA
PF3D7_0800600.1	0.178737	Plasmodium exported protein (PHISTa), unknown function	NA
PF3D7_0631500.1	0.176512	exported protein family 3	NA
PF3D7_0222800.1	0.176466	stevor	NA
PF3D7_0937500.1	0.176322	rifin	NA
PF3D7_1479800.1	0.170189	rifin	NA
PF3D7_1200300.1	0.169697	rifin	NA
PF3D7_1254700.1	0.169582	rifin	NA
PF3D7_1222600.1	0.166919	AP2 domain transcription factor AP2-G	NA
PF3D7_0101900.1	0.165942	rifin	NA
PF3D7_0700500.1	0.164009	rifin	NA
PF3D7_1014200.1	0.161265	male gamete fusion factor HAP2, putative	NA
PF3D7_0408800.1	0.154839	conserved Plasmodium protein, unknown function	NA
PF3D7_0424400.1	0.154124	surface-associated interspersed protein 4.2 (SURFIN 4.2)	NA
PF3D7_1313100.1	0.149744	conserved Plasmodium protein, unknown function	NA
PF3D7_1464800.1	0.149506	conserved Plasmodium protein, unknown function	NA
PF3D7_0420900.1	0.148877	erythrocyte membrane protein 1, PfEMP1	NA
PF3D7_1400300.1	0.147406	rifin	NA
PF3D7_1447600.1	0.147055	conserved Plasmodium protein, unknown function	NA
PF3D7_0808500.1	0.144976	Plasmodium RNA of unknown function RUF6	NA
PF3D7_API04500.1	0.14391	hypothetical protein	NA
PF3D7_1019500.1	0.143137	conserved Plasmodium membrane protein, unknown function	NA
PF3D7_1040500.1	0.1394	rifin	NA
PF3D7_0115100.1	0.138688	Plasmodium exported protein (PHISTa), unknown function	NA
PF3D7_1255100.1	0.134753	rifin	NA
PF3D7_1240200.1	0.134158	erythrocyte membrane protein 1 (PfEMP1), pseudogene	NA
PF3D7_0200400.1	0.133687	stevor	NA
PF3D7_0631400.1	0.133571	Pfmc-2TM Maurer's cleft two transmembrane protein	NA
PF3D7_1121800.1	0.129673	peptidase M16, putative	NA
PF3D7_0412600.1	0.129139	rifin, pseudogene	NA
PF3D7_API00900.1	0.128761	tRNA Aspartic acid	NA
PF3D7_1428800.1	0.128528	transcription initiation TFIID-like, putative	NA
PF3D7_1413000.1	0.127852	conserved Plasmodium protein, unknown function	NA
PF3D7_0222700.1	0.126179	rifin	NA
PF3D7_1416600.1	0.123387	conserved Plasmodium protein, unknown function	NA
PF3D7_0216700.2	0.123092	autophagy-related protein 11, putative	NA
PF3D7_0400400.1	0.121806	erythrocyte membrane protein 1, PfEMP1	NA
PF3D7_0401300.1	0.121456	rifin	NA
PF3D7_1247000.1	0.119664	DNA replication origin binding protein, putative	NA
PF3D7_1340400.1	0.118309	conserved Plasmodium protein, unknown function	NA
PF3D7_1250100.1	0.118141	osmiophilic body protein G377	NA
PF3D7_0931600.1	0.116498	conserved protein, unknown function	NA
PF3D7_0421800.1	0.115128	conserved Plasmodium protein, unknown function	NA
PF3D7_0700400.1	0.113789	stevor	NA
PF3D7_0900300.1	0.113262	rifin	NA
PF3D7_1303200.2	0.113131	SNARE protein, putative	NA
PF3D7_1462600.1	0.112052	conserved Plasmodium membrane protein, unknown function	NA
PF3D7_1455200.2	0.111384	unspecified product	NA
PF3D7_1017300.2	0.108918	golgi re-assembly stacking protein 2	NA
PF3D7_0809000.1	0.108732	Plasmodium RNA of unknown function RUF6	NA
PF3D7_1240500.1	0.108732	Plasmodium RNA of unknown function RUF6	NA
PF3D7_0800400.1	0.108403	rifin	NA
PF3D7_0413300.1	0.108105	rifin	NA
PF3D7_1301200.1	0.107869	GBPH2 protein	NA
PF3D7_0400800.1	0.106857	stevor	NA
PF3D7_1478700.1	0.104662	Plasmodium exported protein, unknown function, pseudogene	NA
PF3D7_1253600.1	0.103372	rifin, pseudogene	NA
PF3D7_1219500.1	0.102312	erythrocyte membrane protein 1 (PfEMP1), exon 2, pseudogene	NA
PF3D7_1361500.2	0.101936	conserved Plasmodium protein, unknown function	NA
PF3D7_0500300.1	0.100441	rifin, pseudogene	NA
PF3D7_1128000.2	0.0982073	conserved Plasmodium protein, unknown function	NA
PF3D7_1480100.1	0.0980368	erythrocyte membrane protein 1 (PfEMP1), pseudogene	NA
PF3D7_1137600.1	0.0968159	conserved Plasmodium protein, unknown function	NA
PF3D7_0425600.1	0.0962543	rifin, pseudogene	NA
PF3D7_1000700.1	0.0959397	Plasmodium exported protein (PHISTa), unknown function, pseudogene	NA
PF3D7_0101000.1	0.0954052	rifin	NA
PF3D7_0101500.1	0.095066	erythrocyte membrane protein 1 (PfEMP1), exon 2, pseudogene	NA
PF3D7_0221600.1	0.0945493	Plasmodium exported protein, unknown function, pseudogene	NA
PF3D7_1400600.1	0.093072	rifin	NA
PF3D7_1229900.2	0.0922278	conserved Plasmodium protein, unknown function	NA
PF3D7_0400700.1	0.0898963	rifin	NA
PF3D7_1019500.2	0.0892966	conserved Plasmodium membrane protein, unknown function	NA
PF3D7_0401400.1	0.0889623	rifin	NA
PF3D7_0221300.1	0.08864	Plasmodium exported protein, unknown function, pseudogene	NA
PF3D7_1400500.1	0.0863458	rifin	NA
PF3D7_1460900.1	0.0848835	apicoplast ribosomal protein S10, putative	NA
PF3D7_0617700.1	0.0835138	rifin	NA
PF3D7_API05700.1	0.0823494	small subunit ribosomal RNA	NA
PF3D7_1408800.1	0.0820961	conserved Plasmodium protein, unknown function	NA
PF3D7_1254600.1	0.0807414	stevor	NA
PF3D7_0532700.1	0.0806843	erythrocyte membrane protein 1 (PfEMP1), pseudogene	NA
PF3D7_0421200.1	0.0799037	rifin	NA
PF3D7_0222300.1	0.0795598	exported protein family 4, pseudogene	NA
PF3D7_1254800.1	0.0769328	rifin	NA
PF3D7_0632000.1	0.0747347	rifin	NA
PF3D7_0937300.1	0.0745338	rifin	NA
PF3D7_0700900.1	0.0743465	RESA-like protein, pseudogene	NA
PF3D7_0632400.1	0.0733507	rifin	NA
PF3D7_0413000.1	0.0724878	Plasmodium RNA of unknown function RUF6	NA
PF3D7_0712100.1	0.0724878	Plasmodium RNA of unknown function RUF6	NA
PF3D7_0730800.2	0.072118	unspecified product	NA
PF3D7_1321500.2	0.071534	3',5'-cyclic nucleotide phosphodiesterase, putative	NA
PF3D7_API04100.1	0.071534	30S ribosomal protein S2, putative	NA
PF3D7_1300400.1	0.0711181	rifin	NA
PF3D7_0222200.1	0.070605	exported protein family 3	NA
PF3D7_1101700.1	0.0703007	Pfmc-2TM Maurer's cleft two transmembrane protein	NA
PF3D7_1212600.2	0.0701495	unspecified product	NA
PF3D7_0324400.1	0.0698989	rifin	NA
PF3D7_0632600.1	0.0698989	rifin, pseudogene	NA
PF3D7_0930400.2	0.0694411	zinc finger protein, putative	NA
PF3D7_API05200.1	0.0679573	tRNA Valine	NA
PF3D7_API05800.1	0.0679573	tRNA Isoleucine	NA
PF3D7_1103200.1	0.0670264	tRNA Glycine	NA
PF3D7_0600600.1	0.0665704	erythrocyte membrane protein 1 (PfEMP1), exon 2	NA
PF3D7_0223400.1	0.0646423	rifin	NA
PF3D7_0600400.1	0.0639598	erythrocyte membrane protein 1, PfEMP1	NA
PF3D7_0500500.1	0.0631345	rifin	NA
PF3D7_1478500.1	0.0615462	Plasmodium exported protein (PHISTa), unknown function, pseudogene	NA
PF3D7_0112400.1	0.0613149	unspecified product	NA
PF3D7_0718300.1	0.060264	cysteine repeat modular protein 2	NA
PF3D7_1327900.1	0.0586682	conserved Plasmodium protein, unknown function	NA
PF3D7_0201300.1	0.0586298	stevor	NA
PF3D7_0102000.1	0.0580189	Plasmodium exported protein (PHISTa), unknown function, pseudogene	NA
PF3D7_1352600.1	0.057836	protein kinase, putative	NA
PF3D7_1480000.1	0.057395	rifin	NA
PF3D7_0101600.1	0.0573045	rifin	NA
PF3D7_0115150.1	0.056519	Plasmodium exported protein, unknown function, pseudogene	NA
PF3D7_0832300.1	0.0564568	Plasmodium exported protein (PHISTa-like), unknown function	NA
PF3D7_0713000.1	0.0564026	rifin	NA
PF3D7_0732000.1	0.054915	stevor	NA
PF3D7_0402500.1	0.0543658	rifin, pseudogene	NA
PF3D7_0114900.1	0.053853	Plasmodium exported protein, unknown function, pseudogene	NA
PF3D7_1100900.1	0.0524242	RESA-like protein, pseudogene	NA
PF3D7_0114600.1	0.0521078	stevor, pseudogene	NA
PF3D7_1101100.1	0.0512592	rifin	NA
PF3D7_1015700.2	0.0507415	tubulin binding cofactor c, putative	NA
PF3D7_1117600.2	0.0498008	peptidyl-tRNA hydrolase ICT1	NA
PF3D7_1136700.2	0.0486858	conserved Plasmodium protein, unknown function	NA
PF3D7_0833000.1	0.0486199	rifin	NA
PF3D7_1254500.1	0.0478136	rifin	NA
PF3D7_0221400.1	0.0476584	stevor	NA
PF3D7_1400900.1	0.0469345	Plasmodium exported protein (PHISTa), unknown function, pseudogene	NA
PF3D7_1479600.1	0.0464665	rifin	NA
PF3D7_1400800.1	0.0463053	rifin	NA
PF3D7_1102200.1	0.046024	DnaJ protein, putative	NA
PF3D7_0600900.1	0.0457283	rifin, pseudogene	NA
PF3D7_0832200.1	0.0454627	Plasmodium exported protein (PHISTa-like), unknown function	NA
PF3D7_1304200.2	0.0452083	CorA-like Mg2+ transporter protein, putative	NA
PF3D7_0900600.1	0.04432	rifin	NA
PF3D7_1000400.1	0.0438434	rifin	NA
PF3D7_0732500.1	0.0437259	rifin	NA
PF3D7_1150300.1	0.0429204	rifin	NA
PF3D7_0323900.1	0.0421804	erythrocyte membrane protein 1 (PfEMP1), exon 2, pseudogene	NA
PF3D7_1479700.1	0.0420595	rifin	NA
PF3D7_1040900.1	0.0418199	rifin	NA
PF3D7_0223300.1	0.0415295	erythrocyte membrane protein 1 (PfEMP1), exon 2	NA
PF3D7_0222600.1	0.0397799	rifin	NA
PF3D7_0700700.1	0.0396418	stevor, pseudogene	NA
PF3D7_0901300.1	0.0387303	rifin	NA
PF3D7_1100300.1	0.0382634	rifin	NA
PF3D7_0701400.1	0.0369477	exported protein family 4, pseudogene	NA
PF3D7_0324300.1	0.0368285	exported protein family 4	NA
PF3D7_0711600.1	0.0359774	Plasmodium RNA of unknown function RUF6	NA
PF3D7_0601100.1	0.0353025	exported protein family 3	NA
PF3D7_1150000.1	0.0352643	rifin	NA
PF3D7_0222000.1	0.034579	exported protein family 1	NA
PF3D7_0712200.1	0.033678	rifin, pseudogene	NA
PF3D7_0115050.1	0.0335132	H/ACA snoRNA	NA
PF3D7_1254300.1	0.0322965	stevor	NA
PF3D7_0832400.1	0.0320848	stevor	NA
PF3D7_0600800.1	0.0320697	rifin, pseudogene	NA
PF3D7_0401200.1	0.031024	rifin	NA
PF3D7_0731900.1	0.0306767	rifin, pseudogene	NA
PF3D7_1100400.1	0.0302032	rifin	NA
PF3D7_1040600.1	0.0299262	rifin	NA
PF3D7_0400500.1	0.029809	rifin	NA
PF3D7_0400900.1	0.0296541	rifin	NA
PF3D7_0200700.1	0.0295645	rifin	NA
PF3D7_0631200.1	0.028484	erythrocyte membrane protein 1 (PfEMP1), pseudogene	NA
PF3D7_0833100.1	0.0265199	rifin	NA
PF3D7_1041000.1	0.026377	rifin	NA
PF3D7_0401000.1	0.0263061	rifin	NA
PF3D7_1029100.2	0.0257215	conserved Plasmodium protein, unknown function	NA
PF3D7_0222900.1	0.0252585	erythrocyte membrane protein 1 (PfEMP1), exon 2, pseudogene	NA
PF3D7_0600100.1	0.0250919	erythrocyte membrane protein 1 (PfEMP1), pseudogene	NA
PF3D7_0421700.1	0.0244183	conserved Plasmodium protein, unknown function	NA
PF3D7_0200200.1	0.0243429	rifin	NA
PF3D7_0115300.1	0.0241984	rifin	NA
PF3D7_0510700.1	0.0234336	conserved Plasmodium protein, unknown function	NA
PF3D7_0600700.1	0.0232996	rifin	NA
PF3D7_0901200.1	0.0229715	Plasmodium exported protein, unknown function, fragment	NA
PF3D7_0937600.1	0.0223082	erythrocyte membrane protein 1, PfEMP1	NA
PF3D7_0701000.1	0.0221256	erythrocyte membrane protein 1 (PfEMP1), pseudogene	NA
PF3D7_0701200.1	0.0211815	rifin, pseudogene	NA
PF3D7_0832250.1	0.0202606	Plasmodium exported protein, unknown function, pseudogene	NA
PF3D7_0221100.1	0.0187468	Plasmodium exported protein, unknown function, pseudogene	NA
PF3D7_1147800.2	0.0185705	membrane associated erythrocyte binding-like protein	NA
PF3D7_1040000.1	0.0181219	rifin	NA
PF3D7_1479400.1	0.0181219	rifin	NA
PF3D7_0901500.1	0.0178249	rifin	NA
PF3D7_1478300.1	0.0169893	Plasmodium exported protein, unknown function, pseudogene	NA
PF3D7_0115000.1	0.0169364	surface-associated interspersed protein 1.3 (SURFIN 1.3)	NA
PF3D7_0324600.1	0.0162017	stevor	NA
PF3D7_0832800.1	0.0159379	rifin	NA
PF3D7_1039900.1	0.0158347	exported protein family 4	NA
PF3D7_0631600.1	0.0157836	exported protein family 4	NA
PF3D7_0324500.1	0.0153866	rifin	NA
PF3D7_0221650.1	0.01476	Plasmodium exported protein, unknown function, pseudogene	NA
PF3D7_0701800.1	0.0147377	rifin	NA
PF3D7_1015200.2	0.0144547	cysteine--tRNA ligase	NA
PF3D7_1255000.1	0.0141414	rifin	NA
PF3D7_API04000.1	0.0133687	hypothetical chloroplast reading frame 93	NA
PF3D7_0413200.1	0.0129786	rifin	NA
PF3D7_1233200.1	0.0125886	conserved Plasmodium protein, unknown function	NA
PF3D7_0732800.1	0.011045	erythrocyte membrane protein 1 (PfEMP1), exon 2	NA
PF3D7_1039400.1	0.0108974	erythrocyte membrane protein 1 (PfEMP1), pseudogene	NA
PF3D7_1233200.2	0.0105973	conserved Plasmodium protein, unknown function	NA
PF3D7_1404600.3	0.0101429	adenylyl cyclase alpha	NA
PF3D7_0732300.1	0.00962227	rifin	NA
PF3D7_1150200.1	0.00962227	rifin	NA
PF3D7_0631800.1	0.00951006	rifin	NA
PF3D7_0732700.1	0.00906097	rifin	NA
PF3D7_0937400.1	0.00906097	rifin	NA
PF3D7_0200500.1	0.00879232	rifin	NA
PF3D7_0808800.1	0.00838548	rifin	NA
PF3D7_0625000.1	0.00741352	sphingomyelin synthase 1, putative	NA
PF3D7_0200300.1	0.00739671	erythrocyte membrane protein 1 (PfEMP1), exon 2	NA
PF3D7_1330400.2	0.00724878	unspecified product	NA
PF3D7_0324700.1	0.0070912	erythrocyte membrane protein 1 (PfEMP1), exon 2, pseudogene	NA
PF3D7_0425300.1	0.00699989	Plasmodium exported protein (PHISTa), unknown function, pseudogene	NA
PF3D7_0619000.1	0.00635327	conserved protein, unknown function	NA
PF3D7_1477900.1	0.00600359	acyl-CoA synthetase, pseudogene	NA
PF3D7_1101800.1	0.00576316	exported protein family 1	NA
PF3D7_1300800.1	0.00568284	erythrocyte membrane protein 1-like	NA
PF3D7_0101800.1	0.00562405	stevor	NA
PF3D7_1411000.2	0.00561852	conserved Plasmodium protein, unknown function	NA
PF3D7_1040800.1	0.00551005	rifin	NA
PF3D7_0900900.1	0.00541852	stevor	NA
PF3D7_1372800.1	0.00541852	stevor	NA
PF3D7_0601000.1	0.00526121	exported protein family 4	NA
PF3D7_0201000.1	0.00521078	rifin	NA
PF3D7_1041100.1	0.00486858	rifin	NA
PF3D7_1411100.2	0.00481114	unspecified product	NA
PF3D7_0223200.1	0.0047138	rifin	NA
PF3D7_1040400.1	0.00467328	rifin	NA
PF3D7_1101200.1	0.00456856	rifin	NA
PF3D7_1300700.1	0.00440804	rifin	NA
PF3D7_0500400.1	0.00434927	rifin	NA
PF3D7_0200600.1	0.0043377	rifin	NA
PF3D7_1253700.1	0.0043377	rifin	NA
PF3D7_0632200.1	0.00431475	rifin	NA
PF3D7_0833300.1	0.00412905	erythrocyte membrane protein 1 (PfEMP1), exon 2, pseudogene	NA
PF3D7_0900800.1	0.0035767	erythrocyte membrane protein 1 (PfEMP1), exon 2, pseudogene	NA
PF3D7_0114400.1	0.0035456	erythrocyte membrane protein 1 (PfEMP1), exon 2, pseudogene	NA
PF3D7_1419800.1	0.00325544	glutathione reductase	NA
PF3D7_0402800.1	0.00237925	erythrocyte membrane protein 1 (PfEMP1), pseudogene	NA
PF3D7_API06700.1	0.00181758	large subunit ribosomal RNA	NA
mal_rna_14:rRNA	11441.6	unspecified product	5619
mal_rna_17:rRNA	11185.7	unspecified product	3460
PF3D7_1462800.1	2881.47	glyceraldehyde-3-phosphate dehydrogenase	2884
PF3D7_1343000.1	4765.17	phosphoethanolamine N-methyltransferase	2390
PF3D7_1012400.1	727.767	hypoxanthine-guanine phosphoribosyltransferase	1787
PF3D7_1102800.1	16778.9	early transcribed membrane protein 11.2	1096
PF3D7_0626800.1	837.025	pyruvate kinase	1027
PF3D7_1444800.1	1719.29	fructose-bisphosphate aldolase	841
PF3D7_0322000.1	2903.05	peptidyl-prolyl cis-trans isomerase	829
PF3D7_1001500.1	16558.5	early transcribed membrane protein 10.1	812
PF3D7_0818900.1	3124.74	heat shock protein 70	795
PF3D7_0714000.1	1200.5	histone H2B variant	794
PF3D7_0708400.1	3978.05	heat shock protein 90	777
PF3D7_0831800.1	711.137	histidine-rich protein II	764
PF3D7_1324900.1	1289.55	L-lactate dehydrogenase	744
PF3D7_0905400.1	1005.65	high molecular weight rhoptry protein 3	669
PF3D7_1108600.1	2908.73	endoplasmic reticulum-resident calcium binding protein	668
PF3D7_0532100.1	4294.71	early transcribed membrane protein 5	640
PF3D7_1029600.1	730.987	adenosine deaminase	633
PF3D7_1015900.1	3305.38	enolase	592
PF3D7_0206800.1	818.403	merozoite surface protein 2	545
PF3D7_1204300.1	3113.67	eukaryotic translation initiation factor 5A	527
mal_mito_1:mRNA	186.604	cytochrome c oxidase subunit 3	517
PF3D7_0513300.1	1081.8	purine nucleoside phosphorylase	515
PF3D7_0505800.1	4465.08	small ubiquitin-related modifier	503
PF3D7_1361900.1	599.386	proliferating cell nuclear antigen 1	501
PF3D7_1120100.1	759.099	phosphoglycerate mutase, putative	497
mal_mito_3:mRNA	289.561	cytochrome b	490
PF3D7_0503400.1	841.676	actin-depolymerizing factor 1	475
PF3D7_1229400.1	437.394	macrophage migration inhibitory factor	465
PF3D7_1103100.1	6772.43	60S acidic ribosomal protein P1, putative	455
PF3D7_0705700.1	452.64	40S ribosomal protein S29, putative	453
PF3D7_1347200.1	439.658	nucleoside transporter 1	437
PF3D7_1026800.1	4031.71	40S ribosomal protein S2	435
PF3D7_1016300.1	1433.14	GBP130 protein	429
PF3D7_0614500.1	1924.24	60S ribosomal protein L19	427
PF3D7_0219200.1	1672.19	40S ribosomal protein S30	405
PF3D7_0519400.1	7162.68	40S ribosomal protein S24	394
PF3D7_1027300.1	1427.24	peroxiredoxin	394
PF3D7_1372200.1	511.305	histidine-rich protein III	379
PF3D7_1004000.1	885.218	60S ribosomal protein L13, putative	373
PF3D7_0721600.1	1444.6	40S ribosomal protein S5, putative	372
mal_rna_11:rRNA	2326.36	unspecified product	367
PF3D7_1434200.1	4273.05	calmodulin	362
PF3D7_0517000.1	588.772	60S ribosomal protein L12, putative	361
PF3D7_1439900.1	654.074	triosephosphate isomerase	355
mal_mito_2:mRNA	337.189	cytochrome c oxidase subunit 1	344
PF3D7_0919000.1	4266.84	nucleosome assembly protein	334
PF3D7_1357100.1	239.922	elongation factor 1-alpha	331
PF3D7_0932200.1	1436.85	profilin	321
PF3D7_0817500.1	5012.5	protein kinase c inhibitor-like protein, putative	320
PF3D7_1338200.1	589.972	60S ribosomal protein L6-2, putative	312
PF3D7_0406200.1	2696.9	sexual stage-specific protein precursor	294
PF3D7_1338300.1	542.489	elongation factor 1-gamma, putative	288
PF3D7_0501200.1	225.31	parasite-infected erythrocyte surface protein	288
PF3D7_1237700.1	140.256	conserved protein, unknown function	286
malmito_SSUB:rRNA	3154.04	unspecified product	285
PF3D7_1038000.1	153.815	antigen UB05	279
PF3D7_1121600.1	3659.94	exported protein 1	271
PF3D7_1449200.1	584.098	conserved Plasmodium protein, unknown function	270
PF3D7_1402500.1	1180.57	ribosomal protein S27a, putative	267
PF3D7_0219400.1	72.6743	ribosome associated membrane protein RAMP4, putative	264
PF3D7_0931800.1	377.919	proteasome subunit beta type-6, putative	263
PF3D7_1438900.1	1657.78	thioredoxin peroxidase 1	262
PF3D7_0618300.1	1267.41	60S ribosomal protein L27a, putative	260
PF3D7_1144300.1	38302.3	60S ribosomal protein L41	259
PF3D7_0802200.1	208.064	1-cys peroxiredoxin	254
PF3D7_0617800.1	18087.8	histone H2A	246
PF3D7_1323400.1	2694.77	60S ribosomal protein L23	245
PF3D7_0831700.1	1497.43	heat shock protein 70	242
PF3D7_1108400.1	304.235	casein kinase 2, alpha subunit	242
PF3D7_1401400.1	3101.48	early transcribed membrane protein 14.1	238
PF3D7_0304400.1	1837.33	60S ribosomal protein L44	238
PF3D7_1347500.1	1596.73	DNA/RNA-binding protein Alba 4	237
PF3D7_1451100.1	875.336	elongation factor 2	233
PF3D7_0511000.1	1055.35	translationally-controlled tumor protein homolog	229
PF3D7_0627500.1	385.056	protein DJ-1	227
PF3D7_0202500.1	1082.74	early transcribed membrane protein 2	226
PF3D7_0316600.1	748.213	formate-nitrite transporter	225
PF3D7_0813900.1	969.744	40S ribosomal protein S16, putative	221
PF3D7_0918000.1	377.639	glideosome-associated protein 50	220
PF3D7_0210100.1	742.918	60S ribosomal protein L37ae, putative	217
PF3D7_0316300.2	68.954	inorganic pyrophosphatase, putative	216
PF3D7_1309100.1	4863.45	60S ribosomal protein L24, putative	213
PF3D7_0317000.1	609.36	proteasome subunit alpha type-3, putative	207
PF3D7_1019400.1	591.146	60S ribosomal protein L30e, putative	207
PF3D7_0306900.1	1935.91	40S ribosomal protein S23, putative	206
PF3D7_0803800.1	766.804	proteasome subunit beta type-4	206
PF3D7_0319600.1	1577.34	elongation factor 1-delta, putative	204
PF3D7_1105000.1	19058.7	histone H4	201
PF3D7_1431700.1	1206.25	60S ribosomal protein L14, putative	201
PF3D7_0515700.1	452.69	glideosome-associated protein 40, putative	201
PF3D7_0903200.1	403.702	ras-related protein RAB7	195
PF3D7_1211800.1	731.894	polyubiquitin	191
PF3D7_0209800.1	470.091	ATP-dependent RNA helicase UAP56	191
PF3D7_1351400.1	2590.55	60S ribosomal protein L17, putative	185
PF3D7_1224000.1	86.1155	GTP cyclohydrolase I	185
PF3D7_1115700.1	91.1867	cysteine proteinase falcipain 2a	182
PF3D7_0518200.1	410.919	SWIB/MDM2 domain-containing protein	181
PF3D7_1446200.1	202.001	M17 leucyl aminopeptidase	179
PF3D7_1317800.1	898.947	40S ribosomal protein S19	178
PF3D7_1127100.1	153.865	deoxyuridine 5'-triphosphate nucleotidohydrolase	178
PF3D7_0518300.1	441.527	proteasome subunit beta type-1, putative	177
PF3D7_0205900.1	181.19	26S proteasome regulatory subunit RPN1, putative	172
PF3D7_0210900.1	253.436	conserved Plasmodium protein, unknown function	171
PF3D7_0501500.1	87.2633	rhoptry-associated protein 3	171
PF3D7_1405600.1	482.219	ribonucleoside-diphosphate reductase small chain, putative	170
PF3D7_0628300.1	146.426	choline/ethanolaminephosphotransferase, putative	170
PF3D7_0402000.1	82.389	Plasmodium exported protein (PHISTa), unknown function	169
PF3D7_0608500.1	120.036	proteasome subunit alpha type-2, putative	166
PF3D7_1129100.1	2985.64	parasitophorous vacuolar protein 1	163
PF3D7_1129200.1	237.53	26S proteasome regulatory subunit RPN7, putative	163
PF3D7_0516200.1	944.56	40S ribosomal protein S11	162
PF3D7_0807500.1	522.387	proteasome subunit alpha type-6, putative	162
PF3D7_0402400.1	668.387	Plasmodium exported protein, unknown function	161
PF3D7_0705900.1	107.869	ATP synthase subunit C, putative	160
PF3D7_0307200.1	6592.14	60S ribosomal protein L7, putative	157
PF3D7_0721800.1	3089.42	conserved Plasmodium protein, unknown function	156
PF3D7_0105300.1	473.093	cyclase-associated protein	155
PF3D7_0814200.1	9001.29	DNA/RNA-binding protein Alba 1	154
PF3D7_1115600.1	1238.62	peptidyl-prolyl cis-trans isomerase	154
PF3D7_0217800.1	1170.32	40S ribosomal protein S26	154
PF3D7_1248500.1	906.946	bax inhibitor 1, putative	152
PF3D7_0611700.1	7262.45	60S ribosomal protein L39	151
malmito_rna_10:rRNA	6753.61	unspecified product	148
PF3D7_0818200.1	2545.69	14-3-3 protein	148
PF3D7_1465900.1	1949.78	40S ribosomal protein S3	148
PF3D7_0903900.1	508.667	60S ribosomal protein L32	148
PF3D7_0931500.1	49.1368	conserved Plasmodium protein, unknown function	148
PF3D7_1331800.1	1561.05	60S ribosomal protein L23, putative	147
PF3D7_1352500.1	555.351	thioredoxin-related protein, putative	147
PF3D7_1424100.1	2521.26	60S ribosomal protein L5, putative	144
PF3D7_0207600.1	1606.33	serine repeat antigen 5	144
PF3D7_0316800.1	1525.81	40S ribosomal protein S15A, putative	143
PF3D7_1035200.1	537.028	S-antigen	143
PF3D7_1035400.1	990.889	merozoite surface protein 3	142
PF3D7_0418200.1	221.46	eukaryotic translation initiation factor 3 subunit M, putative	138
PF3D7_1142500.1	986.625	60S ribosomal protein L28	137
PF3D7_0719700.1	1709.81	40S ribosomal protein S10, putative	136
PF3D7_1421900.1	90.1291	copper transporter, putative	136
malmito_rna_LSUG:rRNA	32530.4	unspecified product	135
PF3D7_1426000.1	827.629	60S ribosomal protein L21	135
PF3D7_1008900.1	687.077	adenylate kinase	134
PF3D7_1338100.1	324.855	26S proteasome regulatory subunit RPN3, putative	134
PF3D7_1346300.1	4452.62	DNA/RNA-binding protein Alba 2	132
PF3D7_1460300.1	360.398	60S ribosomal protein L29, putative	132
PF3D7_1220900.1	431.28	heterochromatin protein 1	130
PF3D7_1134000.1	223.829	heat shock protein 70	130
PF3D7_0520900.1	1478.99	adenosylhomocysteinase	129
PF3D7_1306400.1	539.6	26S protease regulatory subunit 10B, putative	129
PF3D7_0309600.1	18030.4	60S acidic ribosomal protein P2	128
PF3D7_1205600.1	420.567	tetratricopeptide repeat protein, putative	127
PF3D7_0814900.1	129.281	superoxide dismutase [Fe]	127
PF3D7_1117700.1	5048.84	GTP-binding nuclear protein RAN/TC4	126
PF3D7_1132800.1	197.531	aquaglyceroporin	126
PF3D7_0913200.1	881.675	elongation factor 1-beta	125
PF3D7_0830400.1	464.284	CRA domain-containing protein, putative	125
PF3D7_0320300.1	192.93	T-complex protein 1 subunit epsilon	125
PF3D7_0511800.1	338.032	inositol-3-phosphate synthase	124
PF3D7_1034900.1	126.789	methionine--tRNA ligase	124
PF3D7_1008400.1	552.777	26S protease regulatory subunit 4, putative	123
PF3D7_0922500.1	515.298	phosphoglycerate kinase	122
PF3D7_0508000.1	476.664	6-cysteine protein	122
PF3D7_0717700.1	238.228	serine--tRNA ligase, putative	122
PF3D7_0102300.1	82.6131	Plasmodium exported protein, unknown function	122
PF3D7_0813300.1	4223.74	conserved Plasmodium protein, unknown function	120
PF3D7_0207000.1	2574.09	merozoite surface protein 4	120
PF3D7_0322900.1	660.117	40S ribosomal protein S3A, putative	120
PF3D7_1365900.1	3982.02	ubiquitin-60S ribosomal protein L40	119
PF3D7_0936800.1	163.93	Plasmodium exported protein (PHISTc), unknown function	119
PF3D7_0306300.1	664.928	glutaredoxin 1	117
PF3D7_1248900.1	290.474	26S protease regulatory subunit 8, putative	117
PF3D7_1360800.1	243.992	falcilysin	117
PF3D7_1414300.1	1365.72	60S ribosomal protein L10, putative	116
PF3D7_0108000.1	713.541	proteasome subunit beta type-3, putative	116
PF3D7_1253000.1	213.915	gametocyte erythrocyte cytosolic protein	116
PF3D7_1202900.1	11905	high mobility group protein B1	115
PF3D7_1325100.1	469.527	phosphoribosylpyrophosphate synthetase	115
PF3D7_1353900.1	411.033	proteasome subunit alpha type-7, putative	115
PF3D7_0309500.1	230.136	asparagine synthetase [glutamine-hydrolyzing], putative	114
PF3D7_1317300.1	205.854	conserved Plasmodium protein, unknown function	114
PF3D7_0706000.1	47.659	importin-7, putative	114
PF3D7_1401100.1	86.4053	DnaJ protein, putative	113
PF3D7_0320900.1	2349.75	histone H2A.Z	112
PF3D7_1433400.1	65.4905	zinc finger protein, putative	112
PF3D7_0527000.1	420.372	DNA replication licensing factor MCM3, putative	110
PF3D7_1228600.1	2379.67	merozoite surface protein 9	109
PF3D7_1471100.1	1829.27	exported protein 2	109
PF3D7_1246800.1	358.559	signal recognition particle receptor subunit beta, putative	109
PF3D7_0916900.1	220.231	zinc finger protein, putative	109
PF3D7_1109900.1	1585.48	60S ribosomal protein L36	108
PF3D7_1130400.1	697.791	26S protease regulatory subunit 6A, putative	108
PF3D7_0931400.1	338.33	PUB domain-containing protein, putative	108
PF3D7_1345700.1	192.448	isocitrate dehydrogenase [NADP], mitochondrial	108
PF3D7_0935000.1	32.6111	U2 small nuclear ribonucleoprotein B'', putative	108
PF3D7_0617900.1	2241.79	histone H3 variant	106
PF3D7_1201000.1	1420.67	Plasmodium exported protein (PHISTb), unknown function	106
PF3D7_1128100.1	173.669	prefoldin subunit 5, putative	106
PF3D7_1247400.1	114.992	peptidyl-prolyl cis-trans isomerase FKBP35	106
PF3D7_1147400.1	86.128	conserved Plasmodium protein, unknown function	105
PF3D7_1359600.1	58.406	conserved Plasmodium protein, unknown function	105
PF3D7_1408600.1	6355.88	40S ribosomal protein S8e, putative	104
PF3D7_1322500.1	119.073	palmitoyltransferase DHHC5	104
PF3D7_1003500.1	714.655	40S ribosomal protein S20e, putative	103
PF3D7_1404100.1	272.078	cytochrome c, putative	103
PF3D7_1002400.1	233.505	transformer-2 protein homolog beta, putative	103
PF3D7_0107000.1	1953.93	centrin-1	102
PF3D7_1330800.1	534.832	RNA-binding protein, putative	102
PF3D7_0721100.1	1318.57	conserved Plasmodium protein, unknown function	101
PF3D7_0930300.1	305.57	merozoite surface protein 1	101
PF3D7_1414000.1	226.153	26S proteasome regulatory subunit RPN13, putative	101
PF3D7_0832200.2	1.85288	Plasmodium exported protein (PHISTa-like), unknown function	101
PF3D7_1441200.1	655.914	60S ribosomal protein L1, putative	100
PF3D7_0911900.1	284.775	falstatin	100
PF3D7_0926700.1	60.4257	glutamine-dependent NAD(+) synthetase, putative	100
PF3D7_0814000.1	8374.34	60S ribosomal protein L13-2, putative	99
PF3D7_0323000.1	3204.96	translation machinery-associated protein 7, putative	99
PF3D7_1001200.1	2392.43	acyl-CoA binding protein, isoform 2, ACBP2	99
PF3D7_1328100.1	382.984	proteasome subunit beta type-7, putative	99
PF3D7_0929400.1	174.805	high molecular weight rhoptry protein 2	99
PF3D7_1357000.1	158.289	elongation factor 1-alpha	99
PF3D7_0404900.1	127.16	6-cysteine protein	99
PF3D7_1225800.1	122.053	ubiquitin-activating enzyme E1	99
PF3D7_1010300.1	818.106	succinate dehydrogenase subunit 4, putative	98
PF3D7_1238100.1	145.719	calcyclin binding protein, putative	98
PF3D7_0802000.1	477.134	glutamate dehydrogenase, putative	97
PF3D7_0809300.1	69.7372	unspecified product	96
PF3D7_0112200.1	33.4936	multidrug resistance-associated protein 1	96
PF3D7_1327400.1	180.99	conserved Plasmodium protein, unknown function	95
PF3D7_1453700.1	5344.02	co-chaperone p23	94
PF3D7_1102700.1	1320.75	early transcribed membrane protein 11.1	94
PF3D7_0618200.1	718.706	conserved Plasmodium protein, unknown function	94
PF3D7_1023900.1	318.141	chromodomain-helicase-DNA-binding protein 1 homolog, putative	94
PF3D7_1017100.1	48.9817	rhoptry neck protein 12	94
PF3D7_0517700.1	46.948	eukaryotic translation initiation factor 3 subunit B, putative	94
PF3D7_1123900.1	366.768	13 kDa ribonucleoprotein-associated protein, putative	93
PF3D7_0417500.1	75.3544	memo-like protein	93
PF3D7_1311400.1	50.8991	AP-1 complex subunit mu-1	93
PF3D7_1451700.1	287.601	calcineurin subunit B	92
PF3D7_1454400.1	183.558	aminopeptidase P	92
PF3D7_1434800.1	225.429	mitochondrial acidic protein MAM33, putative	91
PF3D7_0922100.1	127.664	ubiquitin-like protein, putative	91
PF3D7_1030500.1	246.199	26S proteasome regulatory subunit RPN9, putative	90
PF3D7_0522000.1	75.7649	conserved Plasmodium protein, unknown function	90
PF3D7_0512000.1	372.379	prefoldin subunit 6, putative	89
PF3D7_0623300.1	135.605	EGF-like membrane protein, putative	89
PF3D7_0810000.1	1613.5	acyl-CoA binding protein, putative	88
PF3D7_1206200.1	529.819	eukaryotic translation initiation factor 3 subunit C, putative	88
PF3D7_1126000.1	169.975	threonine--tRNA ligase	88
PF3D7_1002900.1	126.006	conserved Plasmodium protein, unknown function	88
PF3D7_0308500.1	121.941	activator of Hsp90 ATPase, putative	88
PF3D7_1114700.1	118.616	serine/threonine protein kinase, putative	88
PF3D7_0915400.1	116.106	ATP-dependent 6-phosphofructokinase	88
PF3D7_1434300.1	409.915	Hsp70/Hsp90 organizing protein	86
PF3D7_1326000.1	184.589	conserved Plasmodium protein, unknown function	86
PF3D7_1143200.1	914.344	DnaJ protein, putative	85
PF3D7_0936600.1	539.864	gametocyte exported protein 5	85
PF3D7_1454700.1	491.435	6-phosphogluconate dehydrogenase, decarboxylating, putative	85
PF3D7_1367000.1	694.035	suppressor of kinetochore protein 1, putative	84
PF3D7_1461300.1	7419.21	40S ribosomal protein S28e, putative	83
PF3D7_1329600.1	150.617	conserved Plasmodium protein, unknown function	83
PF3D7_1361800.1	87.2434	glideosome-associated connector	83
PF3D7_0918200.1	56.9354	50S ribosomal protein L3, apicoplast, putative	83
PF3D7_1447000.1	3404.4	40S ribosomal protein S5	82
PF3D7_1140200.1	1284.79	conserved Plasmodium protein, unknown function	82
PF3D7_1406300.1	205.609	glycerophosphodiester phosphodiesterase	82
PF3D7_1419300.1	92.2424	glutathione S-transferase	82
PF3D7_1453800.1	70.0424	glucose-6-phosphate dehydrogenase-6-phosphogluconolactonase	82
PF3D7_1363900.1	60.7045	unspecified product	82
PF3D7_1337400.1	52.8854	conserved Plasmodium protein, unknown function	82
PF3D7_0302500.1	199.897	cytoadherence linked asexual protein 3.1	81
PF3D7_0926100.1	18.326	protein kinase, putative	81
PF3D7_0719600.1	5628.17	60S ribosomal protein L11a, putative	80
PF3D7_1301700.1	1189.43	CX3CL1-binding protein 2	80
PF3D7_0708800.1	326.367	heat shock protein 110	80
PF3D7_0317600.1	1088.53	40S ribosomal protein S11, putative	79
PF3D7_0413500.1	714.819	phosphoglucomutase-2	79
PF3D7_0705400.1	121.637	DNA replication licensing factor MCM7	79
PF3D7_0207500.1	111.052	serine repeat antigen 6	79
PF3D7_1303100.1	103.249	methyltransferase, putative	79
PF3D7_1472100.1	42.5452	protein transport protein YIP1, putative	79
PF3D7_0511200.1	38.9408	stearoyl-CoA desaturase	79
PF3D7_1350100.1	393.646	lysine--tRNA ligase	78
PF3D7_1141400.1	319.427	phosphatidylinositol N-acetylglucosaminyltransferase subunit H, putative	78
PF3D7_0312300.1	133.344	26S proteasome regulatory subunit RPN12, putative	78
PF3D7_0321600.1	74.7412	ATP-dependent RNA helicase DDX42, putative	78
PF3D7_1009700.1	28.7864	tubulin--tyrosine ligase, putative	78
PF3D7_0921000.1	17.8015	ubiquitin-conjugating enzyme E2, putative	78
PF3D7_1401200.1	107.14	Plasmodium exported protein, unknown function	77
PF3D7_0710600.1	3990.76	60S ribosomal protein L34	76
PF3D7_1033400.1	870.918	haloacid dehalogenase-like hydrolase	76
PF3D7_1149400.1	411.65	Plasmodium exported protein, unknown function	76
PF3D7_0722400.1	220.086	Obg-like ATPase 1, putative	76
PF3D7_0726400.1	8.71228	conserved Plasmodium membrane protein, unknown function	76
PF3D7_1321000.1	0.752207	conserved Plasmodium protein, unknown function	76
PF3D7_0936300.1	1245.55	ring-exported protein 3	75
PF3D7_0532300.1	937.328	Plasmodium exported protein (PHISTb), unknown function	75
PF3D7_0210000.1	236.949	secretory complex protein 61 gamma subunit	75
PF3D7_1223700.1	180.895	vacuolar iron transporter	75
PF3D7_0502000.1	8.87748	vacuolar protein sorting-associated protein 11, putative	75
PF3D7_1006800.1	4190.83	single-strand telomeric DNA-binding protein GBP2, putative	74
PF3D7_1144000.1	898.157	40S ribosomal protein S21	74
PF3D7_1142600.1	642.674	60S ribosomal protein L35ae, putative	74
PF3D7_1229500.1	317.205	T-complex protein 1 subunit gamma	74
PF3D7_1330200.1	173.365	conserved Plasmodium protein, unknown function	74
PF3D7_0520000.1	2263.63	40S ribosomal protein S9, putative	73
PF3D7_1302800.1	2130.11	40S ribosomal protein S7, putative	73
PF3D7_1231100.1	972.336	ras-related protein Rab-2	73
PF3D7_0318900.1	105.181	conserved protein, unknown function	73
PF3D7_0811200.1	58.0334	ER membrane protein complex subunit 1, putative	73
PF3D7_0315400.1	55.6182	conserved Plasmodium protein, unknown function	73
PF3D7_0827900.1	1751.7	protein disulfide isomerase	72
PF3D7_0935900.1	1718.49	ring-exported protein 1	72
PF3D7_1234900.1	1180.95	conserved Plasmodium protein, unknown function	72
PF3D7_1443300.1	366.25	U6 snRNA-associated Sm-like protein LSm5, putative	72
PF3D7_1304500.1	204.11	small heat shock protein, putative	72
PF3D7_1460700.1	201.409	60S ribosomal protein L27	72
PF3D7_0918500.1	392.022	telomerase RNA	71
PF3D7_1469800.1	149.544	conserved Plasmodium protein, unknown function	71
PF3D7_1334800.1	132.323	MSP7-like protein	71
PF3D7_0612100.1	108.052	eukaryotic translation initiation factor 3 subunit L, putative	71
PF3D7_1303000.1	65.6675	conserved Plasmodium protein, unknown function	71
PF3D7_0404600.1	18.0006	conserved Plasmodium membrane protein, unknown function	71
PF3D7_1358800.1	399.449	40S ribosomal protein S15	70
PF3D7_1223100.1	385.416	cAMP-dependent protein kinase regulatory subunit	70
PF3D7_0629200.1	292.056	DnaJ protein, putative	70
PF3D7_0211800.1	289.038	asparagine--tRNA ligase	70
PF3D7_1354500.1	169.15	adenylosuccinate synthetase	70
PF3D7_1032400.1	34.4446	phosphatidylinositol N-acetylglucosaminyltransferase subunit A, putative	70
PF3D7_1033300.1	26.4536	conserved Plasmodium protein, unknown function	70
PF3D7_1410600.1	479.08	eukaryotic translation initiation factor 2 subunit gamma, putative	69
PF3D7_0624000.1	424.212	hexokinase	69
PF3D7_0108300.1	237.391	conserved Plasmodium protein, unknown function	69
PF3D7_1336800.1	198.271	nuclear movement protein, putative	69
PF3D7_0718500.1	155.145	prefoldin subunit 3, putative	69
PF3D7_0305600.1	153.702	AP endonuclease (DNA-[apurinic or apyrimidinic site] lyase), putative	69
PF3D7_1332900.1	58.6716	isoleucine--tRNA ligase, putative	69
PF3D7_0610400.1	8333.46	histone H3	68
PF3D7_1424400.1	915.534	60S ribosomal protein L7-3, putative	68
PF3D7_0826700.1	897.057	receptor for activated c kinase	68
PF3D7_1111400.1	97.1078	conserved Plasmodium protein, unknown function	68
PF3D7_1007000.1	63.9017	conserved membrane protein, unknown function	68
PF3D7_0105800.1	63.8254	conserved Plasmodium protein, unknown function	68
PF3D7_0831400.1	15.2978	Plasmodium exported protein, unknown function	68
PF3D7_1246200.1	1619.12	actin I	67
PF3D7_0918100.1	203.648	cytochrome b5-like heme/steroid binding protein, putative	67
PF3D7_1105500.1	92.4061	centrin-4	67
PF3D7_1134100.1	69.2818	protein disulfide isomerase	67
PF3D7_0414300.1	50.5891	Rab5-interacting protein, putative	67
PF3D7_0307100.1	1209.56	40S ribosomal protein S12, putative	66
PF3D7_0624500.1	265.65	anaphase-promoting complex subunit 11, putative	66
PF3D7_1439600.1	252.098	conserved Plasmodium protein, unknown function	66
PF3D7_1235600.1	169.423	serine hydroxymethyltransferase	66
PF3D7_0935100.1	102.528	protein kish, putative	66
PF3D7_1316800.1	75.5517	protein transport protein SEC20, putative	66
PF3D7_1018700.1	52.2701	conserved Plasmodium protein, unknown function	66
PF3D7_1024300.1	33.4412	conserved Plasmodium protein, unknown function	66
PF3D7_0312400.1	729.904	glycogen synthase kinase 3	65
PF3D7_1426900.1	585.942	cytochrome b-c1 complex subunit 6, putative	65
PF3D7_1222300.1	430.802	endoplasmin, putative	65
PF3D7_0526800.1	337.037	conserved Plasmodium protein, unknown function	65
PF3D7_1331300.1	145.307	signal peptidase 21 kDa subunit	65
PF3D7_0207800.1	71.3337	serine repeat antigen 3	65
PF3D7_1149100.1	1.04151	Plasmodium exported protein, unknown function	65
PF3D7_0817900.1	2069.79	high mobility group protein B2	64
PF3D7_0527100.1	665.225	ubiquitin-conjugating enzyme E2 N, putative	64
PF3D7_1330100.1	616.448	conserved Plasmodium protein, unknown function	64
PF3D7_1344200.1	118.869	heat shock protein 110, putative	64
PF3D7_1136300.1	100.837	tudor staphylococcal nuclease	64
PF3D7_1130200.1	2620.33	60S ribosomal protein P0	63
PF3D7_1130100.1	2315.78	60S ribosomal protein L38	63
PF3D7_0413600.1	624.738	26S protease regulatory subunit 6B, putative	63
PF3D7_0613400.1	396.053	50S ribosomal protein L18, apicoplast, putative	63
PF3D7_1457000.1	255.526	signal peptide peptidase	63
PF3D7_1420400.1	147.567	glycine--tRNA ligase	63
PF3D7_1242800.1	143.164	rab specific GDP dissociation inhibitor	63
PF3D7_1108500.1	125.903	succinyl-CoA synthetase alpha subunit, putative	63
PF3D7_0422100.1	110.623	transmembrane emp24 domain-containing protein, putative	63
PF3D7_0513600.1	76.3586	deoxyribodipyrimidine photo-lyase, putative	63
PF3D7_1147300.1	68.8578	conserved Plasmodium protein, unknown function	63
PF3D7_0810800.1	27.429	hydroxymethyldihydropterin pyrophosphokinase-dihydropteroate synthase	63
PF3D7_0312800.1	4208.2	60S ribosomal protein L26, putative	62
PF3D7_1346900.1	47.2789	conserved Plasmodium protein, unknown function	62
PF3D7_1443400.1	38.6879	WD repeat-containing protein	62
PF3D7_0625700.1	37.5783	conserved Plasmodium protein, unknown function	62
PF3D7_0913500.1	30.0167	protease, putative	62
PF3D7_0907700.1	656.875	proteasome activator 28 subunit beta, putative	61
PF3D7_1410400.1	206.017	rhoptry-associated protein 1	61
PF3D7_0912900.1	134.197	26S proteasome regulatory subunit RPN8, putative	61
PF3D7_1355100.1	85.1597	DNA replication licensing factor MCM6	61
PF3D7_0919800.1	9.29611	TLD domain-containing protein	61
PF3D7_0716300.1	624.448	conserved Plasmodium protein, unknown function	60
PF3D7_0921900.1	229.077	conserved Plasmodium protein, unknown function	60
PF3D7_1328300.1	203.764	conserved Plasmodium protein, unknown function	60
PF3D7_0308200.1	95.409	T-complex protein 1 subunit eta	60
PF3D7_1113300.1	92.4773	UDP-galactose transporter, putative	60
PF3D7_1115500.1	72.473	AP2 domain transcription factor, putative	60
PF3D7_0722700.1	46.7682	conserved Plasmodium protein, unknown function	60
PF3D7_0111300.1	36.049	P-loop containing nucleoside triphosphate hydrolase, putative	60
PF3D7_0933300.1	19.1702	conserved Plasmodium protein, unknown function	60
PF3D7_0503000.1	160.871	50S ribosomal protein L28, apicoplast, putative	59
PF3D7_0829300.1	118.823	U6 snRNA-associated Sm-like protein LSm8, putative	59
PF3D7_1116300.1	107.703	peptidyl-prolyl cis-trans isomerase	59
PF3D7_1402200.1	107.101	conserved Plasmodium protein, unknown function	59
PF3D7_1319400.1	77.3487	conserved Plasmodium protein, unknown function	59
PF3D7_0923800.1	1.8553	thioredoxin reductase	59
PF3D7_0424600.1	259.462	Plasmodium exported protein (PHISTb), unknown function	58
PF3D7_0608700.1	223.89	T-complex protein 1 subunit zeta	58
PF3D7_1012200.1	210.67	rhoptry associated adhesin	58
PF3D7_1246400.1	127.765	myosin A tail domain interacting protein	58
PF3D7_0722200.1	99.583	rhoptry-associated leucine zipper-like protein 1	58
PF3D7_0307700.1	96.2999	conserved Plasmodium protein, unknown function	58
PF3D7_1357900.1	89.5734	pyrroline-5-carboxylate reductase, putative	58
PF3D7_0423300.1	55.5455	conserved Plasmodium protein, unknown function	58
PF3D7_1431300.1	43.0683	large subunit GTPase 1, putative	58
PF3D7_0928000.1	14.3494	cytochrome c oxidase subunit 6B, putative	58
PF3D7_1137500.1	282.074	apicoplast ribosomal protein S14p/S29e precursor, putative	57
PF3D7_1438100.1	248.249	secretory complex protein 62	57
PF3D7_0721900.1	158.948	V-type ATPase V0 subunit e, putative	57
PF3D7_1439700.1	118.678	leucine carboxyl methyltransferase, putative	57
PF3D7_1336200.1	76.5902	conserved Plasmodium protein, unknown function	57
PF3D7_1474100.1	268.63	mitochondrial ribosomal protein L20 precursor, putative	56
PF3D7_0932000.1	197.522	conserved Plasmodium protein, unknown function	56
PF3D7_0320700.1	137.845	signal peptidase complex subunit SPC2, putative	56
PF3D7_0935600.1	126.259	gametocytogenesis-implicated protein	56
PF3D7_0214000.1	92.4039	T-complex protein 1 subunit theta	56
PF3D7_1407900.1	74.564	plasmepsin I	56
PF3D7_0316900.1	66.007	E3 ubiquitin-protein ligase, putative	56
PF3D7_0828500.1	65.1487	translation initiation factor eIF-2B subunit alpha, putative	56
PF3D7_1440100.1	33.7781	conserved Plasmodium protein, unknown function	56
PF3D7_1316700.1	1.88974	conserved Plasmodium protein, unknown function	56
PF3D7_1027800.1	1272.73	60S ribosomal protein L3	55
PF3D7_1342000.1	1032.56	40S ribosomal protein S6	55
PF3D7_0503800.1	745.598	60S ribosomal protein L31	55
PF3D7_0703600.1	208.548	conserved Plasmodium protein, unknown function	55
PF3D7_0405600.1	17.0891	conserved Plasmodium membrane protein, unknown function	55
PF3D7_1209200.1	241.414	U6 snRNA-associated Sm-like protein LSm7, putative	54
PF3D7_0106300.1	207.625	calcium-transporting ATPase	54
PF3D7_0815500.1	185.805	conserved Plasmodium protein, unknown function	54
PF3D7_0722000.1	48.9027	conserved Plasmodium protein, unknown function	54
PF3D7_1302100.1	43.2283	gamete antigen 27/25	54
PF3D7_1363400.1	42.2397	polyubiquitin binding protein, putative	54
PF3D7_1321100.1	3.87688	conserved Plasmodium protein, unknown function	54
PF3D7_0517300.1	3665.27	serine/arginine-rich splicing factor 1	53
PF3D7_1110400.1	442.545	RNA-binding protein, putative	53
PF3D7_1426200.1	207.097	protein arginine N-methyltransferase 1	53
PF3D7_1402300.1	144.993	26S proteasome regulatory subunit RPN6	53
PF3D7_0725200.1	130.708	mago nashi protein homologue, putative	53
PF3D7_0207400.1	109.88	serine repeat antigen 7	53
PF3D7_1458200.1	85.325	conserved Plasmodium protein, unknown function	53
PF3D7_0502900.1	84.7518	Tim10/DDP family zinc finger protein, putative	53
PF3D7_1119000.1	83.4077	acyl-CoA-binding protein, putative	53
PF3D7_0911800.1	71.4921	conserved Plasmodium protein, unknown function	53
PF3D7_0907800.1	63.693	ribosomal protein L35, apicoplast, putative	53
PF3D7_0604500.1	39.7385	conserved Plasmodium protein, unknown function	53
PF3D7_1219100.1	19.8411	clathrin heavy chain, putative	53
PF3D7_0623200.1	8.34779	ferredoxin--NADP reductase	53
PF3D7_1446600.1	1189.98	centrin-2	52
PF3D7_1124900.1	842.405	60S ribosomal protein L35, putative	52
PF3D7_1120900.1	233.83	heat shock factor-binding protein 1	52
PF3D7_1459000.1	180.871	ATP-dependent RNA helicase DBP5	52
PF3D7_0213000.1	162.609	conserved Plasmodium protein, unknown function	52
PF3D7_0319100.1	116.826	E3 ubiquitin-protein ligase RBX1, putative	52
PF3D7_1433600.1	62.6646	signal peptidase complex subunit SPC1, putative	52
PF3D7_0409800.1	50.2799	zinc finger protein, putative	52
PF3D7_0510500.1	47.5371	topoisomerase I	52
PF3D7_1303800.1	24.5598	conserved Plasmodium protein, unknown function	52
PF3D7_0305200.1	18.9393	conserved Plasmodium protein, unknown function	52
PF3D7_1326200.1	11.7541	conserved Plasmodium protein, unknown function	52
PF3D7_1325000.1	691.22	U6 snRNA-associated Sm-like protein LSm6, putative	51
PF3D7_0532400.1	474.978	lysine-rich membrane-associated PHISTb protein	51
PF3D7_1457200.1	440.379	thioredoxin 1	51
PF3D7_1001600.1	317.53	exported lipase 2	51
PF3D7_1224500.1	274.29	histone chaperone ASF1, putative	51
PF3D7_1206700.1	170.982	eukaryotic translation initiation factor 5, putative	51
PF3D7_0610800.1	107.807	transketolase	51
PF3D7_0704600.1	102.801	E3 ubiquitin-protein ligase	51
PF3D7_1241700.1	55.5645	replication factor C subunit 4, putative	51
PF3D7_1345600.1	53.7606	inner membrane complex protein	51
PF3D7_1429800.1	40.0059	coatomer subunit beta, putative	51
PF3D7_1367700.1	36.9117	alanine--tRNA ligase	51
PF3D7_0607500.1	26.808	4-hydroxybenzoate polyprenyltransferase, putative	51
PF3D7_1214100.1	17.1169	GPI ethanolamine phosphate transferase 3, putative	51
PF3D7_1341300.1	2559.17	60S ribosomal protein L18-2, putative	50
PF3D7_0621800.1	1027.59	nascent polypeptide-associated complex subunit alpha, putative	50
PF3D7_1474800.1	482.897	proteasome subunit alpha type-1, putative	50
PF3D7_0934500.1	330.708	V-type proton ATPase subunit E, putative	50
PF3D7_1406800.1	293.93	glideosome associated protein with multiple membrane spans 3	50
PF3D7_0624200.1	186.322	conserved Plasmodium protein, unknown function	50
PF3D7_1344800.1	173.061	aspartate carbamoyltransferase	50
PF3D7_1463200.1	138.68	replication factor C subunit 3, putative	50
PF3D7_0816400.1	137.155	EF-hand calcium-binding domain-containing protein, putative	50
PF3D7_0819600.1	126.23	conserved Plasmodium protein, unknown function	50
PF3D7_0933900.1	84.2259	conserved Plasmodium protein, unknown function	50
PF3D7_0626700.1	71.3825	conserved protein, unknown function	50
PF3D7_1334700.1	56.5458	MSP7-like protein	50
PF3D7_1008000.1	35.2154	histone deacetylase 2	50
PF3D7_0920900.1	32.5415	U4/U6 snRNA-associated-splicing factor, putative	50
PF3D7_0208400.1	28.6211	conserved Plasmodium protein, unknown function	50
PF3D7_0823700.1	25.341	mitochondrial import receptor subunit TOM7, putative	50
PF3D7_1335100.1	1122.95	merozoite surface protein 7	49
PF3D7_1203700.1	885.601	nucleosome assembly protein	49
PF3D7_1108700.1	194.005	heat shock protein J2	49
PF3D7_0715800.1	89.6137	drug/metabolite transporter DMT1, putative	49
PF3D7_1025800.1	66.7501	conserved Plasmodium protein, unknown function	49
PF3D7_0522200.1	49.9051	transcription initiation factor TFIID subunit 10, putative	49
PF3D7_1323900.1	44.9535	protein BCP1, putative	49
PF3D7_1245000.1	43.6616	conserved Plasmodium protein, unknown function	49
PF3D7_1228800.1	34.5584	WD repeat-containing protein, putative	49
PF3D7_0904400.1	22.3251	signal peptidase complex subunit 3, putative	49
PF3D7_1236400.1	20.7102	conserved Plasmodium protein, unknown function	49
PF3D7_1126200.1	2964.82	40S ribosomal protein S18, putative	48
PF3D7_0706400.1	2736.83	60S ribosomal protein L37	48
PF3D7_1224300.1	761.556	polyadenylate-binding protein, putative	48
PF3D7_1408100.1	328.234	plasmepsin III	48
PF3D7_0811400.1	313.581	conserved protein, unknown function	48
PF3D7_0619400.1	287.392	cell division cycle protein 48 homologue, putative	48
PF3D7_1366500.1	237.002	nucleoside diphosphate kinase	48
PF3D7_1011700.1	223.084	DNA repair protein RAD23, putative	48
PF3D7_1472800.1	151.663	conserved Plasmodium protein, unknown function	48
PF3D7_1318800.1	132.985	translocation protein SEC63, putative	48
PF3D7_0409100.1	130.073	U4/U6 small nuclear ribonucleoprotein PRP31, putative	48
PF3D7_0612900.1	113.905	nucleolar GTP-binding protein 1, putative	48
PF3D7_1021600.1	109.041	deoxyribose-phosphate aldolase, putative	48
PF3D7_0506100.1	102.568	60S ribosomal subunit protein L24, putative	48
PF3D7_1339400.1	89.9554	conserved Plasmodium protein, unknown function	48
PF3D7_0717200.1	85.5054	conserved Plasmodium protein, unknown function	48
PF3D7_0711500.1	82.3347	regulator of chromosome condensation, putative	48
PF3D7_1441500.1	78.307	conserved Plasmodium protein, unknown function	48
PF3D7_0826100.1	71.8603	HECT-like E3 ubiquitin ligase, putative	48
PF3D7_0903400.1	52.4844	ATP-dependent RNA helicase DDX60, putative	48
PF3D7_0917500.1	45.2871	conserved Plasmodium protein, unknown function	48
PF3D7_0319700.1	34.085	ABC transporter I family member 1, putative	48
PF3D7_1305100.1	33.1309	conserved Plasmodium protein, unknown function	48
PF3D7_1331600.1	29.9629	protein tyrosine phosphatase-like protein, putative	48
PF3D7_1228500.1	23.9714	RNA pseudouridylate synthase, putative	48
PF3D7_1369000.1	22.4341	glycosylphosphatidylinositol anchor attachment 1 protein, putative	48
PF3D7_1339700.1	14.5466	conserved Plasmodium protein, unknown function	48
PF3D7_1211400.1	953.308	heat shock protein DNAJ homologue Pfj4	47
PF3D7_1473200.1	603.264	DnaJ protein, putative	47
PF3D7_1203100.1	431.207	conserved Plasmodium protein, unknown function	47
PF3D7_1311500.1	427.943	26S protease regulatory subunit 7, putative	47
PF3D7_0818500.1	349.504	zinc finger protein, putative	47
PF3D7_0217400.1	349.379	conserved Plasmodium protein, unknown function	47
PF3D7_1308300.1	294.971	40S ribosomal protein S27	47
PF3D7_1403600.1	160.491	selenoprotein	47
PF3D7_1471200.1	138.881	inorganic anion exchanger, inorganic anion antiporter	47
PF3D7_1423700.1	119.505	conserved Plasmodium protein, unknown function	47
PF3D7_1208300.1	75.6855	mitochondrial ACP precursor, putative	47
PF3D7_0905500.1	70.3834	conserved Plasmodium protein, unknown function	47
PF3D7_1446700.1	51.8723	conserved Plasmodium protein, unknown function	47
PF3D7_1024000.1	40.9642	conserved Plasmodium protein, unknown function	47
PF3D7_1201200.1	37.99	Plasmodium exported protein (PHISTa-like), unknown function	47
PF3D7_1223000.1	37.8628	conserved Plasmodium protein, unknown function	47
PF3D7_1427500.1	37.1368	DNA mismatch repair protein MSH2, putative	47
PF3D7_1244400.1	36.421	RNA-binding protein, putative	47
PF3D7_1025700.1	14.9737	conserved Plasmodium protein, unknown function	47
PF3D7_0508900.1	12.5671	conserved Plasmodium protein, unknown function	47
PF3D7_1026600.1	9.21458	conserved Plasmodium protein, unknown function	47
PF3D7_0917900.1	1856.09	heat shock protein 70	46
PF3D7_1310700.1	923.88	RNA-binding protein, putative	46
PF3D7_1035500.1	581.395	merozoite surface protein 6	46
PF3D7_1218400.1	351.623	triose or hexose phosphate/phosphate translocator, putative	46
PF3D7_1417800.1	137.752	DNA replication licensing factor MCM2	46
PF3D7_0615700.1	134.644	RNA and export factor binding protein, putative	46
PF3D7_0405900.1	86.4952	apical sushi protein	46
PF3D7_0933600.1	84.9419	mitochondrial-processing peptidase subunit beta, putative	46
PF3D7_0424000.1	84.3561	Plasmodium exported protein (PHISTc), unknown function	46
PF3D7_1312600.1	65.8611	2-oxoisovalerate dehydrogenase subunit alpha, mitochondrial, putative	46
PF3D7_1247100.1	51.4941	conserved Plasmodium protein, unknown function	46
PF3D7_0813700.1	50.5269	ABC transporter F family member 1, putative	46
PF3D7_0321500.1	42.6694	peptidase, putative	46
PF3D7_1129850.1	12.3892	UNC-50 protein, putative, pseudogene	46
PF3D7_1464600.1	183.243	serine/threonine protein phosphatase UIS2, putative	45
PF3D7_0509000.1	121.576	alpha-soluble NSF attachment protein, putative	45
PF3D7_0506900.1	113.617	rhomboid protease ROM4	45
PF3D7_1241900.1	78.005	tetratricopeptide repeat protein, putative	45
PF3D7_1250500.1	76.2946	AP-3 complex subunit sigma, putative	45
PF3D7_1103700.1	74.5011	casein kinase II beta chain	45
PF3D7_0910100.1	68.0643	exportin-7, putative	45
PF3D7_0306200.1	60.2296	activator of Hsp90 ATPase	45
PF3D7_1001000.1	59.8188	Plasmodium exported protein (hyp12), unknown function	45
PF3D7_1419200.1	35.5514	thioredoxin-like protein, putative	45
PF3D7_1212100.1	30.3321	peripheral plastid protein 1, putative	45
PF3D7_1461900.1	27.7565	valine--tRNA ligase, putative	45
PF3D7_1469000.1	23.1991	translation initiation factor IF-1	45
PF3D7_0928600.1	21.4745	conserved Plasmodium protein, unknown function	45
PF3D7_1315000.1	18.4262	conserved Plasmodium protein, unknown function	45
PF3D7_1358300.1	17.9694	rhomboid protease ROM7	45
PF3D7_1470000.1	6.36513	autophagy-related protein 12, putative	45
PF3D7_0617200.1	1216.45	conserved Plasmodium protein, unknown function	44
PF3D7_0102900.1	331.668	aspartate--tRNA ligase	44
PF3D7_1252300.1	317.983	conserved Plasmodium protein, unknown function	44
PF3D7_1441400.1	313.324	FACT complex subunit SSRP1, putative	44
PF3D7_1353000.1	231.57	tryptophan-rich protein, pseudogene	44
PF3D7_1211700.1	201.717	DNA replication licensing factor MCM5, putative	44
PF3D7_0314000.1	192.792	co-chaperone p23	44
PF3D7_1017400.1	142.794	phosphomannomutase, putative	44
PF3D7_1227700.1	86.4671	conserved Plasmodium protein, unknown function	44
PF3D7_0621900.1	79.5631	signal recognition particle subunit SRP68, putative	44
PF3D7_1106300.1	64.8191	exonuclease, putative	44
PF3D7_1112000.1	47.4994	conserved Plasmodium protein, unknown function	44
PF3D7_1334600.1	45.2473	MSP7-like protein	44
PF3D7_0507800.1	40.0518	conserved Plasmodium protein, unknown function	44
PF3D7_0205400.1	37.4448	PCI domain-containing protein, putative	44
PF3D7_1025100.1	30.6191	glutamine--fructose-6-phosphate aminotransferase [isomerizing], putative	44
PF3D7_0824800.1	29.5849	conserved Plasmodium membrane protein, unknown function	44
PF3D7_1469900.1	19.7761	conserved Plasmodium protein, unknown function	44
PF3D7_0925800.1	18.1889	armadillo repeat protein, putative	44
PF3D7_0527500.1	2050.78	Hsc70-interacting protein	43
PF3D7_0727400.1	834.165	proteasome subunit alpha type-5, putative	43
PF3D7_0501000.1	732.877	Plasmodium exported protein, unknown function	43
PF3D7_0915900.1	696.856	conserved Plasmodium protein, unknown function	43
PF3D7_1356300.1	694	ubiquitin-conjugating enzyme E2, putative	43
PF3D7_0423400.1	441.052	apical asparagine-rich protein AARP	43
PF3D7_1439000.1	375.055	copper transporter	43
PF3D7_1124300.1	309.454	conserved Plasmodium protein, unknown function	43
PF3D7_1111100.1	260.406	replication factor C subunit 5, putative	43
PF3D7_0607000.1	234.287	translation initiation factor IF-2, putative	43
PF3D7_0913000.1	161.081	conserved protein, unknown function	43
PF3D7_1004500.1	149.062	conserved Plasmodium protein, unknown function	43
PF3D7_1008800.1	146.08	nucleolar protein 5, putative	43
PF3D7_0817800.1	140.679	conserved Plasmodium protein, unknown function	43
PF3D7_0406000.1	110.599	conserved Plasmodium protein, unknown function	43
PF3D7_1030800.1	104.252	calmodulin, putative	43
PF3D7_0932300.1	101.872	M18 aspartyl aminopeptidase	43
PF3D7_1466300.1	94.6661	26S proteasome regulatory subunit RPN2, putative	43
PF3D7_1111500.1	92.0497	acylphosphatase, putative	43
PF3D7_0317200.1	83.3445	cdc2-related protein kinase 4	43
PF3D7_0306400.1	52.8471	FAD-dependent glycerol-3-phosphate dehydrogenase, putative	43
PF3D7_0812700.1	34.8241	U1 small nuclear ribonucleoprotein C, putative	43
PF3D7_1120800.1	33.7262	conserved Plasmodium protein, unknown function	43
PF3D7_1018200.1	24.5211	serine/threonine protein phosphatase 8, putative	43
PF3D7_1115000.1	21.9065	conserved Plasmodium protein, unknown function	43
PF3D7_0313900.1	19.4379	conserved Plasmodium protein, unknown function	43
PF3D7_0303400.1	18.4932	palmitoyltransferase DHHC1	43
PF3D7_0504000.1	17.5592	cation transporting P-ATPase	43
PF3D7_1351700.1	9.16512	inner membrane complex protein 1f, putative	43
PF3D7_1407600.1	2.65334	conserved Plasmodium protein, unknown function	43
mal_rna_19:rRNA	20221.5	unspecified product	42
PF3D7_0936000.1	733.39	ring-exported protein 2	42
PF3D7_1016900.1	454.309	early transcribed membrane protein 10.3	42
PF3D7_1252700.1	274.369	Plasmodium exported protein (PHISTb), unknown function	42
PF3D7_1017900.1	187.451	26S proteasome regulatory subunit p55, putative	42
PF3D7_0922700.1	140.667	pre-mRNA-splicing factor 18, putative	42
PF3D7_0823800.1	136.676	DnaJ protein, putative	42
PF3D7_0919100.1	135.367	DnaJ protein, putative	42
PF3D7_1412800.1	117.287	glycylpeptide N-tetradecanoyltransferase	42
PF3D7_1308000.1	91.1933	conserved Plasmodium membrane protein, unknown function	42
PF3D7_0511500.1	85.9256	RNA pseudouridylate synthase, putative	42
PF3D7_1253100.1	66.3282	Plasmodium exported protein (PHISTa), unknown function	42
PF3D7_0404700.1	61.2917	dipeptidyl aminopeptidase 3	42
PF3D7_1003300.1	45.5287	N-terminal acetyltransferase A complex catalytic subunit ARD1, putative	42
PF3D7_1007100.1	44.3291	conserved Plasmodium protein, unknown function	42
PF3D7_1459300.1	21.6834	OPA3-like protein, putative	42
PF3D7_1115400.1	635.263	cysteine proteinase falcipain 3	41
PF3D7_0601900.1	455.017	conserved Plasmodium protein, unknown function	41
PF3D7_1233100.1	352.938	conserved protein, unknown function	41
PF3D7_1135700.1	309.168	conserved Plasmodium protein, unknown function	41
PF3D7_1307000.1	152.39	exosome complex component RRP40, putative	41
PF3D7_1472000.1	122.533	pre-mRNA-splicing factor ISY1, putative	41
PF3D7_1107300.1	95.4534	polyadenylate-binding protein-interacting protein 1, putative	41
PF3D7_0606900.1	93.707	glutaredoxin-like protein	41
PF3D7_0622600.1	88.5603	cytochrome b-c1 complex subunit 9, putative	41
PF3D7_0828900.1	87.8096	conserved Plasmodium protein, unknown function	41
PF3D7_0909600.1	87.768	conserved Plasmodium protein, unknown function	41
PF3D7_1340300.1	83.2088	nucleolar complex protein 2, putative	41
PF3D7_0934300.1	69.1042	conserved Plasmodium protein, unknown function	41
PF3D7_1002500.1	64.276	conserved Plasmodium protein, unknown function	41
PF3D7_0606000.1	62.2806	conserved Plasmodium protein, unknown function	41
PF3D7_1205800.1	54.8679	high mobility group protein B3, putative	41
PF3D7_1021500.1	53.1109	ATP-dependent RNA helicase ROK1, putative	41
PF3D7_1014600.1	49.9089	transcriptional coactivator ADA2	41
PF3D7_0416100.1	41.9419	glutamyl-tRNA(Gln) amidotransferase subunit A	41
PF3D7_0400200.1	35.9549	erythrocyte membrane protein 1 (PfEMP1), exon 2, pseudogene	41
PF3D7_0308800.1	31.3925	conserved protein, unknown function	41
PF3D7_0603200.1	31.1924	mitochondrial chaperone BCS1, putative	41
PF3D7_0209300.1	15.6736	2C-methyl-D-erythritol 2,4-cyclodiphosphate synthase	41
PF3D7_0507100.1	2112.33	60S ribosomal protein L4	40
PF3D7_0815600.1	826.783	eukaryotic translation initiation factor 3 subunit G, putative	40
PF3D7_1022400.1	821.231	serine/arginine-rich splicing factor 4	40
PF3D7_0726700.1	265.582	conserved Plasmodium protein, unknown function	40
PF3D7_1315400.1	207.627	zinc finger (CCCH type) protein, putative	40
PF3D7_1132600.1	139.851	pre-mRNA-splicing factor 38A, putative	40
PF3D7_0907900.1	139.549	peptide deformylase	40
PF3D7_0512700.1	137.361	orotate phosphoribosyltransferase	40
PF3D7_0110700.1	135.929	chromatin assembly factor 1 protein WD40 domain, putative	40
PF3D7_1438000.1	107.216	eukaryotic translation initiation factor eIF2A, putative	40
PF3D7_0935800.1	100.493	cytoadherence linked asexual protein 9	40
PF3D7_0831900.1	87.025	Plasmodium exported protein (PHIST), unknown function, pseudogene	40
PF3D7_0527300.1	81.6184	methionine aminopeptidase 1a, putative	40
PF3D7_0318200.1	79.0406	DNA-directed RNA polymerase II subunit RPB1	40
PF3D7_0904800.1	74.0328	replication protein A1, small fragment	40
PF3D7_1344500.1	64.6875	U6 snRNA phosphodiesterase, putative	40
PF3D7_0205500.1	61.5724	DNA-directed RNA polymerase II 16 kDa subunit, putative	40
PF3D7_1202200.1	50.1788	mitochondrial phosphate carrier protein	40
PF3D7_0614000.1	40.3568	thiamine-phosphate synthase, putative	40
PF3D7_1233600.1	35.7702	asparagine and aspartate rich protein 1	40
PF3D7_1459600.1	33.313	conserved Plasmodium protein, unknown function	40
PF3D7_1349400.1	25.6686	cytidine and deoxycytidylate deaminase, putative	40
PF3D7_0828200.1	22.6378	leucine--tRNA ligase, putative	40
PF3D7_1448500.1	16.3111	conserved Plasmodium protein, unknown function	40
PF3D7_0520400.1	10.5689	single-stranded DNA-binding protein, putative	40
PF3D7_1102500.1	8.22794	Plasmodium exported protein (PHISTb), unknown function	40
PF3D7_0424100.1	7.47092	reticulocyte binding protein homologue 5	40
PF3D7_0824200.1	6.5152	conserved Plasmodium protein, unknown function	40
PF3D7_0704100.1	5.20996	conserved Plasmodium membrane protein, unknown function	40
PF3D7_1464300.1	2.84489	conserved Plasmodium protein, unknown function	40
PF3D7_0821700.1	1149.92	60S ribosomal protein L22, putative	39
PF3D7_0512600.1	857.755	ras-related protein Rab-1B	39
PF3D7_0303300.1	447.745	DNA-directed RNA polymerases I, II, and III subunit RPABC2, putative	39
PF3D7_0816200.1	279.176	vacuolar protein sorting-associated protein 2, putative	39
PF3D7_0207700.1	253.64	serine repeat antigen 4	39
PF3D7_1430900.1	177.597	cytochrome c oxidase subunit 2, putative	39
PF3D7_1223400.1	155.062	phospholipid-transporting ATPase, putative	39
PF3D7_1215300.1	146.521	10 kDa chaperonin	39
PF3D7_0808300.1	137.063	ubiquitin regulatory protein, putative	39
PF3D7_0816100.1	119.219	phosphopantothenoylcysteine decarboxylase, putative	39
PF3D7_1209000.1	115.625	conserved Plasmodium protein, unknown function	39
PF3D7_0423200.1	70.5367	BSD-domain protein, putative	39
PF3D7_1342300.1	62.4651	tetratricopeptide repeat protein, putative	39
PF3D7_1425300.1	61.6117	conserved Plasmodium protein, unknown function	39
PF3D7_0306700.1	58.9103	membrane magnesium transporter, putative	39
PF3D7_0823900.1	55.6014	dicarboxylate/tricarboxylate carrier	39
PF3D7_0612700.1	53.0629	6-cysteine protein	39
PF3D7_0419700.1	50.0299	apical merozoite protein	39
PF3D7_1005500.1	43.6162	regulator of nonsense transcripts 1, putative	39
PF3D7_0405400.1	40.0793	pre-mRNA-processing-splicing factor 8, putative	39
PF3D7_1207000.1	27.847	conserved Plasmodium protein, unknown function	39
PF3D7_0405200.1	21.228	ag-1 blood stage membrane protein homologue	39
PF3D7_0511700.1	20.804	EKC/KEOPS complex subunit CGI121	39
PF3D7_0910300.1	20.8034	conserved Plasmodium protein, unknown function	39
PF3D7_1361400.1	12.9006	actin-depolymerizing factor 2	39
PF3D7_1200100.1	9.36669	erythrocyte membrane protein 1, PfEMP1	39
PF3D7_1307900.1	7.60325	tripartite motif protein, putative	39
PF3D7_1247300.1	6.69252	GPI mannosyltransferase 2, putative	39
PF3D7_1136500.1	4.92816	casein kinase 1	39
PF3D7_1026000.1	751.687	conserved Plasmodium protein, unknown function	38
PF3D7_0218500.1	541.548	small nuclear ribonucleoprotein Sm D2, putative	38
PF3D7_0520600.1	337.761	bis(5'-nucleosyl)-tetraphosphatase [asymmetrical]	38
PF3D7_1020000.1	277.135	RNA-binding protein 34, putative	38
PF3D7_0524600.1	273.226	50S ribosomal protein L12, apicoplast, putative	38
PF3D7_1113100.1	202.703	protein tyrosine phosphatase	38
PF3D7_0934700.1	194.853	UBX domain, putative	38
PF3D7_1442300.1	193.159	tRNA import protein tRIP	38
PF3D7_0708100.1	149.444	DNA-directed RNA polymerases I, II, and III subunit RPABC5, putative	38
PF3D7_0919400.1	104.683	protein disulfide isomerase	38
PF3D7_1332800.1	91.6503	eukaryotic translation initiation factor 6, putative	38
PF3D7_1110300.1	91.4007	conserved Plasmodium protein, unknown function	38
PF3D7_1431400.1	80.7983	conserved Plasmodium protein, unknown function	38
PF3D7_1320800.1	76.022	dihydrolipoyllysine-residue succinyltransferase component of 2-oxoglutarate dehydrogenase complex	38
PF3D7_1330300.1	71.1439	DnaJ protein, putative	38
PF3D7_1364100.1	68.5051	6-cysteine protein	38
PF3D7_1011900.1	59.3067	heme oxygenase	38
PF3D7_1236700.1	49.6534	S-adenosyl-methyltransferase, putative	38
PF3D7_0413900.1	45.9156	ubiquitin carboxyl-terminal hydrolase 13, putative	38
PF3D7_0904600.1	33.1601	ubiquitin specific protease, putative	38
PF3D7_0525200.1	32.3057	structural maintenance of chromosomes protein 6, putative	38
PF3D7_0710200.1	27.4408	conserved Plasmodium protein, unknown function	38
PF3D7_1325700.1	19.2863	conserved Plasmodium protein, unknown function	38
PF3D7_0810900.1	17.9643	conserved Plasmodium protein, unknown function	38
PF3D7_0308100.1	12.3352	zinc finger protein, putative	38
PF3D7_1441100.1	13416	conserved Plasmodium protein, unknown function	37
PF3D7_0422400.1	5012.97	40S ribosomal protein S19	37
PF3D7_1105400.1	1666.61	40S ribosomal protein S4, putative	37
PF3D7_1341200.1	728.023	60S ribosomal protein L18, putative	37
PF3D7_1035700.1	428.675	duffy binding-like merozoite surface protein	37
PF3D7_0528200.1	332.196	eukaryotic translation initiation factor 3 subunit E, putative	37
PF3D7_1250000.1	287.245	rRNA-processing protein FCF2, putative	37
PF3D7_1118500.1	219.801	nucleolar protein 56, putative	37
PF3D7_1216200.1	211.096	glycerol-3-phosphate dehydrogenase [NAD(+)], putative	37
PF3D7_0416400.1	201.925	histone acetyltransferase, putative	37
PF3D7_1249400.1	162.361	conserved Plasmodium protein, unknown function	37
PF3D7_1435400.1	135.96	ER membrane protein complex subunit 4, putative	37
PF3D7_1345900.1	134.018	kinetochore protein SPC25, putative	37
PF3D7_0604700.1	130.404	glyoxalase I	37
PF3D7_1028700.1	111.723	merozoite TRAP-like protein	37
PF3D7_1235900.1	100.605	pre-mRNA-splicing factor SYF1, putative	37
PF3D7_0823300.1	91.1766	histone acetyltransferase GCN5	37
PF3D7_1110600.1	84.1456	mitochondrial ribosomal protein L11 precursor, putative	37
PF3D7_1451300.1	71.5076	E3 SUMO-protein ligase NSE2, putative	37
PF3D7_1308200.1	63.015	carbamoyl phosphate synthetase	37
PF3D7_1012600.1	52.1296	GMP synthase [glutamine-hydrolyzing]	37
PF3D7_1337300.1	41.9507	exoribonuclease, putative	37
PF3D7_1403100.1	41.3772	condensin complex subunit 1, putative	37
PF3D7_1305300.1	39.1143	conserved Plasmodium protein, unknown function	37
PF3D7_0703200.1	37.6871	conserved Plasmodium protein, unknown function	37
PF3D7_1430200.1	35.0166	plasmepsin IX	37
PF3D7_1014700.1	25.2668	prohibitin, putative	37
PF3D7_1241100.1	19.0988	polyadenylation factor subunit 2, putative	37
PF3D7_1458300.1	15.6537	conserved Plasmodium protein, unknown function	37
PF3D7_1455900.1	14.9354	polyprenol reductase, putative	37
PF3D7_1023500.1	11.2005	conserved Plasmodium protein, unknown function	37
PF3D7_1243800.1	10.1771	WD repeat-containing protein 82, putative	37
PF3D7_1322600.1	8.20893	conserved Plasmodium protein, unknown function	37
PF3D7_1018400.1	6.54021	conserved Plasmodium protein, unknown function	37
PF3D7_0501300.1	1730.58	skeleton-binding protein 1	36
PF3D7_1421200.1	1040.19	40S ribosomal protein S25	36
PF3D7_0904000.1	642.44	GTPase-activating protein, putative	36
PF3D7_1244800.1	499.748	cytoplasmic translation machinery associated protein, putative	36
PF3D7_0519100.1	307.276	50S ribosomal protein L14, mitochondrial, putative	36
PF3D7_1007600.1	243.579	conserved Plasmodium protein, unknown function	36
PF3D7_1233800.1	218.173	conserved Plasmodium protein, unknown function	36
PF3D7_1318100.1	211.157	ferredoxin, putative	36
PF3D7_0619900.1	185.91	splicing factor 3A subunit 2, putative	36
PF3D7_0713400.1	156.637	GPCR-like receptor SR25	36
PF3D7_1429700.1	138.851	mitochondrial ribosomal protein L15 precursor, putative	36
PF3D7_0501600.1	134.034	rhoptry-associated protein 2	36
PF3D7_1038000.2	133.336	antigen UB05	36
PF3D7_1450700.1	106.137	conserved Plasmodium protein, unknown function	36
PF3D7_1314500.1	96.1172	transmembrane emp24 domain-containing protein, putative	36
PF3D7_1435500.1	93.8419	clathrin light chain, putative	36
PF3D7_0528000.1	77.53	proteasome maturation factor UMP1, putative	36
PF3D7_1310200.1	49.6154	conserved Plasmodium protein, unknown function	36
PF3D7_1438700.1	42.3298	DNA primase small subunit	36
PF3D7_0420600.1	37.2241	conserved Plasmodium protein, unknown function	36
PF3D7_0204100.1	37.1622	conserved Plasmodium protein, unknown function	36
PF3D7_0419900.1	29.695	phosphatidylinositol 4-kinase, putative	36
PF3D7_1225500.1	25.0046	small subunit rRNA processing factor, putative	36
PF3D7_0210200.1	22.9836	conserved Plasmodium protein, unknown function	36
PF3D7_0815000.1	18.8304	selenoprotein	36
PF3D7_1218200.1	17.0668	conserved Plasmodium protein, unknown function	36
PF3D7_0628700.1	9.76596	conserved Plasmodium protein, unknown function	36
PF3D7_0610500.1	9.39126	peptidyl-tRNA hydrolase PTRHD1, putative	36
PF3D7_0707300.1	603.938	rhoptry-associated membrane antigen	35
PF3D7_0702900.1	601.951	centrin, putative	35
PF3D7_0606200.1	467.985	ubiquitin-conjugating enzyme E2, putative	35
PF3D7_1406000.1	381.407	RNA-binding protein 8A, putative	35
PF3D7_1447100.1	182.703	conserved Plasmodium protein, unknown function	35
PF3D7_0819900.1	177.759	U6 snRNA-associated Sm-like protein LSm3, putative	35
PF3D7_0807800.1	155.589	26S proteasome regulatory subunit RPN10, putative	35
PF3D7_0316500.1	135.212	kinetochore protein NUF2, putative	35
PF3D7_1308800.1	114.268	tyrosine recombinase	35
PF3D7_0916500.1	81.2248	ubiquitin fusion degradation protein 1	35
PF3D7_0606800.1	77.1288	VFT protein	35
PF3D7_1310600.1	68.2814	ras-related protein Rab-5B	35
PF3D7_1251200.1	60.6436	coronin	35
PF3D7_0629500.1	60.4778	amino acid transporter, putative	35
PF3D7_1345300.1	44.6887	conserved Plasmodium protein, unknown function	35
PF3D7_0511600.1	44.6216	apical rhoptry neck protein	35
PF3D7_0321900.1	41.0475	cyclic amine resistance locus protein	35
PF3D7_0307800.1	34.7538	conserved Plasmodium protein, unknown function	35
PF3D7_1234100.1	34.325	bromodomain protein, putative	35
PF3D7_1133300.1	34.1794	LEM3/CDC50 family protein, putative	35
PF3D7_0720400.1	28.8021	ferrodoxin reductase-like protein	35
PF3D7_1123300.1	28.3672	RING zinc finger protein, putative	35
PF3D7_0322700.1	16.819	conserved Plasmodium protein, unknown function	35
PF3D7_0513000.1	15.4761	conserved Plasmodium protein, unknown function	35
PF3D7_0613500.1	13.5345	AP-3 complex subunit beta, putative	35
PF3D7_0704400.1	9.9262	phosphoinositide-binding protein, putative	35
PF3D7_1301400.1	2562.15	Plasmodium exported protein (hyp12), unknown function	34
PF3D7_0708700.1	598.162	Cg8 protein	34
PF3D7_1412300.1	588.782	nuclear transport factor 2, putative	34
PF3D7_0319500.1	521.549	RNA-binding protein, putative	34
PF3D7_1125500.1	453.604	small nuclear ribonucleoprotein Sm D1, putative	34
PF3D7_0831500.1	295.008	Plasmodium exported protein (PHIST), unknown function	34
PF3D7_1317100.1	281.515	DNA replication licensing factor MCM4	34
PF3D7_1445700.1	250.674	conserved Plasmodium protein, unknown function	34
PF3D7_1445200.1	234.551	ATP-dependent RNA helicase MAK5, putative	34
PF3D7_0614300.1	176.669	major facilitator superfamily-related transporter, putative	34
PF3D7_1031700.1	173.971	protein phosphatase inhibitor 3	34
PF3D7_1337900.1	140.835	conserved Plasmodium protein, unknown function	34
PF3D7_0901800.1	128.648	Plasmodium exported protein, unknown function	34
PF3D7_1333000.1	90.5664	20 kDa chaperonin	34
PF3D7_0927000.1	87.7091	CS domain protein, putative	34
PF3D7_1131200.1	85.4939	conserved Plasmodium protein, unknown function	34
PF3D7_0826300.1	77.9979	SPRY domain, putative	34
PF3D7_0902800.1	73.4883	serine repeat antigen 9	34
PF3D7_1303500.1	59.5387	sodium/hydrogen exchanger, Na+, H+ antiporter	34
PF3D7_1030100.1	53.0339	pre-mRNA-splicing factor ATP-dependent RNA helicase PRP22, putative	34
PF3D7_1452900.1	47.0846	conserved Plasmodium protein, unknown function	34
PF3D7_1230700.1	34.3793	protein transport protein SEC13	34
PF3D7_1308400.1	29.7114	conserved Plasmodium protein, unknown function	34
PF3D7_0709100.1	29.6553	Cg1 protein	34
PF3D7_0910900.1	28.385	DNA primase large subunit, putative	34
PF3D7_1129800.1	22.753	conserved Plasmodium protein, unknown function	34
PF3D7_1236800.1	17.5154	protein-S-isoprenylcysteine O-methyltransferase, putative	34
PF3D7_0719100.1	16.6178	conserved Plasmodium protein, unknown function	34
PF3D7_1436700.1	6.08646	conserved Plasmodium protein, unknown function	34
PF3D7_0409000.1	1.16734	conserved Plasmodium protein, unknown function	34
malmito_rna_LSUF:rRNA	9473.77	unspecified product	33
PF3D7_1313000.1	1228.97	ubiquitin-like protein nedd8 homologue, putative	33
PF3D7_0728000.1	939.595	eukaryotic translation initiation factor 2 subunit alpha, putative	33
PF3D7_0613200.1	640.278	conserved Plasmodium protein, unknown function	33
PF3D7_1477500.1	415.983	Plasmodium exported protein (PHISTb), unknown function	33
PF3D7_0720200.1	253.536	conserved Plasmodium protein, unknown function	33
PF3D7_1432700.1	239.478	protein-L-isoaspartate(D-aspartate) O-methyltransferase, putative	33
PF3D7_0415500.1	196.106	nuclear cap-binding protein subunit 2, putative	33
PF3D7_0709800.1	188.691	conserved protein, unknown function	33
PF3D7_1115200.1	182.258	histone-lysine N-methyltransferase SET7	33
PF3D7_0936100.1	98.4928	early transcribed membrane protein	33
PF3D7_1324100.1	72.5879	conserved Plasmodium membrane protein, unknown function	33
PF3D7_1022900.1	70.1182	CDGSH iron-sulfur domain-containing protein, putative	33
PF3D7_1225600.1	59.4117	conserved Plasmodium protein, unknown function	33
PF3D7_1356900.1	55.9837	protein kinase 5	33
PF3D7_1007400.1	54.3041	conserved Plasmodium protein, unknown function	33
PF3D7_1138600.1	52.9943	beta-catenin-like protein 1, putative	33
PF3D7_1315700.1	50.6168	tRNA (adenine(58)-N(1))-methyltransferase catalytic subunit TRM61, putative	33
PF3D7_0702000.1	50.0829	Plasmodium exported protein (hyp12), unknown function	33
PF3D7_1361500.1	45.8317	conserved Plasmodium protein, unknown function	33
PF3D7_0322500.1	41.2858	iron-sulfur assembly protein, putative	33
PF3D7_1459400.1	41.157	conserved Plasmodium protein, unknown function	33
PF3D7_1333600.1	40.4191	U3 small nucleolar RNA-associated protein 4, putative	33
PF3D7_1417500.1	38.9339	H/ACA ribonucleoprotein complex subunit 4, putative	33
PF3D7_0803600.1	33.4554	conserved Plasmodium protein, unknown function	33
PF3D7_0811000.1	31.0436	cullin-1, putative	33
PF3D7_0622400.1	30.8747	conserved Apicomplexan protein, unknown function	33
PF3D7_0409600.1	30.2656	replication protein A1, large subunit	33
PF3D7_0218100.1	28.4413	conserved Plasmodium membrane protein, unknown function	33
PF3D7_0516800.1	20.4383	AP2 domain transcription factor AP2-O2, putative	33
PF3D7_0309000.1	19.9002	dual specificity protein phosphatase	33
PF3D7_0506300.1	19.3558	conserved Plasmodium protein, unknown function	33
PF3D7_0602600.1	17.0134	SAC3 domain-containing protein, putative	33
PF3D7_0504200.1	15.2138	ATP-dependent RNA helicase DDX27, putative	33
PF3D7_1032300.1	10.2628	conserved Plasmodium protein, unknown function	33
PF3D7_0405300.1	1.06823	liver specific protein 2, putative	33
PF3D7_1242700.1	2881.69	40S ribosomal protein S17, putative	32
PF3D7_0813600.1	584.811	translation initiation factor SUI1, putative	32
PF3D7_0627300.1	479.355	E3 ubiquitin-protein ligase RNF5, putative	32
PF3D7_1124800.1	449.878	ribosome biogenesis regulatory protein, putative	32
PF3D7_1407300.1	433.356	pre-mRNA-splicing factor 38B, putative	32
PF3D7_1250700.1	344.053	conserved Plasmodium protein, unknown function	32
PF3D7_1237800.1	294.634	ubiquitin-like modifier HUB1, putative	32
PF3D7_0205800.1	205.961	PH domain-containing protein, putative	32
PF3D7_1361700.1	163.29	cytochrome c oxidase subunit 2, putative	32
PF3D7_0822600.1	140.833	protein transport protein SEC23	32
PF3D7_1307200.1	117.87	DnaJ protein, putative	32
PF3D7_1133100.1	114.134	conserved Plasmodium protein, unknown function	32
PF3D7_1113800.1	111.679	conserved Plasmodium membrane protein, unknown function	32
PF3D7_1405800.1	98.9987	ribosome biogenesis protein BOP1, putative	32
PF3D7_0909800.1	97.4821	small nuclear ribonucleoprotein Sm D3, putative	32
PF3D7_1364800.1	93.3931	DNA-directed RNA polymerases I, II, and III subunit RPABC1, putative	32
PF3D7_0304500.1	78.0308	1-cys-glutaredoxin-like protein-1	32
PF3D7_1133200.1	56.7639	conserved Plasmodium protein, unknown function	32
PF3D7_1125600.1	45.3955	conserved Plasmodium protein, unknown function	32
PF3D7_0713900.1	34.5694	conserved Plasmodium protein, unknown function	32
PF3D7_1368900.1	27.6036	conserved Plasmodium protein, unknown function	32
PF3D7_0928200.1	26.9528	conserved Plasmodium protein, unknown function	32
PF3D7_0111800.1	26.156	eukaryotic translation initiation factor 4E, putative	32
PF3D7_0616600.1	21.6612	conserved protein, unknown function	32
PF3D7_0215600.1	20.6173	conserved Plasmodium protein, unknown function	32
PF3D7_0310500.1	18.5328	ATP-dependent RNA helicase DHX57, putative	32
PF3D7_1019600.1	18.3448	conserved Plasmodium protein, unknown function	32
PF3D7_1417900.1	17.6145	conserved Plasmodium protein, unknown function	32
PF3D7_0313200.1	17.4459	conserved Plasmodium protein, unknown function	32
PF3D7_0802500.1	15.2404	inositol 5-phosphatase, putative	32
PF3D7_0725000.1	10.7393	exonuclease I, putative	32
PF3D7_0416600.1	8.98169	conserved Plasmodium protein, unknown function	32
PF3D7_1478000.1	7.91282	Plasmodium exported protein (PHISTa), unknown function	32
PF3D7_1136500.2	2.49414	casein kinase 1	32
PF3D7_0832000.1	0.826218	stevor	32
PF3D7_1107000.1	683.905	U6 snRNA-associated Sm-like protein LSm4, putative	31
PF3D7_0528600.1	532.421	conserved Plasmodium protein, unknown function	31
PF3D7_1028800.1	287.895	conserved Plasmodium protein, unknown function	31
PF3D7_0934400.1	272.227	AP2 domain transcription factor, putative	31
PF3D7_1333300.1	259.464	transmembrane protein Tmp21 homologue, putative	31
PF3D7_1437200.1	229.508	ribonucleoside-diphosphate reductase large subunit, putative	31
PF3D7_1226300.1	225.967	haloacid dehalogenase-like hydrolase, putative	31
PF3D7_1437000.1	190.944	N-acetyltransferase, putative	31
PF3D7_0623100.1	182.207	nuclear polyadenylated RNA-binding protein NAB2, putative	31
PF3D7_1018500.1	163.971	pre-mRNA-splicing factor RDS3, putative	31
PF3D7_0724100.1	158.196	conserved Plasmodium protein, unknown function	31
PF3D7_1116400.1	144.489	guanine nucleotide-exchange factor SEC12	31
PF3D7_0505900.1	131.981	conserved Plasmodium protein, unknown function	31
PF3D7_1034600.1	123.472	translation initiation factor IF-3, putative	31
PF3D7_1354600.1	99.5475	60S ribosomal protein L7-2, putative	31
PF3D7_0211900.1	93.584	conserved Plasmodium protein, unknown function	31
PF3D7_0419800.1	88.3135	60S ribosomal protein L7ae/L30e, putative	31
PF3D7_0606100.1	79.4674	RNA-binding protein, putative	31
PF3D7_1016200.1	75.3389	Rab3 GTPase-activating protein non-catalytic subunit, putative	31
PF3D7_1404800.1	68.5027	conserved Plasmodium protein, unknown function	31
PF3D7_1309000.1	67.1953	conserved Plasmodium protein, unknown function	31
PF3D7_1203500.1	63.2654	threonylcarbamoyl-AMP synthase, putative	31
PF3D7_1104700.1	62.9714	DNA-directed RNA polymerase III subunit RPC8, putative	31
PF3D7_1118600.1	59.3846	histone acetyltransferase	31
PF3D7_0206700.1	57.5921	adenylosuccinate lyase	31
PF3D7_1456900.1	53.0067	conserved protein, unknown function	31
PF3D7_0214900.1	49.7559	rhoptry neck protein 6	31
PF3D7_1478900.1	44.3946	unspecified product	31
PF3D7_1227400.1	40.6395	conserved Plasmodium protein, unknown function	31
PF3D7_0615600.1	39.6413	zinc finger protein, putative	31
PF3D7_1412100.1	37.5124	mini-chromosome maintenance complex-binding protein, putative	31
PF3D7_1336600.1	32.2827	conserved Plasmodium protein, unknown function	31
PF3D7_1234000.1	28.3063	conserved Plasmodium protein, unknown function	31
PF3D7_1332300.1	25.3995	trafficking protein particle complex subunit 2, putative	31
PF3D7_1335700.1	24.1891	conserved Plasmodium protein, unknown function	31
PF3D7_0919700.1	22.8135	pyridoxal 5'-phosphate dependent enzyme class III, putative	31
PF3D7_0730800.1	17.9241	Plasmodium exported protein, unknown function	31
PF3D7_0111400.1	17.5733	conserved Plasmodium protein, unknown function	31
PF3D7_1253200.1	14.8302	hypothetical protein	31
PF3D7_1130700.1	12.0597	structural maintenance of chromosomes protein 1, putative	31
PF3D7_1138900.1	11.063	unspecified product	31
PF3D7_0919600.1	10.8743	dolichyl-diphosphooligosaccharide--protein glycosyltransferase 48 kDa subunit, putative	31
PF3D7_0202900.1	10.4881	palmitoyltransferase DHHC12, putative	31
PF3D7_0522400.1	3.71297	conserved Plasmodium protein, unknown function	31
PF3D7_0108500.1	2324.75	conserved Plasmodium protein, unknown function	30
PF3D7_1030000.1	498.726	transcription elongation factor SPT4, putative	30
PF3D7_0513800.1	467.251	ras-related protein Rab-1A	30
PF3D7_1439400.1	463.069	cytochrome b-c1 complex subunit Rieske, putative	30
PF3D7_0908400.1	202.424	conserved Plasmodium protein, unknown function	30
PF3D7_1355500.1	183.162	serine/threonine protein phosphatase 5	30
PF3D7_0423000.1	167.753	conserved Plasmodium protein, unknown function	30
PF3D7_0927900.1	154.233	phosphatidylserine decarboxylase	30
PF3D7_1140100.1	142.451	V-type proton ATPase subunit F, putative	30
PF3D7_0208600.1	137.669	ribosome-recycling factor	30
PF3D7_1239700.1	136.36	ATP-dependent zinc metalloprotease FTSH 1	30
PF3D7_0602900.1	129.328	conserved Plasmodium protein, unknown function	30
[truncated: 3,649 more rows]
