# Supplementary material for: Direct Nanopore Sequencing of mRNA Reveals Landscape of Transcript Isoforms in Apicomplexan Parasites
Source: mSystems. 2021 Mar 9;6(2):e01081-20. doi: 10.1128/mSystems.01081-20 (PMC8561664; doi:10.1128/mSystems.01081-20)
Supplement: TABLE S2 [file msystems.01081-20-st002.xlsx]

## Sheet: Toxoplasma
Supplementary Table 2A. Intron retention (Gene level)					Supplementary Table 2B. Intron retention (Junction level)										Supplementary Table 2C. 5'/3' Change (Junction level)												Supplementary Table 2D. Exon skipping (Junction level)													Supplementary Table 2E. Uncategorised (Junction level)
Geneid	Read (intron)	Read (gene)	PIR		Chr	Start	End	Strand	Length	Intron count	Junction count	PIR	Gene		Chromosome	Attribute	5' coordinate	3' coordinate	AS type	Count	Proximity of AS position to gene model (nt)	Gene	Do junctions lie within a single gene?	Canonical junction read count	PS		Chromosome	Attribute	5' coordinate	3' coordinate	Count	Proximity of novel splice junction to gene model (nt)	Gene	Do junctions lie within a single gene?	5' junction read count	3' junction read count	5' PS	3' PS		Chromosome	Attribute	5' coordinate	3' coordinate	AS type	Count	Gene	Do junctions lie within a single gene?
TGME49_269425	85	85	1		KE139842	10998	11308	-	311	17	0	1	TGME49_329400		TGME49_chrVIIA	partial_novel	3895139	3895804	3	21	> 5	TGME49_201520-t26_1;	TRUE	0	1		TGME49_chrVIII	annotated	6796719	6797499	11	Null	TGME49_200320-t26_1	TRUE	20	20	0.55	0.55		KE138851	complete_novel	10343	10984	#N/A	5	#N/A	#N/A
TGME49_208550	56	56	1		KE139842	11316	11498	-	183	13	0	1	TGME49_329400		TGME49_chrVIIA	partial_novel	3895139	3895791	3	6	> 5	TGME49_201520-t26_1;	TRUE	0	1		TGME49_chrX	annotated	73826	74155	4	Null	TGME49_200590-t26_1	TRUE	4	4	1	1		KE139130	complete_novel	7605	8095	#N/A	5	#N/A	#N/A
TGME49_233810	45	45	1		KE139826	808	872	-	65	8	0	1	TGME49_329200		TGME49_chrVIIA	partial_novel	3895139	3895829	3	3	> 5	TGME49_201520-t26_1;	TRUE	0	1		TGME49_chrVIIA	annotated	3928727	3929575	4	Null	TGME49_201260-t26_1	TRUE	54	49	0.0740741	0.0816327		KE139424	complete_novel	339	390	#N/A	4	#N/A	#N/A
TGME49_241300	41	41	1		KE139826	957	1196	-	240	8	0	1	TGME49_329200		TGME49_chrVIIA	partial_novel	3888116	3888883	3	3	> 5	TGME49_201630-t26_1;	TRUE	0	1		TGME49_chrVIIA	annotated	3893110	3894570	19	Null	TGME49_201520-t26_1	TRUE	19	26	1	0.730769		KE139844	complete_novel	18810	19395	#N/A	3	#N/A	#N/A
TGME49_217490	31	31	1		KE139822	33508	33690	-	183	17	0	1	TGME49_329100		TGME49_chrVIIA	partial_novel	3682884	3683209	3	4	> 5	TGME49_202030-t26_1;	TRUE	0	1		TGME49_chrVIIA	annotated	2822476	2823032	3	Null	TGME49_203060-t26_1	TRUE	125	114	0.024	0.0263158		KE140100	complete_novel	2588	3002	#N/A	269	#N/A	#N/A
TGME49_250930	30	30	1		KE139822	33780	35039	-	1260	14	0	1	TGME49_329100		TGME49_chrVIIA	partial_novel	2711521	2712040	3	4	> 5	TGME49_203170-t26_1;	TRUE	0	1		TGME49_chrVIIA	annotated	2346718	2347102	3	Null	TGME49_203685-t26_1	TRUE	3	3	1	1		KE140100	complete_novel	1973	2300	#N/A	235	#N/A	#N/A
TGME49_300220	27	27	1		KE139472	676	787	+	112	5	0	1	TGME49_324600		TGME49_chrVIIA	partial_novel	1740747	1741293	3	15	> 5	TGME49_204510-t26_1;	TRUE	0	1		TGME49_chrVIIA	annotated	2234817	2235519	8	Null	TGME49_203790-t26_1	TRUE	117	107	0.0683761	0.0747664		KE140100	complete_novel	1824	2300	#N/A	39	#N/A	#N/A
TGME49_267100	24	24	1		KE139472	168	305	+	138	3	0	1	TGME49_324600		TGME49_chrVIIA	partial_novel	1041568	1041842	3	10	> 5	TGME49_206380-t26_1;	TRUE	0	1		TGME49_chrVIIA	annotated	2159356	2160365	10	Null	TGME49_203880-t26_1	TRUE	20	19	0.5	0.526316		KE140588	complete_novel	1753	2072	#N/A	114	#N/A	#N/A
TGME49_270920	24	24	1		KE139130	4681	5611	-	931	13	0	1	TGME49_323000		TGME49_chrIB	partial_novel	847421	847772	3	8	> 5	TGME49_208750-t26_1;	TRUE	0	1		TGME49_chrVIIA	annotated	1751417	1752650	16	Null	TGME49_204490-t26_1	TRUE	16	16	1	1		KE140588	complete_novel	816	1477	#N/A	36	#N/A	#N/A
TGME49_225330	23	23	1		KE138868	8714	8781	+	68	87	0	1	TGME49_322110		TGME49_chrV	partial_novel	777744	778150	3	6	> 5	TGME49_213000-t26_1;	TRUE	0	1		TGME49_chrVIIA	annotated	1461519	1462562	6	Null	TGME49_205350-t26_1	TRUE	59	57	0.101695	0.105263		KE140588	complete_novel	814	1477	#N/A	7	#N/A	#N/A
TGME49_253570	23	23	1		KE138866	6422	7289	+	868	37	0	1	TGME49_322000		TGME49_chrXI	partial_novel	6526867	6527498	3	6	> 5	TGME49_215920-t26_1;	TRUE	0	1		TGME49_chrVIIA	annotated	1407076	1407892	6	Null	TGME49_205430-t26_1	TRUE	11	10	0.545455	0.6		KE140588	complete_novel	1753	2078	#N/A	5	#N/A	#N/A
TGME49_266830	23	23	1		TGME49_chrIb	1739103	1739298	-	196	5	0	1	TGME49_321550		TGME49_chrXI	partial_novel	5897889	5898281	3	8	> 5	TGME49_216780-t26_1;	TRUE	0	1		TGME49_chrIB	annotated	704884	705901	5	Null	TGME49_208430-t26_1	TRUE	17	18	0.294118	0.277778		KE140588	complete_novel	816	1486	#N/A	4	#N/A	#N/A
TGME49_314800	23	23	1		TGME49_chrIV	149736	151142	+	1407	3	0	1	TGME49_320670		TGME49_chrXII	partial_novel	1596702	1596816	3	30	> 5	TGME49_218310-t26_1;	TRUE	0	1		TGME49_chrIB	annotated	713358	713698	226	Null	TGME49_208450-t26_1	TRUE	493	446	0.458418	0.506726		KE140588	complete_novel	816	1151	#N/A	3	#N/A	#N/A
TGME49_298600	20	20	1		TGME49_chrIV	206444	206973	-	530	3	0	1	TGME49_320610		TGME49_chrXII	partial_novel	1596702	1597081	3	3	> 5	TGME49_218310-t26_1;	TRUE	0	1		TGME49_chrIB	annotated	714203	714917	3	Null	TGME49_208450-t26_1	TRUE	493	467	0.00608519	0.00642398		KE140588	complete_novel	1761	2072	#N/A	3	#N/A	#N/A
TGME49_203815	19	19	1		TGME49_chrIV	209416	209569	+	154	22	0	1	TGME49_320600		TGME49_chrXII	partial_novel	1559400	1560237	3	15	> 5	TGME49_218370-t26_1;	TRUE	0	1		TGME49_chrIV	annotated	1891775	1892494	36	Null	TGME49_211250-t26_1	TRUE	36	36	1	1		KE140801	complete_novel	1677	1933	#N/A	8	#N/A	#N/A
TGME49_307040	19	19	1		TGME49_chrIV	283346	284251	-	906	4	0	1	TGME49_320525		TGME49_chrXII	partial_novel	606259	606998	3	4	> 5	TGME49_219832-t26_1;	TRUE	0	1		TGME49_chrIV	annotated	1850812	1851396	41	Null	TGME49_211290-t26_1	TRUE	41	79	1	0.518987		KE140801	complete_novel	2257	2520	#N/A	8	#N/A	#N/A
TGME49_286550	18	18	1		TGME49_chrIV	322804	323195	-	392	3	0	1	TGME49_320465		TGME49_chrII	partial_novel	796366	797042	3	8	> 5	TGME49_222060-t26_1;	TRUE	0	1		TGME49_chrX	annotated	3982966	3983952	10	Null	TGME49_212200-t26_1	TRUE	14	14	0.714286	0.714286		KE140801	complete_novel	1017	1584	#N/A	7	#N/A	#N/A
TGME49_313530	18	18	1		TGME49_chrIV	716455	717235	-	781	48	0	1	TGME49_319870		TGME49_chrII	partial_novel	898610	899104	3	6	> 5	TGME49_222140-t26_1;	TRUE	0	1		TGME49_chrV	annotated	1153556	1154305	197	Null	TGME49_213580-t26_1	TRUE	197	197	1	1		KE140873	complete_novel	1329	1500	#N/A	3	#N/A	#N/A
TGME49_222210	17	17	1		TGME49_chrIV	910798	910868	+	71	23	0	1	TGME49_319570		TGME49_chrII	partial_novel	901907	902451	3	4	> 5	TGME49_222140-t26_1;	TRUE	0	1		TGME49_chrV	annotated	1236250	1237491	4	Null	TGME49_213680-t26_1	TRUE	4	4	1	1		KE141018	complete_novel	92	600	#N/A	38	#N/A	#N/A
TGME49_248690	17	17	1		TGME49_chrIV	913654	913775	+	122	212	0	1	TGME49_319560		TGME49_chrII	partial_novel	900502	900939	3	4	> 5	TGME49_222140-t26_1;	TRUE	0	1		TGME49_chrX	annotated	6254750	6255935	5	Null	TGME49_214340-t26_1	TRUE	5	5	1	1		KE141018	complete_novel	855	1212	#N/A	10	#N/A	#N/A
TGME49_249650	16	16	1		TGME49_chrIV	955550	956596	+	1047	4	0	1	TGME49_319500		TGME49_chrII	partial_novel	1286195	1286849	3	12	> 5	TGME49_222900-t26_1;	TRUE	0	1		TGME49_chrX	annotated	6751391	6752560	3	Null	TGME49_215090-t26_1	TRUE	7	8	0.428571	0.375		KE141018	complete_novel	1329	1684	#N/A	4	#N/A	#N/A
TGME49_211650	15	15	1		KE138851	7382	10174	+	2793	9	0	1	TGME49_318880		TGME49_chrX	partial_novel	3529474	3530121	3	3	> 5	TGME49_223855-t26_1;	TRUE	0	1		TGME49_chrX	annotated	6978800	6979390	6	Null	TGME49_215480-t26_1	TRUE	25	25	0.24	0.24		TGME49_chrIA	complete_novel	1413046	1413137	#N/A	9	#N/A	#N/A
TGME49_215955	15	15	1		TGME49_chrIV	1173308	1173370	+	63	10	0	1	TGME49_318650		TGME49_chrX	partial_novel	3004791	3005193	3	3	> 5	TGME49_224530-t26_1;	TRUE	0	1		TGME49_chrXII	annotated	1876903	1877055	27	Null	TGME49_217490-t26_1	TRUE	27	27	1	1		TGME49_chrIA	complete_novel	1413066	1413172	#N/A	3	#N/A	#N/A
TGME49_255740	15	15	1		TGME49_chrIV	1173174	1173229	+	56	9	0	1	TGME49_318650		TGME49_chrX	partial_novel	2128659	2128809	3	3	> 5	TGME49_225680-t26_1;	TRUE	0	1		TGME49_chrXII	annotated	1877396	1877535	13	Null	TGME49_217490-t26_1	TRUE	13	13	1	1		TGME49_chrIB	complete_novel	312360	313178	#N/A	9	#N/A	#N/A
TGME49_318650	15	15	1		TGME49_chrIV	1173082	1173139	+	58	6	0	1	TGME49_318650		TGME49_chrX	partial_novel	1825222	1825747	3	23	> 5	TGME49_226072-t26_1;	TRUE	0	1		TGME49_chrXII	annotated	1877655	1877900	4	Null	TGME49_217490-t26_1	TRUE	4	4	1	1		TGME49_chrIB	complete_novel	1483543	1483883	#N/A	3	#N/A	#N/A
TGME49_268910	14	14	1		TGME49_chrIV	1169006	1169066	+	61	5	0	1	TGME49_318650		TGME49_chrX	partial_novel	1774962	1775364	3	6	> 5	TGME49_226240-t26_1;	TRUE	0	1		TGME49_chrXII	annotated	1032594	1033289	6	Null	TGME49_219260-t26_1	TRUE	6	6	1	1		TGME49_chrIB	complete_novel	312354	313178	#N/A	3	#N/A	#N/A
TGME49_289210	14	14	1		TGME49_chrIV	1169260	1169314	+	55	5	0	1	TGME49_318650		TGME49_chrX	partial_novel	1536053	1536674	3	8	> 5	TGME49_226560-t26_1;	TRUE	0	1		TGME49_chrV	annotated	442138	443104	3	Null	TGME49_220530-t26_1	TRUE	14	12	0.214286	0.25		TGME49_chrII	complete_novel	864112	864883	#N/A	10	#N/A	#N/A
TGME49_310280	14	14	1		TGME49_chrIV	1172836	1172891	+	56	5	0	1	TGME49_318650		TGME49_chrX	partial_novel	5305151	5305732	3	8	> 5	TGME49_236160-t26_1;	TRUE	0	1		TGME49_chrII	annotated	1421953	1423166	12	Null	TGME49_223070-t26_1	TRUE	22	23	0.545455	0.521739		TGME49_chrII	complete_novel	863613	864030	#N/A	9	#N/A	#N/A
TGME49_240460	13	13	1		TGME49_chrIV	1172962	1173026	+	65	5	0	1	TGME49_318650		TGME49_chrX	partial_novel	5465593	5466294	3	14	> 5	TGME49_236640-t26_1;	TRUE	0	1		TGME49_chrX	annotated	3663446	3663912	3	Null	TGME49_223672-t26_1	TRUE	7	10	0.428571	0.3		TGME49_chrII	complete_novel	1840509	1840854	#N/A	7	#N/A	#N/A
TGME49_208750	12	12	1		TGME49_chrIV	1217523	1218642	-	1120	24	0	1	TGME49_318575		TGME49_chrX	partial_novel	5885124	5885606	3	3	> 5	TGME49_237450-t26_1;	TRUE	0	1		TGME49_chrX	annotated	2487209	2487587	8	Null	TGME49_225120-t26_1	TRUE	14	13	0.571429	0.615385		TGME49_chrII	complete_novel	9649	10910	#N/A	5	#N/A	#N/A
TGME49_295020	12	12	1		TGME49_chrIV	1380465	1380605	+	141	25	0	1	TGME49_318380		TGME49_chrVI	partial_novel	1693113	1693307	3	3	> 5	TGME49_241240-t26_1;	TRUE	0	1		TGME49_chrX	annotated	2486846	2487587	5	Null	TGME49_225120-t26_1	TRUE	5	13	1	0.384615		TGME49_chrII	complete_novel	2343625	2344137	#N/A	4	#N/A	#N/A
TGME49_315495	12	12	1		TGME49_chrIV	1405919	1405974	+	56	4	0	1	TGME49_318340		TGME49_chrXII	partial_novel	2890322	2890773	3	14	> 5	TGME49_246620-t26_1;	TRUE	0	1		TGME49_chrX	annotated	2396109	2397342	3	Null	TGME49_225220-t26_1	TRUE	14	14	0.214286	0.214286		TGME49_chrII	complete_novel	309215	309567	#N/A	3	#N/A	#N/A
TGME49_315920	12	12	1		TGME49_chrIV	1406088	1406142	+	55	4	0	1	TGME49_318340		TGME49_chrXII	partial_novel	4714211	4714876	3	12	> 5	TGME49_249650-t26_1;	TRUE	0	1		TGME49_chrX	annotated	2039396	2040370	23	Null	TGME49_225790-t26_1	TRUE	56	54	0.410714	0.425926		TGME49_chrII	complete_novel	1902326	1902700	#N/A	3	#N/A	#N/A
TGME49_231125	11	11	1		TGME49_chrIV	1431856	1431990	-	135	10	0	1	TGME49_318300		TGME49_chrXII	partial_novel	4742186	4743141	3	5	> 5	TGME49_249698-t26_1;	TRUE	0	1		TGME49_chrX	annotated	901927	903029	5	Null	TGME49_227580-t26_1	TRUE	53	48	0.0943396	0.104167		TGME49_chrII	complete_novel	2341542	2342719	#N/A	3	#N/A	#N/A
TGME49_240500	11	11	1		TGME49_chrIV	2666947	2667346	+	400	8	0	1	TGME49_317705		TGME49_chrXII	partial_novel	5078792	5078885	3	3	> 5	TGME49_250500-t26_1;	TRUE	0	1		TGME49_chrX	annotated	903608	904983	5	Null	TGME49_227580-t26_1	TRUE	48	46	0.104167	0.108696		TGME49_chrIII	complete_novel	378647	378973	#N/A	36	#N/A	#N/A
TGME49_284615	11	11	1		TGME49_chrIV	2666459	2666841	+	383	6	0	1	TGME49_317705		TGME49_chrVIIB	partial_novel	5002866	5003114	3	4	> 5	TGME49_255210-t26_1;	TRUE	0	1		TGME49_chrX	annotated	823184	823977	13	Null	TGME49_227790-t26_1	TRUE	13	13	1	1		TGME49_chrIII	complete_novel	2253694	2253993	#N/A	27	#N/A	#N/A
TGME49_306455	11	11	1		TGME49_chrIV	2666082	2666415	+	334	5	0	1	TGME49_317705		TGME49_chrVIIB	partial_novel	3152489	3152772	3	4	> 5	TGME49_258832-t26_1;	TRUE	0	1		TGME49_chrVIII	annotated	666300	667683	22	Null	TGME49_230180-t26_1	TRUE	349	287	0.0630372	0.0766551		TGME49_chrIII	complete_novel	2430710	2430868	#N/A	23	#N/A	#N/A
TGME49_306600	11	11	1		TGME49_chrXI	5402122	5403821	-	1700	17	0	1	TGME49_316570		TGME49_chrVIIB	partial_novel	2648346	2649181	3	5	> 5	TGME49_259870-t26_1;	TRUE	0	1		TGME49_chrVIII	annotated	665904	666951	5	Null	TGME49_230180-t26_1	TRUE	302	276	0.0165563	0.0181159		TGME49_chrIII	complete_novel	607842	608640	#N/A	8	#N/A	#N/A
TGME49_309610	11	11	1		TGME49_chrXI	5405122	5405665	-	544	4	0	1	TGME49_316570		TGME49_chrVIIB	partial_novel	2155202	2155642	3	5	> 5	TGME49_260570-t26_1;	TRUE	0	1		TGME49_chrVIII	annotated	666687	667683	3	Null	TGME49_230180-t26_1	TRUE	274	268	0.0109489	0.011194		TGME49_chrIII	complete_novel	467897	468591	#N/A	7	#N/A	#N/A
TGME49_310177	11	11	1		TGME49_chrXI	5405727	5405847	-	121	4	0	1	TGME49_316570		TGME49_chrVIIB	partial_novel	1215816	1215939	3	30	> 5	TGME49_262480-t26_1;	TRUE	0	1		TGME49_chrVIII	annotated	1426437	1427063	13	Null	TGME49_231440-t26_1	TRUE	13	13	1	1		TGME49_chrIII	complete_novel	2426852	2427668	#N/A	6	#N/A	#N/A
TGME49_201630	10	10	1		TGME49_chrXI	5391623	5392929	-	1307	22	0	1	TGME49_316540		TGME49_chrVIIB	partial_novel	481752	482132	3	10	> 5	TGME49_263560-t26_1;	TRUE	0	1		TGME49_chrVIII	annotated	1663357	1663976	4	Null	TGME49_231940-t26_1	TRUE	8	4	0.5	1		TGME49_chrIII	complete_novel	2427042	2427668	#N/A	6	#N/A	#N/A
TGME49_203040	10	10	1		TGME49_chrXI	5218809	5218871	+	63	10	0	1	TGME49_316270		TGME49_chrIX	partial_novel	2130577	2130706	3	3	> 5	TGME49_264670-t26_1;	TRUE	0	1		TGME49_chrVIII	annotated	1880465	1881126	11	Null	TGME49_232130-t26_1	TRUE	11	11	1	1		TGME49_chrIII	complete_novel	2425815	2427668	#N/A	4	#N/A	#N/A
TGME49_206440	10	10	1		TGME49_chrXI	5076990	5077339	-	350	12	0	1	TGME49_315920		TGME49_chrIX	partial_novel	799370	799944	3	418	> 5	TGME49_267060-t26_1;	TRUE	0	1		TGME49_chrX	annotated	4241376	4242045	7	Null	TGME49_234250-t26_1	TRUE	7	7	1	1		TGME49_chrIII	complete_novel	2426330	2427668	#N/A	4	#N/A	#N/A
TGME49_219832	10	10	1		TGME49_chrXI	5074234	5074426	+	193	15	0	1	TGME49_315910		TGME49_chrVIII	partial_novel	6749197	6749624	3	3	> 5	TGME49_267970-t26_1;	TRUE	0	1		TGME49_chrX	annotated	4300212	4301619	5	Null	TGME49_234310-t26_1	TRUE	23	23	0.217391	0.217391		TGME49_chrIII	complete_novel	3814	4326	#N/A	3	#N/A	#N/A
TGME49_246530	10	10	1		TGME49_chrXI	4922792	4923661	+	870	22	0	1	TGME49_315710		TGME49_chrVIII	partial_novel	5365464	5366116	3	4	> 5	TGME49_270160-t26_1;	TRUE	0	1		TGME49_chrX	annotated	4431847	4432089	5	Null	TGME49_234510-t26_1	TRUE	10	10	0.5	0.5		TGME49_chrIII	complete_novel	367514	374964	#N/A	3	#N/A	#N/A
TGME49_249840	10	10	1		TGME49_chrXI	4755548	4755805	+	258	12	0	1	TGME49_315495		TGME49_chrVIIA	partial_novel	4322330	4323110	3	4	> 5	TGME49_282000-t26_1;	TRUE	0	1		TGME49_chrX	annotated	4634921	4635695	4	Null	TGME49_235140-t26_1	TRUE	53	4	0.0754717	1		TGME49_chrIII	complete_novel	2430193	2430629	#N/A	3	#N/A	#N/A
TGME49_213000	9	9	1		TGME49_chrXI	4738005	4738220	-	216	4	0	1	TGME49_315470		TGME49_chrIA	partial_novel	1319750	1320599	3	3	> 5	TGME49_295015-t26_1;	TRUE	0	1		TGME49_chrX	annotated	5083162	5085491	5	Null	TGME49_235740-t26_1	TRUE	5	5	1	1		TGME49_chrIII	complete_novel	1660	2449	#N/A	3	#N/A	#N/A
TGME49_225830	9	9	1		TGME49_chrXI	4738302	4738379	-	78	4	0	1	TGME49_315470		TGME49_chrIII	partial_novel	2263732	2263969	3	3	> 5	TGME49_299010-t26_1;	TRUE	0	1		TGME49_chrVI	annotated	993499	995005	3	Null	TGME49_239890-t26_1	TRUE	164	164	0.0182927	0.0182927		TGME49_chrIII	complete_novel	2427038	2427668	#N/A	3	#N/A	#N/A
TGME49_263210	9	9	1		TGME49_chrXI	4304633	4305227	+	595	23	0	1	TGME49_314800		TGME49_chrIX	partial_novel	5112811	5113311	3	14	> 5	TGME49_304955-t26_1;	TRUE	0	1		TGME49_chrVI	annotated	2813733	2815070	4	Null	TGME49_243720-t26_1	TRUE	14	11	0.285714	0.363636		TGME49_chrIII	complete_novel	2302937	2303091	#N/A	3	#N/A	#N/A
TGME49_277685	9	9	1		TGME49_chrXI	4259633	4260136	+	504	15	0	1	TGME49_314740		TGME49_chrXI	partial_novel	26547	26665	3	23	> 5	TGME49_307260-t26_1;	TRUE	0	1		TGME49_chrXII	annotated	4099727	4100747	87	Null	TGME49_248700-t26_1	TRUE	87	87	1	1		TGME49_chrIII	complete_novel	2459407	2459766	#N/A	3	#N/A	#N/A
TGME49_300010	9	9	1		TGME49_chrXI	4227766	4227990	-	225	64	0	1	TGME49_314695		TGME49_chrXII	partial_novel	425936	426242	3	4	> 5	TGME49_307810-t26_1;	TRUE	0	1		TGME49_chrXII	annotated	5032159	5033805	31	Null	TGME49_250115-t26_1	TRUE	94	31	0.329787	1		TGME49_chrIV	complete_novel	249360	249583	#N/A	8	#N/A	#N/A
TGME49_304755	9	9	1		TGME49_chrXI	4221926	4222077	-	152	10	0	1	TGME49_314690		TGME49_chrXI	partial_novel	1025705	1026082	3	13	> 5	TGME49_310045-t26_1;	TRUE	0	1		TGME49_chrXII	annotated	5490820	5492523	3	Null	TGME49_251610-t26_1	TRUE	3	3	1	1		TGME49_chrIV	complete_novel	1296641	1297053	#N/A	6	#N/A	#N/A
TGME49_305455	9	9	1		KE139844	2784	5026	+	2243	14	0	1	TGME49_314660		TGME49_chrVIIA	partial_novel	1822199	1822559	3	61	≤ 5	TGME49_204400-t26_1;	TRUE	0	1		TGME49_chrIII	annotated	943713	944609	46	Null	TGME49_253430-t26_1	TRUE	88	66	0.522727	0.69697		TGME49_chrIV	complete_novel	1245316	1245706	#N/A	5	#N/A	#N/A
TGME49_317705	9	9	1		KE139844	2074	2771	+	698	7	0	1	TGME49_314660		TGME49_chrIB	partial_novel	215676	216162	3	12	≤ 5	TGME49_207690-t26_1;	TRUE	0	1		TGME49_chrIII	annotated	1106208	1107139	3	Null	TGME49_253700-t26_1	TRUE	20	17	0.15	0.176471		TGME49_chrIV	complete_novel	1241186	1241615	#N/A	4	#N/A	#N/A
TGME49_230110	8	8	1		TGME49_chrXI	4202281	4202752	-	472	6	0	1	TGME49_314560		TGME49_chrII	partial_novel	896264	896835	3	5	≤ 5	TGME49_222140-t26_1;	TRUE	0	1		TGME49_chrIII	annotated	1357869	1359598	4	Null	TGME49_253940-t26_1	TRUE	11	10	0.363636	0.4		TGME49_chrIV	complete_novel	1243561	1243926	#N/A	4	#N/A	#N/A
TGME49_236130	8	8	1		TGME49_chrXI	4197771	4198566	-	796	24	0	1	TGME49_314550		TGME49_chrVI	partial_novel	276456	276792	3	3	≤ 5	TGME49_238870-t26_1;	TRUE	0	1		TGME49_chrIII	annotated	2005295	2006255	7	Null	TGME49_254880-t26_1	TRUE	16	7	0.4375	1		TGME49_chrIV	complete_novel	1243982	1244554	#N/A	4	#N/A	#N/A
TGME49_255195	8	8	1		TGME49_chrXI	4194289	4195831	-	1543	23	0	1	TGME49_314550		TGME49_chrIX	partial_novel	5396729	5397528	3	5	≤ 5	TGME49_305455-t26_1;	TRUE	0	1		TGME49_chrVIIB	annotated	4950626	4951399	5	Null	TGME49_255260-t26_1	TRUE	338	384	0.0147929	0.0130208		TGME49_chrIV	complete_novel	1241744	1242476	#N/A	3	#N/A	#N/A
TGME49_256820	8	8	1		TGME49_chrXI	4193640	4194279	-	640	11	0	1	TGME49_314550		TGME49_chrVIII	partial_novel	1664125	1664599	3	6	> 5	TGME49_231940-t26_1;	Partial TRUE	0	1		TGME49_chrVIIB	annotated	1566377	1567256	20	Null	TGME49_261720-t26_1	TRUE	40	41	0.5	0.487805		TGME49_chrIV	complete_novel	1244600	1245176	#N/A	3	#N/A	#N/A
TGME49_264175	8	8	1		TGME49_chrXI	4196544	4197241	-	698	7	0	1	TGME49_314550		TGME49_chrX	partial_novel	5248377	5248785	3	11	> 5	TGME49_236030-t26_1;	Partial TRUE	0	1		TGME49_chrVIIB	annotated	317947	318638	3	Null	TGME49_263810-t26_1	TRUE	7	6	0.428571	0.5		TGME49_chrIV	complete_novel	1245757	1246032	#N/A	3	#N/A	#N/A
TGME49_270160	8	8	1		TGME49_chrXI	3896106	3896735	+	630	9	0	1	TGME49_314038		TGME49_chrVI	partial_novel	1415248	1416133	3	12	> 5	TGME49_240710-t26_1;	Partial TRUE	0	1		TGME49_chrIX	annotated	1892766	1893212	6	Null	TGME49_264950-t26_1	TRUE	6	6	1	1		TGME49_chrIX	complete_novel	3854987	3856029	#N/A	64	#N/A	#N/A
TGME49_277990	8	8	1		TGME49_chrXI	3821363	3823214	+	1852	29	0	1	TGME49_313930		TGME49_chrVIIB	partial_novel	3408628	3409254	3	28	> 5	Ambiguous	FALSE	0	1		TGME49_chrIX	annotated	903319	904278	11	Null	TGME49_266920-t26_1	TRUE	29	42	0.37931	0.261905		TGME49_chrIX	complete_novel	3854274	3854862	#N/A	58	#N/A	#N/A
TGME49_214780	7	7	1		TGME49_chrXI	3583157	3584425	+	1269	3	0	1	TGME49_313660		TGME49_chrVIIB	partial_novel	3408489	3409254	3	8	> 5	Ambiguous	FALSE	0	1		TGME49_chrIX	annotated	900976	901489	7	Null	TGME49_266920-t26_1	TRUE	171	161	0.0409357	0.0434783		TGME49_chrIX	complete_novel	285464	286246	#N/A	18	#N/A	#N/A
TGME49_216470	7	7	1		TGME49_chrXI	3460764	3461511	-	748	18	0	1	TGME49_313530		TGME49_chrVIIB	partial_novel	3408464	3409254	3	3	> 5	Ambiguous	FALSE	0	1		TGME49_chrIX	annotated	866276	866639	7	Null	TGME49_266970-t26_1	TRUE	55	60	0.127273	0.116667		TGME49_chrIX	complete_novel	234671	235211	#N/A	12	#N/A	#N/A
TGME49_223845	7	7	1		TGME49_chrXI	3360944	3362274	+	1331	19	0	1	TGME49_313418		TGME49_chrVIIA	complete_novel	493491	493790	3	3	≤ 5	TGME49_280370-t26_1	TRUE	0	1		TGME49_chrIX	annotated	866028	866639	5	Null	TGME49_266970-t26_1	TRUE	71	58	0.0704225	0.0862069		TGME49_chrIX	complete_novel	1020135	1020476	#N/A	11	#N/A	#N/A
TGME49_229380	7	7	1		TGME49_chrXI	3325271	3326355	+	1085	14	0	1	TGME49_313370		TGME49_chrVIIA	complete_novel	527331	528034	3	35	≤ 5	TGME49_304500-t26_1	TRUE	0	1		TGME49_chrVIII	annotated	6393991	6394450	5	Null	TGME49_268610-t26_1	TRUE	19	22	0.263158	0.227273		TGME49_chrIX	complete_novel	235237	236000	#N/A	9	#N/A	#N/A
TGME49_230470	7	7	1		TGME49_chrXI	3245067	3245340	-	274	30	0	1	TGME49_313290		TGME49_chrVIIA	complete_novel	527198	528034	3	6	≤ 5	TGME49_304500-t26_1	TRUE	0	1		TGME49_chrVIII	annotated	6236088	6237408	3	Null	TGME49_268880-t26_1	TRUE	3	3	1	1		TGME49_chrIX	complete_novel	235801	236014	#N/A	6	#N/A	#N/A
TGME49_235515	7	7	1		TGME49_chrXI	3090489	3091152	+	664	4	0	1	TGME49_313090		TGME49_chrVIIB	complete_novel	639970	640788	3	4	≤ 5	TGME49_263320-t26_1	TRUE	0	1		TGME49_chrVIII	annotated	6104524	6105892	6	Null	TGME49_269050-t26_1	TRUE	12	13	0.5	0.461538		TGME49_chrIX	complete_novel	3854274	3854858	#N/A	4	#N/A	#N/A
TGME49_253880	7	7	1		TGME49_chrXI	3061438	3062162	+	725	9	0	1	TGME49_313030		TGME49_chrX	complete_novel	1867135	1867562	3	11	≤ 5	TGME49_226020-t26_1	TRUE	0	1		TGME49_chrVIII	annotated	5212551	5218216	24	Null	TGME49_270520-t26_1	TRUE	47	44	0.510638	0.545455		TGME49_chrIX	complete_novel	138773	139150	#N/A	4	#N/A	#N/A
TGME49_254450	7	7	1		TGME49_chrXI	2821230	2821763	+	534	12	0	1	TGME49_312600		TGME49_chrVI	complete_novel	978013	978736	3	4	≤ 5	TGME49_239870-t26_1	TRUE	0	1		TGME49_chrVIII	annotated	5212551	5214452	18	Null	TGME49_270520-t26_1	TRUE	42	35	0.428571	0.514286		TGME49_chrIX	complete_novel	2216037	2216291	#N/A	4	#N/A	#N/A
TGME49_260670	7	7	1		TGME49_chrXI	2602522	2604589	-	2068	9	0	1	TGME49_312330		TGME49_chrIX	complete_novel	2709119	2709443	3	3	≤ 5	TGME49_288720-t26_1	TRUE	0	1		TGME49_chrXII	annotated	6723570	6724706	15	Null	TGME49_277080-t26_1	TRUE	1250	1271	0.012	0.0118017		TGME49_chrIX	complete_novel	239211	239341	#N/A	4	#N/A	#N/A
TGME49_271335	7	7	1		TGME49_chrXI	2433494	2434001	-	508	6	0	1	TGME49_312105		TGME49_chrVIIA	complete_novel	2912868	2913623	3	3	≤ 5	TGME49_202970-t26_1	TRUE	0	1		TGME49_chrXII	annotated	6053109	6053814	26	Null	TGME49_278510-t26_1	TRUE	42	43	0.619048	0.604651		TGME49_chrIX	complete_novel	5652172	5652710	#N/A	3	#N/A	#N/A
TGME49_279550	7	7	1		TGME49_chrXI	2359058	2359108	+	51	5	0	1	TGME49_311890		TGME49_chrX	complete_novel	1546132	1546314	3	10	≤ 5	TGME49_226540-t26_1	TRUE	0	1		TGME49_chrXII	annotated	6051867	6052910	20	Null	TGME49_278510-t26_1	TRUE	25	20	0.8	1		TGME49_chrIX	complete_novel	236597	236795	#N/A	3	#N/A	#N/A
TGME49_311810	7	7	1		TGME49_chrXI	2319691	2321713	-	2023	6	0	1	TGME49_311850		TGME49_chrVIIB	complete_novel	1815590	1815752	3	3	≤ 5	TGME49_261230-t26_1	TRUE	0	1		TGME49_chrVIIA	annotated	487704	488167	3	Null	TGME49_280380-t26_1	TRUE	205	184	0.0146341	0.0163043		TGME49_chrIX	complete_novel	236597	236974	#N/A	3	#N/A	#N/A
TGME49_204460	6	6	1		TGME49_chrXI	2303134	2303965	+	832	7	0	1	TGME49_311810		TGME49_chrXII	complete_novel	5340464	5340801	3	8	≤ 5	TGME49_251170-t26_1	TRUE	0	1		TGME49_chrVIIA	annotated	488701	489093	3	Null	TGME49_280380-t26_1	TRUE	242	216	0.0123967	0.0138889		TGME49_chrIX	complete_novel	3854274	3854864	#N/A	3	#N/A	#N/A
TGME49_222140	6	6	1		TGME49_chrXI	2103019	2103297	-	279	5	0	1	TGME49_311470		TGME49_chrVIII	complete_novel	6171532	6172015	3	3	≤ 5	TGME49_268980-t26_1	TRUE	0	1		TGME49_chrIA	annotated	10992	11494	4	Null	TGME49_287280-t26_1	TRUE	4	4	1	1		TGME49_chrIX	complete_novel	234671	236550	#N/A	3	#N/A	#N/A
TGME49_228145	6	6	1		TGME49_chrXI	2101871	2102221	-	351	4	0	1	TGME49_311470		TGME49_chrVIIB	complete_novel	3698489	3698920	3	4	≤ 5	TGME49_257960-t26_1	TRUE	0	1		TGME49_chrIX	annotated	2626431	2626654	3	Null	TGME49_288580-t26_1	TRUE	3	3	1	1		TGME49_chrV	complete_novel	2665781	2666463	#N/A	9	#N/A	#N/A
TGME49_249698	6	6	1		TGME49_chrXI	1695800	1696331	-	532	22	0	1	TGME49_310960		TGME49_chrXII	complete_novel	4036775	4037329	3	4	≤ 5	TGME49_248630-t26_1	TRUE	0	1		TGME49_chrIX	annotated	4422257	4423178	12	Null	TGME49_291950-t26_1	TRUE	15	16	0.8	0.75		TGME49_chrV	complete_novel	520193	520555	#N/A	7	#N/A	#N/A
TGME49_262940	6	6	1		TGME49_chrXI	1413154	1413383	-	230	7	0	1	TGME49_310530		TGME49_chrVIIA	partial_novel	4041047	4041339	5	8	> 5	TGME49_201110-t26_1;	TRUE	0	1		TGME49_chrIA	annotated	278857	280034	95	Null	TGME49_293360-t26_1	TRUE	112	102	0.848214	0.931373		TGME49_chrV	complete_novel	2668116	2668452	#N/A	7	#N/A	#N/A
TGME49_263410	6	6	1		TGME49_chrXI	1330242	1330444	-	203	55	0	1	TGME49_310420		TGME49_chrVIIA	partial_novel	3681909	3682240	5	19	> 5	TGME49_202030-t26_1;	TRUE	0	1		TGME49_chrIA	annotated	404215	404865	3	Null	TGME49_293550-t26_1	TRUE	3	3	1	1		TGME49_chrV	complete_novel	1368522	1369094	#N/A	4	#N/A	#N/A
TGME49_266300	6	6	1		TGME49_chrXI	1224087	1225797	+	1711	14	0	1	TGME49_310280		TGME49_chrVIIA	partial_novel	1879733	1880671	5	3	> 5	TGME49_204325-t26_1;	TRUE	0	1		TGME49_chrIA	annotated	698457	699254	10	Null	TGME49_294200-t26_1	TRUE	419	369	0.0238663	0.0271003		TGME49_chrV	complete_novel	3268970	3269207	#N/A	4	#N/A	#N/A
TGME49_272440	6	6	1		TGME49_chrXI	1128057	1128399	-	343	7	0	1	TGME49_310190		TGME49_chrIB	partial_novel	274425	275076	5	6	> 5	TGME49_207760-t26_1;	TRUE	0	1		TGME49_chrIA	annotated	700956	701466	3	Null	TGME49_294200-t26_1	TRUE	490	497	0.00612245	0.00603622		TGME49_chrV	complete_novel	2992594	2993140	#N/A	4	#N/A	#N/A
TGME49_289060	6	6	1		TGME49_chrXI	1118493	1118778	+	286	11	0	1	TGME49_310177		TGME49_chrIB	partial_novel	879571	879733	5	3	> 5	TGME49_208820-t26_1;	TRUE	0	1		TGME49_chrIA	annotated	1302067	1302716	16	Null	TGME49_294980-t26_1	TRUE	24	26	0.666667	0.615385		TGME49_chrV	complete_novel	22358	23034	#N/A	3	#N/A	#N/A
TGME49_291070	6	6	1		TGME49_chrXI	1033253	1033700	-	448	21	0	1	TGME49_310055		TGME49_chrIV	partial_novel	1969650	1969918	5	3	> 5	TGME49_211015-t26_1;	TRUE	0	1		TGME49_chrIA	annotated	1336401	1337064	5	Null	TGME49_295030-t26_1	TRUE	67	70	0.0746269	0.0714286		TGME49_chrV	complete_novel	1349906	1350277	#N/A	3	#N/A	#N/A
TGME49_295950	6	6	1		TGME49_chrXI	1024540	1026082	-	1543	16	0	1	TGME49_310045		TGME49_chrV	partial_novel	778187	778565	5	5	> 5	TGME49_213000-t26_1;	TRUE	0	1		TGME49_chrII	annotated	1565099	1565787	6	Null	TGME49_297140-t26_1	TRUE	6	6	1	1		TGME49_chrVI	complete_novel	1701024	1702001	#N/A	65	#N/A	#N/A
TGME49_298010	6	6	1		TGME49_chrXI	1003640	1003754	+	115	16	0	1	TGME49_310005		TGME49_chrXI	partial_novel	5899054	5899787	5	10	> 5	TGME49_216780-t26_1;	TRUE	0	1		TGME49_chrXII	annotated	240068	241617	31	Null	TGME49_300055-t26_1	TRUE	31	31	1	1		TGME49_chrVI	complete_novel	1700359	1700961	#N/A	38	#N/A	#N/A
TGME49_311850	6	6	1		TGME49_chrXI	1004017	1005863	+	1847	8	0	1	TGME49_310005		TGME49_chrXII	partial_novel	1883517	1884213	5	4	> 5	TGME49_217500-t26_1;	TRUE	0	1		TGME49_chrIX	annotated	5077629	5078619	11	Null	TGME49_304890-t26_1	TRUE	25	25	0.44	0.44		TGME49_chrVI	complete_novel	1455272	1455801	#N/A	17	#N/A	#N/A
TGME49_207865	5	5	1		TGME49_chrXI	992435	992751	+	317	3	0	1	TGME49_309990		TGME49_chrXII	partial_novel	1899866	1900446	5	79	> 5	TGME49_217550-t26_1;	TRUE	0	1		TGME49_chrIX	annotated	5075186	5076414	5	Null	TGME49_304890-t26_1	TRUE	24	21	0.208333	0.238095		TGME49_chrVI	complete_novel	1385530	1386000	#N/A	17	#N/A	#N/A
TGME49_210235	5	5	1		TGME49_chrXI	950709	951606	-	898	11	0	1	TGME49_309980		TGME49_chrXII	partial_novel	1596867	1597121	5	28	> 5	TGME49_218310-t26_1;	TRUE	0	1		TGME49_chrIX	annotated	5785224	5785826	3	Null	TGME49_306060-t26_1	TRUE	22	22	0.136364	0.136364		TGME49_chrVI	complete_novel	1701597	1702001	#N/A	13	#N/A	#N/A
TGME49_216280	5	5	1		TGME49_chrXI	964702	965484	-	783	5	0	1	TGME49_309980		TGME49_chrXII	partial_novel	1595927	1596563	5	5	> 5	TGME49_218310-t26_1;	TRUE	0	1		TGME49_chrXI	annotated	1808678	1809353	5	Null	TGME49_311100-t26_1	TRUE	79	86	0.0632911	0.0581395		TGME49_chrVI	complete_novel	1385236	1385392	#N/A	13	#N/A	#N/A
TGME49_246763	5	5	1		TGME49_chrXI	928535	929774	+	1240	8	0	1	TGME49_309950		TGME49_chrXII	partial_novel	726599	727035	5	157	> 5	TGME49_219690-t26_1;	TRUE	0	1		TGME49_chrXI	annotated	2097629	2098666	5	Null	TGME49_311470-t26_1	TRUE	12	12	0.416667	0.416667		TGME49_chrVI	complete_novel	1416192	1417151	#N/A	11	#N/A	#N/A
TGME49_248470	5	5	1		TGME49_chrXI	919006	919116	+	111	5	0	1	TGME49_309940		TGME49_chrXII	partial_novel	607135	607886	5	4	> 5	TGME49_219832-t26_1;	TRUE	0	1		TGME49_chrXI	annotated	2089191	2089909	5	Null	TGME49_311470-t26_1	TRUE	13	13	0.384615	0.384615		TGME49_chrVI	complete_novel	1697805	1699810	#N/A	6	#N/A	#N/A
TGME49_251560	5	5	1		TGME49_chrXI	763177	763615	-	439	11	0	1	TGME49_309610		TGME49_chrII	partial_novel	796066	796290	5	13	> 5	TGME49_222060-t26_1;	TRUE	0	1		TGME49_chrXI	annotated	3142911	3143680	5	Null	TGME49_313150-t26_1	TRUE	24	25	0.208333	0.2		TGME49_chrVI	complete_novel	1701024	1701514	#N/A	6	#N/A	#N/A
TGME49_251920	5	5	1		TGME49_chrXI	552813	553061	+	249	5	0	1	TGME49_309195		TGME49_chrII	partial_novel	899185	899969	5	6	> 5	TGME49_222140-t26_1;	TRUE	0	1		TGME49_chrXI	annotated	4262996	4263747	5	Null	TGME49_314740-t26_1	TRUE	12	9	0.416667	0.555556		TGME49_chrVI	complete_novel	1697841	1699810	#N/A	5	#N/A	#N/A
TGME49_254700	5	5	1		TGME49_chrXI	541989	542235	-	247	8	0	1	TGME49_309185		TGME49_chrII	partial_novel	900988	901755	5	4	> 5	TGME49_222140-t26_1;	TRUE	0	1		TGME49_chrIV	annotated	1436427	1437001	5	Null	TGME49_318290-t26_1	TRUE	5	5	1	1		TGME49_chrVI	complete_novel	1697848	1699810	#N/A	5	#N/A	#N/A
TGME49_255620	5	5	1		TGME49_chrXI	295046	295346	+	301	5	0	1	TGME49_308840		TGME49_chrII	partial_novel	1285353	1286001	5	15	> 5	TGME49_222900-t26_1;	TRUE	0	1		TGME49_chrXII	annotated	246743	248173	11	Null	Ambiguous	FALSE	11	11	1	1		TGME49_chrVI	complete_novel	3080965	3081464	#N/A	4	#N/A	#N/A
TGME49_278975	5	5	1		TGME49_chrXII	425830	426242	-	413	24	0	1	TGME49_307810		TGME49_chrX	partial_novel	3004808	3005517	5	3	> 5	TGME49_224530-t26_1;	TRUE	0	1															TGME49_chrVI	complete_novel	1701167	1702001	#N/A	3	#N/A	#N/A
TGME49_297360	5	5	1		TGME49_chrXI	26585	26665	-	81	20	0	1	TGME49_307260		TGME49_chrX	partial_novel	2253611	2253892	5	4	> 5	TGME49_225413-t26_1;	TRUE	0	1															TGME49_chrVI	complete_novel	3647954	3649023	#N/A	3	#N/A	#N/A
TGME49_311890	5	5	1		TGME49_chrXI	35482	35617	-	136	3	0	1	TGME49_307090		TGME49_chrX	partial_novel	2128895	2129096	5	18	> 5	TGME49_225680-t26_1;	TRUE	0	1															TGME49_chrVI	complete_novel	1704863	1705169	#N/A	3	#N/A	#N/A
TGME49_212275	4	4	1		TGME49_chrXI	174231	174757	-	527	3	0	1	TGME49_306940		TGME49_chrVIII	partial_novel	738366	738941	5	66	> 5	TGME49_230380-t26_1;	TRUE	0	1															TGME49_chrVI	complete_novel	3080201	3081460	#N/A	3	#N/A	#N/A
TGME49_218910	4	4	1		TGME49_chrIX	6321927	6322167	+	241	9	0	1	TGME49_306730		TGME49_chrX	partial_novel	5282758	5284094	5	5	> 5	TGME49_236110-t26_1;	TRUE	0	1															TGME49_chrVIIA	complete_novel	1019679	1020859	#N/A	87	#N/A	#N/A
TGME49_226090	4	4	1		TGME49_chrIX	6322278	6322537	+	260	9	0	1	TGME49_306730		TGME49_chrX	partial_novel	5466402	5466709	5	9	> 5	TGME49_236640-t26_1;	TRUE	0	1															TGME49_chrVIIA	complete_novel	3220826	3221463	#N/A	8	#N/A	#N/A
TGME49_235635	4	4	1		TGME49_chrIX	6321175	6321243	+	69	5	0	1	TGME49_306730		TGME49_chrVI	partial_novel	1608608	1608965	5	3	> 5	TGME49_240980-t26_1;	TRUE	0	1															TGME49_chrVIIA	complete_novel	23009	23804	#N/A	8	#N/A	#N/A
TGME49_245746	4	4	1		TGME49_chrIX	6319748	6320012	+	265	6	0	1	TGME49_306720		TGME49_chrVI	partial_novel	1695854	1696171	5	4	> 5	TGME49_241300-t26_1;	TRUE	0	1															TGME49_chrVIIA	complete_novel	2336139	2336470	#N/A	5	#N/A	#N/A
TGME49_256025	4	4	1		TGME49_chrIX	6317205	6317266	+	62	4	0	1	TGME49_306710		TGME49_chrVI	partial_novel	1975576	1976157	5	236	> 5	TGME49_242340-t26_1;	TRUE	0	1															TGME49_chrVIIA	complete_novel	2213791	2214130	#N/A	3	#N/A	#N/A
TGME49_261660	4	4	1		TGME49_chrIX	6207984	6208656	-	673	11	0	1	TGME49_306600		TGME49_chrXII	partial_novel	2565216	2565721	5	4	> 5	TGME49_245770-t26_1;	TRUE	0	1															TGME49_chrVIIB	complete_novel	2427765	2428673	#N/A	18	#N/A	#N/A
TGME49_267820	4	4	1		TGME49_chrIX	6095271	6095403	+	133	11	0	1	TGME49_306455		TGME49_chrXII	partial_novel	2565253	2565721	5	3	> 5	TGME49_245770-t26_1;	TRUE	0	1															TGME49_chrVIIB	complete_novel	2681235	2682045	#N/A	4	#N/A	#N/A
TGME49_270975	4	4	1		TGME49_chrIX	5452883	5452935	+	53	5	0	1	TGME49_305530		TGME49_chrIII	partial_novel	827014	827622	5	6	> 5	TGME49_253290-t26_1;	TRUE	0	1															TGME49_chrVIIB	complete_novel	762521	762573	#N/A	4	#N/A	#N/A
TGME49_281570	4	4	1		TGME49_chrIX	5395819	5396236	+	418	7	0	1	TGME49_305455		TGME49_chrIII	partial_novel	1409409	1409759	5	7	> 5	TGME49_254020-t26_1;	TRUE	0	1															TGME49_chrVIIB	complete_novel	2680114	2680549	#N/A	4	#N/A	#N/A
TGME49_300360	4	4	1		TGME49_chrIX	5205816	5205886	-	71	38	0	1	TGME49_305060		TGME49_chrIII	partial_novel	1829528	1830095	5	17	> 5	TGME49_254555-t26_1;	TRUE	0	1															TGME49_chrVIIB	complete_novel	288493	288812	#N/A	4	#N/A	#N/A
TGME49_315680	4	4	1		TGME49_chrIX	5205577	5205666	-	90	18	0	1	TGME49_305060		TGME49_chrVIIB	partial_novel	5003405	5003940	5	6	> 5	TGME49_255210-t26_1;	TRUE	0	1															TGME49_chrVIIB	complete_novel	4886545	4886662	#N/A	3	#N/A	#N/A
TGME49_202050	3	3	1		TGME49_chrIX	5109635	5113311	-	3677	153	0	1	TGME49_304955		TGME49_chrVIIB	partial_novel	2154832	2155129	5	5	> 5	TGME49_260570-t26_1;	TRUE	0	1															TGME49_chrVIIB	complete_novel	2680770	2681027	#N/A	3	#N/A	#N/A
TGME49_213850	3	3	1		TGME49_chrVIIa	690064	691758	-	1695	9	0	1	TGME49_304755		TGME49_chrVIIB	partial_novel	856675	857433	5	160	> 5	TGME49_263040-t26_1;	TRUE	0	1															TGME49_chrVIIB	complete_novel	3819970	3820395	#N/A	3	#N/A	#N/A
TGME49_215347	3	3	1		TGME49_chrIV	2480367	2480830	+	464	49	0	1	TGME49_301440		TGME49_chrIX	partial_novel	624565	625030	5	3	> 5	TGME49_267470-t26_1;	TRUE	0	1															TGME49_chrVIII	complete_novel	2214263	2215066	#N/A	76	#N/A	#N/A
TGME49_215990	3	3	1		TGME49_chrIV	2483459	2483628	+	170	4	0	1	TGME49_301440		TGME49_chrIX	partial_novel	625101	625247	5	3	> 5	TGME49_267470-t26_1;	TRUE	0	1															TGME49_chrVIII	complete_novel	5274984	5276079	#N/A	51	#N/A	#N/A
TGME49_221880	3	3	1		TGME49_chrIV	2402014	2402705	+	692	4	0	1	TGME49_301355		TGME49_chrVIII	partial_novel	5366211	5366772	5	7	> 5	TGME49_270160-t26_1;	TRUE	0	1															TGME49_chrVIII	complete_novel	6649349	6650076	#N/A	28	#N/A	#N/A
TGME49_222880	3	3	1		TGME49_chrIV	2338530	2338620	-	91	5	0	1	TGME49_301240		TGME49_chrVIII	partial_novel	3672125	3672667	5	20	> 5	TGME49_273090-t26_1;	TRUE	0	1															TGME49_chrVIII	complete_novel	6647831	6649287	#N/A	25	#N/A	#N/A
TGME49_228420	3	3	1		TGME49_chrIV	2321891	2322808	-	918	3	0	1	TGME49_301216		TGME49_chrX	partial_novel	7174818	7175039	5	14	> 5	TGME49_275320-t26_1;	TRUE	0	1															TGME49_chrVIII	complete_novel	6814696	6814839	#N/A	19	#N/A	#N/A
TGME49_232655	3	3	1		TGME49_chrIV	2251780	2252422	-	643	3	0	1	TGME49_300990		TGME49_chrX	partial_novel	7174314	7175039	5	3	> 5	TGME49_275320-t26_1;	TRUE	0	1															TGME49_chrVIII	complete_novel	6411934	6412629	#N/A	16	#N/A	#N/A
TGME49_235720	3	3	1		TGME49_chrIV	2245097	2246153	-	1057	5	0	1	TGME49_300980		TGME49_chrXII	partial_novel	6420912	6421410	5	3	> 5	TGME49_277930-t26_1;	TRUE	0	1															TGME49_chrVIII	complete_novel	5669941	5670568	#N/A	15	#N/A	#N/A
TGME49_237595	3	3	1		TGME49_chrXII	7666	8311	-	646	8	0	1	TGME49_300790		TGME49_chrIX	partial_novel	244906	246875	5	8	> 5	TGME49_279350-t26_1;	TRUE	0	1															TGME49_chrVIII	complete_novel	5643675	5643945	#N/A	14	#N/A	#N/A
TGME49_242710	3	3	1		TGME49_chrXII	8567	9039	-	473	3	0	1	TGME49_300790		TGME49_chrVIIA	partial_novel	2338	4653	5	3	> 5	TGME49_279540-t26_1;	TRUE	0	1															TGME49_chrVIII	complete_novel	2214170	2215066	#N/A	14	#N/A	#N/A
TGME49_266600	3	3	1		TGME49_chrXII	51902	52164	-	263	3	0	1	TGME49_300360		TGME49_chrVIIA	partial_novel	191885	192627	5	3	> 5	TGME49_280670-t26_1;	TRUE	0	1															TGME49_chrVIII	complete_novel	4303331	4303541	#N/A	11	#N/A	#N/A
TGME49_269600	3	3	1		TGME49_chrXII	53554	53745	-	192	3	0	1	TGME49_300360		TGME49_chrVIIA	partial_novel	4278499	4279085	5	3	> 5	TGME49_281930-t26_1;	TRUE	0	1															TGME49_chrVIII	complete_novel	6172626	6173033	#N/A	10	#N/A	#N/A
TGME49_271870	3	3	1		TGME49_chrXII	240936	241617	-	682	16	0	1	TGME49_300055		TGME49_chrVIIA	partial_novel	4363479	4364535	5	9	> 5	TGME49_282055-t26_1;	TRUE	0	1															TGME49_chrVIII	complete_novel	975229	975952	#N/A	9	#N/A	#N/A
TGME49_278400	3	3	1		TGME49_chrXII	242137	243095	-	959	12	0	1	TGME49_300055		TGME49_chrVIIA	partial_novel	4363479	4364528	5	5	> 5	TGME49_282055-t26_1;	TRUE	0	1															TGME49_chrVIII	complete_novel	5131020	5131270	#N/A	9	#N/A	#N/A
TGME49_281420	3	3	1		TGME49_chrXII	240069	240803	-	735	10	0	1	TGME49_300055		TGME49_chrVIIA	partial_novel	4363479	4364520	5	4	> 5	TGME49_282055-t26_1;	TRUE	0	1															TGME49_chrVIII	complete_novel	763081	763865	#N/A	9	#N/A	#N/A
TGME49_281560	3	3	1		TGME49_chrXII	241663	241926	-	264	9	0	1	TGME49_300055		TGME49_chrVIIA	partial_novel	4363479	4364376	5	3	> 5	TGME49_282055-t26_1;	TRUE	0	1															TGME49_chrVIII	complete_novel	4302806	4303184	#N/A	8	#N/A	#N/A
TGME49_286590	3	3	1		TGME49_chrXII	243440	243747	-	308	6	0	1	TGME49_300052		TGME49_chrIX	partial_novel	2570128	2570786	5	7	> 5	TGME49_288460-t26_1;	TRUE	0	1															TGME49_chrVIII	complete_novel	6864144	6864409	#N/A	8	#N/A	#N/A
TGME49_288050	3	3	1		TGME49_chrXII	281046	284411	-	3366	9	0	1	TGME49_300010		TGME49_chrII	partial_novel	2068826	2068919	5	28	> 5	TGME49_297840-t26_1;	TRUE	0	1															TGME49_chrVIII	complete_novel	3264647	3265348	#N/A	7	#N/A	#N/A
TGME49_288230	3	3	1		TGME49_chrXII	294021	294077	+	57	324	0	1	TGME49_300000		TGME49_chrXII	partial_novel	241662	242599	5	3	> 5	TGME49_300055-t26_1;	TRUE	0	1															TGME49_chrVIII	complete_novel	2662888	2666889	#N/A	7	#N/A	#N/A
TGME49_290210	3	3	1		TGME49_chrXII	301833	302476	-	644	68	0	1	TGME49_299980		TGME49_chrIV	partial_novel	2321890	2322313	5	3	> 5	TGME49_301216-t26_1;	TRUE	0	1															TGME49_chrVIII	complete_novel	4302806	4303263	#N/A	6	#N/A	#N/A
TGME49_306230	3	3	1		TGME49_chrXII	304102	304468	-	367	3	0	1	TGME49_299980		TGME49_chrIV	partial_novel	2483233	2483628	5	49	> 5	TGME49_301440-t26_1;	TRUE	0	1															TGME49_chrVIII	complete_novel	6864833	6864976	#N/A	6	#N/A	#N/A
TGME49_243545	173	174	0.994253		TGME49_chrIII	2254216	2254818	-	603	56	0	1	TGME49_299015		TGME49_chrIV	partial_novel	2482489	2483628	5	4	> 5	TGME49_301440-t26_1;	TRUE	0	1															TGME49_chrVIII	complete_novel	5314441	5314883	#N/A	5	#N/A	#N/A
TGME49_272380	117	119	0.983193		TGME49_chrIII	2255038	2255207	-	170	7	0	1	TGME49_299015		TGME49_chrIX	partial_novel	5395874	5396236	5	7	> 5	TGME49_305455-t26_1;	TRUE	0	1															TGME49_chrVIII	complete_novel	1068817	1069225	#N/A	5	#N/A	#N/A
TGME49_219690	243	248	0.979839		TGME49_chrIII	2258489	2260048	-	1560	35	0	1	TGME49_299010		TGME49_chrXI	partial_novel	174230	174355	5	3	> 5	TGME49_306940-t26_1;	TRUE	0	1															TGME49_chrVIII	complete_novel	298736	299294	#N/A	5	#N/A	#N/A
TGME49_243960	38	39	0.974359		TGME49_chrIII	2263225	2263969	-	745	28	0	1	TGME49_299010		TGME49_chrXI	partial_novel	763176	763564	5	8	> 5	TGME49_309610-t26_1;	TRUE	0	1															TGME49_chrVIII	complete_novel	6823075	6823575	#N/A	5	#N/A	#N/A
TGME49_205170	179	184	0.972826		TGME49_chrIII	2262376	2262460	-	85	19	0	1	TGME49_299010		TGME49_chrXI	partial_novel	4197770	4198113	5	3	> 5	TGME49_314550-t26_1;	TRUE	0	1															TGME49_chrVIII	complete_novel	6800773	6801465	#N/A	5	#N/A	#N/A
TGME49_207880	69	71	0.971831		TGME49_chrIII	2263994	2264326	-	333	5	0	1	TGME49_299010		TGME49_chrXI	partial_novel	4200797	4202711	5	4	> 5	TGME49_314560-t26_1;	TRUE	0	1															TGME49_chrVIII	complete_novel	5644068	5644276	#N/A	5	#N/A	#N/A
TGME49_298060	31	32	0.96875		TGME49_chrIII	2265770	2266459	-	690	7	0	1	TGME49_299000		TGME49_chrXI	partial_novel	4738768	4739679	5	4	> 5	TGME49_315470-t26_1;	TRUE	0	1															TGME49_chrVIII	complete_novel	1713897	1716264	#N/A	5	#N/A	#N/A
TGME49_254660	30	31	0.967742		TGME49_chrXI	6588028	6589161	+	1134	20	0	1	TGME49_298600		TGME49_chrXI	partial_novel	5402121	5403096	5	4	> 5	TGME49_316570-t26_1;	TRUE	0	1															TGME49_chrVIII	complete_novel	6790322	6791210	#N/A	4	#N/A	#N/A
TGME49_313290	30	31	0.967742		TGME49_chrII	2291491	2291743	+	253	5	0	1	TGME49_298070		TGME49_chrIV	partial_novel	150086	151142	5	3	> 5	TGME49_320670-t26_1;	TRUE	0	1															TGME49_chrVIII	complete_novel	6864571	6864774	#N/A	4	#N/A	#N/A
TGME49_228110	25	26	0.961538		TGME49_chrII	2243317	2244483	+	1167	20	0	1	TGME49_298060		TGME49_chrVIIA	partial_novel	3124691	3125146	5	5	≤ 5	TGME49_202650-t26_1;	TRUE	0	1															TGME49_chrVIII	complete_novel	2189550	2189600	#N/A	4	#N/A	#N/A
TGME49_225680	24	25	0.96		TGME49_chrII	2246424	2246649	+	226	10	0	1	TGME49_298060		TGME49_chrVIIA	partial_novel	1392272	1392725	5	11	≤ 5	TGME49_205460-t26_1;	TRUE	0	1															TGME49_chrVIII	complete_novel	5644068	5644578	#N/A	4	#N/A	#N/A
TGME49_260825	24	25	0.96		TGME49_chrII	2240719	2240929	+	211	7	0	1	TGME49_298060		TGME49_chrV	partial_novel	848547	848830	5	6	≤ 5	TGME49_213072-t26_1;	TRUE	0	1															TGME49_chrVIII	complete_novel	6799790	6800740	#N/A	4	#N/A	#N/A
TGME49_319570	24	25	0.96		TGME49_chrII	2241823	2242502	+	680	6	0	1	TGME49_298060		TGME49_chrXI	partial_novel	5936008	5936756	5	10	≤ 5	TGME49_216730-t26_1;	TRUE	0	1															TGME49_chrVIII	complete_novel	2055695	2056118	#N/A	4	#N/A	#N/A
TGME49_234530	67	70	0.957143		TGME49_chrII	2240072	2240376	+	305	4	0	1	TGME49_298060		TGME49_chrXII	partial_novel	1269943	1270366	5	5	≤ 5	TGME49_218830-t26_1;	TRUE	0	1															TGME49_chrVIII	complete_novel	1909570	1910233	#N/A	4	#N/A	#N/A
TGME49_201110	21	22	0.954545		TGME49_chrII	2240384	2240706	+	323	4	0	1	TGME49_298060		TGME49_chrV	partial_novel	498170	498721	5	4	≤ 5	TGME49_220630-t26_1;	TRUE	0	1															TGME49_chrVIII	complete_novel	6790322	6791219	#N/A	3	#N/A	#N/A
TGME49_212200	20	21	0.952381		TGME49_chrII	2161592	2162447	-	856	4	0	1	TGME49_298010		TGME49_chrX	partial_novel	2368776	2369450	5	14	≤ 5	TGME49_225260-t26_1;	TRUE	0	1															TGME49_chrVIII	complete_novel	5131020	5131272	#N/A	3	#N/A	#N/A
TGME49_239770	20	21	0.952381		TGME49_chrII	2157677	2157739	-	63	5	0	1	TGME49_297980		TGME49_chrX	partial_novel	2004774	2005324	5	9	≤ 5	TGME49_225850-t26_1;	TRUE	0	1															TGME49_chrVIII	complete_novel	2189550	2189612	#N/A	3	#N/A	#N/A
TGME49_277930	19	20	0.95		TGME49_chrII	2146275	2146724	+	450	4	0	1	TGME49_297970		TGME49_chrX	partial_novel	1538434	1538773	5	21	≤ 5	TGME49_226560-t26_1;	TRUE	0	1															TGME49_chrVIII	complete_novel	6801550	6802162	#N/A	3	#N/A	#N/A
TGME49_310420	55	58	0.948276		TGME49_chrII	2068827	2069642	-	816	93	0	1	TGME49_297840		TGME49_chrVIII	partial_novel	701050	701898	5	7	≤ 5	TGME49_230220-t26_1;	TRUE	0	1															TGME49_chrVIII	complete_novel	6111375	6112791	#N/A	3	#N/A	#N/A
TGME49_218370	18	19	0.947368		TGME49_chrII	1907857	1908503	+	647	3	0	1	TGME49_297670		TGME49_chrVIII	partial_novel	2038831	2039461	5	4	≤ 5	TGME49_232360-t26_1;	TRUE	0	1															TGME49_chrVIII	complete_novel	6411925	6412625	#N/A	3	#N/A	#N/A
TGME49_248880	18	19	0.947368		TGME49_chrII	1908697	1909357	+	661	3	0	1	TGME49_297670		TGME49_chrVIII	partial_novel	2133229	2133663	5	5	≤ 5	TGME49_232510-t26_1;	TRUE	0	1															TGME49_chrVIII	complete_novel	4303324	4303541	#N/A	3	#N/A	#N/A
TGME49_230500	17	18	0.944444		TGME49_chrII	1839750	1840145	+	396	5	0	1	TGME49_297505		TGME49_chrVI	partial_novel	944168	944694	5	63	≤ 5	TGME49_239820-t26_1;	TRUE	0	1															TGME49_chrX	complete_novel	135965	136433	#N/A	10	#N/A	#N/A
TGME49_223855	33	35	0.942857		TGME49_chrII	1799178	1799383	-	206	8	0	1	TGME49_297460		TGME49_chrVI	partial_novel	944168	944703	5	6	≤ 5	TGME49_239820-t26_1;	TRUE	0	1															TGME49_chrX	complete_novel	4880458	4880592	#N/A	10	#N/A	#N/A
TGME49_319560	212	225	0.942222		TGME49_chrII	1566770	1566956	+	187	10	0	1	TGME49_297140		TGME49_chrVI	partial_novel	1314792	1314941	5	21	≤ 5	TGME49_240540-t26_1;	TRUE	0	1															TGME49_chrX	complete_novel	133709	134410	#N/A	8	#N/A	#N/A
TGME49_266910	74	79	0.936709		TGME49_chrIa	1464657	1465010	-	354	3	0	1	TGME49_295960		TGME49_chrXII	partial_novel	3187508	3188106	5	10	≤ 5	TGME49_247240-t26_1;	TRUE	0	1															TGME49_chrX	complete_novel	690100	691017	#N/A	6	#N/A	#N/A
TGME49_250670	28	30	0.933333		TGME49_chrIa	1466263	1466603	-	341	8	0	1	TGME49_295950		TGME49_chrXII	partial_novel	3241398	3241803	5	5	≤ 5	TGME49_247300-t26_1;	TRUE	0	1															TGME49_chrX	complete_novel	84339	85712	#N/A	5	#N/A	#N/A
TGME49_234410	14	15	0.933333		TGME49_chrIa	1753597	1754429	-	833	6	0	1	TGME49_295440		TGME49_chrXII	partial_novel	4877232	4878614	5	4	≤ 5	TGME49_249840-t26_1;	TRUE	0	1															TGME49_chrX	complete_novel	131456	132660	#N/A	4	#N/A	#N/A
TGME49_272695	14	15	0.933333		TGME49_chrIa	1319866	1320599	-	734	7	0	1	TGME49_295015		TGME49_chrVIIB	partial_novel	4020921	4021334	5	3	≤ 5	TGME49_257490-t26_1;	TRUE	0	1															TGME49_chrX	complete_novel	135584	135685	#N/A	4	#N/A	#N/A
TGME49_313370	14	15	0.933333		TGME49_chrIa	1293769	1294002	+	234	7	0	1	TGME49_294960		TGME49_chrVIIB	partial_novel	3151977	3152382	5	3	≤ 5	TGME49_258832-t26_1;	TRUE	0	1															TGME49_chrX	complete_novel	131456	132003	#N/A	4	#N/A	#N/A
TGME49_242080	41	44	0.931818		TGME49_chrIa	1082531	1083009	-	479	21	0	1	TGME49_294705		TGME49_chrVIIB	partial_novel	2663672	2664219	5	6	≤ 5	TGME49_259850-t26_1;	TRUE	0	1															TGME49_chrX	complete_novel	132170	132660	#N/A	3	#N/A	#N/A
TGME49_254410	13	14	0.928571		TGME49_chrIa	1061351	1062077	+	727	30	0	1	TGME49_294690		TGME49_chrVIIB	partial_novel	2293335	2293607	5	3	≤ 5	TGME49_260420-t26_1;	TRUE	0	1															TGME49_chrX	complete_novel	133709	134379	#N/A	3	#N/A	#N/A
TGME49_292100	37	40	0.925		TGME49_chrIa	1014334	1014821	+	488	9	0	1	TGME49_294630		TGME49_chrVIIB	partial_novel	1367077	1367563	5	15	≤ 5	TGME49_262120-t26_1;	TRUE	0	1															TGME49_chrX	complete_novel	2255292	2255875	#N/A	3	#N/A	#N/A
TGME49_245770	159	172	0.924419		TGME49_chrIa	884890	885771	-	882	4	0	1	TGME49_294400		TGME49_chrVIIB	partial_novel	1072527	1073086	5	3	≤ 5	TGME49_262700-t26_1;	TRUE	0	1															TGME49_chrX	complete_novel	689410	689955	#N/A	3	#N/A	#N/A
TGME49_216780	12	13	0.923077		TGME49_chrIa	725668	726246	-	579	3	0	1	TGME49_294225		TGME49_chrVIIA	partial_novel	17210	19433	5	7	≤ 5	TGME49_279550-t26_1;	TRUE	0	1															TGME49_chrX	complete_novel	134452	135671	#N/A	3	#N/A	#N/A
TGME49_243610	12	13	0.923077		TGME49_chrIa	417154	417888	+	735	35	0	1	TGME49_293560		TGME49_chrVIIA	partial_novel	191877	192627	5	6	≤ 5	TGME49_280670-t26_1;	TRUE	0	1															TGME49_chrX	complete_novel	5438760	5439191	#N/A	3	#N/A	#N/A
TGME49_255350	12	13	0.923077		TGME49_chrIa	388761	389604	-	844	3	0	1	TGME49_293520		TGME49_chrVIIA	partial_novel	4278510	4279085	5	18	≤ 5	TGME49_281930-t26_1;	TRUE	0	1															TGME49_chrX	complete_novel	134452	135548	#N/A	3	#N/A	#N/A
TGME49_248340	117	127	0.92126		TGME49_chrIa	366831	367157	+	327	4	0	1	TGME49_293500		TGME49_chrIX	partial_novel	2500329	2501019	5	5	≤ 5	TGME49_288400-t26_1;	TRUE	0	1															TGME49_chrX	complete_novel	132669	133177	#N/A	3	#N/A	#N/A
TGME49_227335	68	74	0.918919		TGME49_chrIa	285266	287022	-	1757	4	0	1	TGME49_293370		TGME49_chrIX	partial_novel	3202912	3203160	5	3	≤ 5	TGME49_289330-t26_1;	TRUE	0	1															TGME49_chrXI	complete_novel	1015740	1015889	#N/A	72	#N/A	#N/A
TGME49_271610	67	73	0.917808		TGME49_chrVI	3646100	3646783	+	684	39	0	1	TGME49_292610		TGME49_chrIX	partial_novel	4596909	4597230	5	8	≤ 5	TGME49_292190-t26_1;	TRUE	0	1															TGME49_chrXI	complete_novel	5903170	5903606	#N/A	16	#N/A	#N/A
TGME49_240560	22	24	0.916667		TGME49_chrVI	3645767	3646080	+	314	38	0	1	TGME49_292610		TGME49_chrII	partial_novel	1878572	1879139	5	4	≤ 5	TGME49_297530-t26_1;	TRUE	0	1															TGME49_chrXI	complete_novel	1467950	1468245	#N/A	3	#N/A	#N/A
TGME49_230970	11	12	0.916667		TGME49_chrVI	3645449	3645626	+	178	11	0	1	TGME49_292610		TGME49_chrXII	partial_novel	335015	335977	5	7	≤ 5	TGME49_299810-t26_1;	TRUE	0	1															TGME49_chrXI	complete_novel	4200415	4200578	#N/A	3	#N/A	#N/A
TGME49_236980	11	12	0.916667		TGME49_chrVI	3646888	3647005	+	118	11	0	1	TGME49_292610		TGME49_chrIX	partial_novel	5441342	5441431	5	4	≤ 5	TGME49_305490-t26_1;	TRUE	0	1															TGME49_chrXII	complete_novel	1387148	1387527	#N/A	79	#N/A	#N/A
TGME49_214575	32	35	0.914286		TGME49_chrIX	4554068	4554447	+	380	37	0	1	TGME49_292100		TGME49_chrIX	partial_novel	6036511	6036914	5	13	≤ 5	TGME49_306350-t26_1;	TRUE	0	1															TGME49_chrXII	complete_novel	1389496	1389811	#N/A	33	#N/A	#N/A
TGME49_206380	21	23	0.913043		TGME49_chrIX	4435059	4436373	+	1315	77	0	1	TGME49_291960		TGME49_chrXI	partial_novel	779897	781007	5	40	≤ 5	TGME49_309730-t26_1;	TRUE	0	1															TGME49_chrXII	complete_novel	35288	36548	#N/A	13	#N/A	#N/A
TGME49_254555	21	23	0.913043		TGME49_chrIX	4414495	4415139	+	645	5	0	1	TGME49_291940		TGME49_chrXI	partial_novel	1413679	1413809	5	7	≤ 5	TGME49_310530-t26_1;	TRUE	0	1															TGME49_chrXII	complete_novel	1350593	1352258	#N/A	9	#N/A	#N/A
TGME49_300000	324	355	0.912676		TGME49_chrIX	4099770	4100411	+	642	6	0	1	TGME49_291070		TGME49_chrXI	partial_novel	2057689	2058379	5	3	≤ 5	TGME49_311400-t26_1;	TRUE	0	1															TGME49_chrXII	complete_novel	5060833	5061601	#N/A	7	#N/A	#N/A
TGME49_206360	10	11	0.909091		TGME49_chrIX	4100550	4101054	+	505	3	0	1	TGME49_291070		TGME49_chrXI	partial_novel	4302011	4302373	5	15	≤ 5	TGME49_314790-t26_1;	TRUE	0	1															TGME49_chrXII	complete_novel	961522	962070	#N/A	7	#N/A	#N/A
TGME49_221570	10	11	0.909091		TGME49_chrIX	3875841	3876194	+	354	8	0	1	TGME49_290740		TGME49_chrIV	partial_novel	342695	343380	5	5	≤ 5	TGME49_320450-t26_1;	TRUE	0	1															TGME49_chrXII	complete_novel	960820	961435	#N/A	6	#N/A	#N/A
TGME49_242780	10	11	0.909091		TGME49_chrIX	3647834	3648557	-	724	3	0	1	TGME49_290210		TGME49_chrIV	partial_novel	342695	343381	5	3	≤ 5	TGME49_320450-t26_1;	TRUE	0	1															TGME49_chrXII	complete_novel	5075707	5083073	#N/A	5	#N/A	#N/A
TGME49_264790	10	11	0.909091		TGME49_chrIX	3551111	3551298	-	188	4	0	1	TGME49_289960		TGME49_chrX	partial_novel	6273538	6275554	5	5	> 5	TGME49_214385-t26_1;	Partial TRUE	0	1															TGME49_chrXII	complete_novel	568505	568816	#N/A	5	#N/A	#N/A
TGME49_268900	10	11	0.909091		TGME49_chrIX	3397964	3398026	+	63	3	0	1	TGME49_289720		TGME49_chrIII	partial_novel	1861016	1861873	5	204	> 5	TGME49_254620-t26_1;	Partial TRUE	0	1															TGME49_chrXII	complete_novel	1344462	1344679	#N/A	5	#N/A	#N/A
TGME49_275630	10	11	0.909091		TGME49_chrIX	3398081	3398152	+	72	3	0	1	TGME49_289720		TGME49_chrX	partial_novel	6273538	6274436	5	9	> 5	Ambiguous	FALSE	0	1															TGME49_chrXII	complete_novel	5013522	5013934	#N/A	5	#N/A	#N/A
TGME49_277920	29	32	0.90625		TGME49_chrIX	3183926	3184256	+	331	16	0	1	TGME49_289320		TGME49_chrXII	partial_novel	241662	246609	5	19	> 5	Ambiguous	FALSE	0	1															TGME49_chrXII	complete_novel	5014972	5015688	#N/A	4	#N/A	#N/A
TGME49_210230	9	10	0.9		TGME49_chrIX	3123323	3124060	-	738	4	0	1	TGME49_289270		TGME49_chrXII	partial_novel	241662	245870	5	5	> 5	Ambiguous	FALSE	0	1															TGME49_chrXII	complete_novel	4589714	4590186	#N/A	4	#N/A	#N/A
TGME49_262630	9	10	0.9		TGME49_chrIX	3082554	3082623	-	70	14	0	1	TGME49_289210		TGME49_chrXII	partial_novel	241662	246625	5	3	> 5	Ambiguous	FALSE	0	1															TGME49_chrXII	complete_novel	5014062	5014814	#N/A	4	#N/A	#N/A
TGME49_263100	9	10	0.9		TGME49_chrIX	2954093	2954620	-	528	5	0	1	TGME49_289060		TGME49_chrIB	complete_novel	328134	329017	5	3	≤ 5	TGME49_207840-t26_1	TRUE	0	1															TGME49_chrXII	complete_novel	2045647	2047481	#N/A	3	#N/A	#N/A
TGME49_312330	9	10	0.9		TGME49_chrIX	2930767	2930827	+	61	19	0	1	TGME49_289027		TGME49_chrV	complete_novel	352878	353845	5	3	≤ 5	TGME49_220400-t26_1	TRUE	0	1															TGME49_chrXII	complete_novel	287120	287616	#N/A	3	#N/A	#N/A
TGME49_313030	9	10	0.9		TGME49_chrIX	2770908	2772642	-	1735	3	0	1	TGME49_288850		TGME49_chrVIII	complete_novel	666287	666578	5	15	≤ 5	TGME49_230180-t26_1	TRUE	0	1															TGME49_chrXII	complete_novel	1387148	1387533	#N/A	3	#N/A	#N/A
TGME49_217560	44	49	0.897959		TGME49_chrIX	2626544	2626654	+	111	10	0	1	TGME49_288580		TGME49_chrVIII	complete_novel	666291	666578	5	13	≤ 5	TGME49_230180-t26_1	TRUE	0	1															TGME49_chrXII	complete_novel	2070208	2074356	#N/A	3	#N/A	#N/A
TGME49_271800	35	39	0.897436		TGME49_chrIX	2554243	2555602	+	1360	4	0	1	TGME49_288455		TGME49_chrVIII	complete_novel	667074	667679	5	8	≤ 5	TGME49_230180-t26_1	TRUE	0	1															TGME49_chrIII	partial_novel	360770	361144	#N/A	3	TGME49_252070-t26_1;	Partial TRUE
TGME49_242340	243	271	0.896679		TGME49_chrIX	2479581	2479784	-	204	17	0	1	TGME49_288370		TGME49_chrVIII	complete_novel	667070	667679	5	5	≤ 5	TGME49_230180-t26_1	TRUE	0	1															TGME49_chrVIIB	partial_novel	4558409	4558808	#N/A	3	TGME49_256025-t26_1;	Partial TRUE
TGME49_252390	104	116	0.896552		TGME49_chrIX	2447576	2448283	+	708	3	0	1	TGME49_288330		TGME49_chrX	complete_novel	784140	784520	5	3	≤ 5	TGME49_227840-t26_1	TRUE	0	1															TGME49_chrVIIB	partial_novel	516421	517342	#N/A	10	TGME49_263500-t26_1;	Partial TRUE
TGME49_249425	155	173	0.895954		TGME49_chrIX	2401346	2401540	-	195	3	0	1	TGME49_288230		TGME49_chrVIIB	complete_novel	836197	836550	5	3	≤ 5	TGME49_263060-t26_1	TRUE	0	1															TGME49_chrIX	partial_novel	236021	244689	#N/A	5	TGME49_279350-t26_1;	Partial TRUE
TGME49_241240	409	458	0.893013		TGME49_chrV	528753	529466	-	714	39	0	1	TGME49_287470		TGME49_chrIB	complete_novel	839453	839607	5	5	≤ 5	TGME49_208740-t26_1	TRUE	0	1															TGME49_chrX	complete_novel	71925	72395	#N/A	17	TGME49_200590-t26_1	TRUE
TGME49_217550	100	112	0.892857		TGME49_chrIa	10993	11303	-	311	18	0	1	TGME49_287280		TGME49_chrXII	complete_novel	887880	888295	5	5	≤ 5	TGME49_219520-t26_1	TRUE	0	1															TGME49_chrVIIA	complete_novel	3893101	3894552	#N/A	3	TGME49_201520-t26_1	TRUE
TGME49_237230	457	512	0.892578		TGME49_chrV	1628641	1628704	+	64	8	0	1	TGME49_286928		TGME49_chrVIIB	complete_novel	896960	897405	5	3	≤ 5	TGME49_262960-t26_1	TRUE	0	1															TGME49_chrVIIA	complete_novel	3682399	3682671	#N/A	10	TGME49_202030-t26_1	TRUE
TGME49_253930	99	111	0.891892		TGME49_chrV	1659260	1659696	+	437	4	0	1	TGME49_286800		TGME49_chrIX	complete_novel	900980	901173	5	3	≤ 5	TGME49_266920-t26_1	TRUE	0	1															TGME49_chrVIIA	complete_novel	3484208	3484844	#N/A	3	TGME49_202250-t26_1	TRUE
TGME49_291170	24	27	0.888889		TGME49_chrV	1703194	1704360	-	1167	21	0	1	TGME49_286735		TGME49_chrVIIB	complete_novel	1059182	1059945	5	3	≤ 5	TGME49_262720-t26_1	TRUE	0	1															TGME49_chrVIIA	complete_novel	3474395	3474549	#N/A	3	TGME49_202255-t26_1	TRUE
TGME49_252200	16	18	0.888889		TGME49_chrV	1772277	1772972	+	696	3	0	1	TGME49_286590		TGME49_chrVIIA	complete_novel	1392433	1392725	5	3	≤ 5	TGME49_205460-t26_1	TRUE	0	1															TGME49_chrVIIA	complete_novel	3048426	3049607	#N/A	19	TGME49_202770-t26_1	TRUE
TGME49_226240	8	9	0.888889		TGME49_chrV	1788339	1789158	+	820	18	0	1	TGME49_286550		TGME49_chrIB	complete_novel	1571632	1572062	5	4	≤ 5	TGME49_209950-t26_1	TRUE	0	1															TGME49_chrVIIA	complete_novel	3007432	3008181	#N/A	39	TGME49_202830-t26_1	TRUE
TGME49_246100	8	9	0.888889		TGME49_chrV	1794461	1795210	-	750	10	0	1	TGME49_286525		TGME49_chrXII	complete_novel	1600094	1600490	5	5	≤ 5	TGME49_218310-t26_1	TRUE	0	1															TGME49_chrVIIA	complete_novel	3007432	3008093	#N/A	36	TGME49_202830-t26_1	TRUE
TGME49_260510	8	9	0.888889		TGME49_chrV	1823243	1823302	-	60	30	0	1	TGME49_286460		TGME49_chrVIIB	complete_novel	814791	815127	5	4	≤ 5	TGME49_263090-t26_1	TRUE	0	1															TGME49_chrVIIA	complete_novel	3007483	3008093	#N/A	5	TGME49_202830-t26_1	TRUE
TGME49_265010	8	9	0.888889		TGME49_chrV	1823451	1823505	-	55	30	0	1	TGME49_286460		TGME49_chrVIIA	complete_novel	1731773	1731879	5	3	≤ 5	TGME49_204530-t26_1	TRUE	0	1															TGME49_chrVIIA	complete_novel	2292264	2292985	#N/A	3	TGME49_203720-t26_1	TRUE
TGME49_266110	8	9	0.888889		TGME49_chrV	1952685	1952732	+	48	7	0	1	TGME49_286160		TGME49_chrIII	complete_novel	1751999	1753034	5	3	≤ 5	TGME49_254450-t26_1	TRUE	0	1															TGME49_chrVIIA	complete_novel	2030947	2031303	#N/A	7	TGME49_204050-t26_1	TRUE
TGME49_286460	31	35	0.885714		TGME49_chrV	2155434	2155524	+	91	17	0	1	TGME49_285895		TGME49_chrVIIA	complete_novel	2033881	2034326	5	162	≤ 5	TGME49_204050-t26_1	TRUE	0	1															TGME49_chrVIIA	complete_novel	2033883	2034326	#N/A	5	TGME49_204050-t26_1	TRUE
TGME49_211460	46	52	0.884615		TGME49_chrV	2671603	2672061	-	459	8	0	1	TGME49_284615		TGME49_chrII	complete_novel	2066166	2067130	5	4	≤ 5	TGME49_297840-t26_1	TRUE	0	1															TGME49_chrVIIA	complete_novel	2035735	2036196	#N/A	3	TGME49_204050-t26_1	TRUE
TGME49_263240	15	17	0.882353		TGME49_chrV	2670330	2670401	-	72	7	0	1	TGME49_284615		TGME49_chrVIIA	complete_novel	2293606	2294157	5	3	≤ 5	TGME49_203720-t26_1	TRUE	0	1															TGME49_chrVIIA	complete_novel	1851953	1852797	#N/A	9	TGME49_204360-t26_1	TRUE
TGME49_310885	15	17	0.882353		TGME49_chrV	2669300	2669482	-	183	5	0	1	TGME49_284615		TGME49_chrVIIA	complete_novel	2438293	2438742	5	4	≤ 5	TGME49_203540-t26_1	TRUE	0	1															TGME49_chrVIIA	complete_novel	1852899	1853962	#N/A	3	TGME49_204360-t26_1	TRUE
TGME49_244280	74	84	0.880952		TGME49_chrV	2825825	2827548	+	1724	5	0	1	TGME49_284050		TGME49_chrIX	complete_novel	2616290	2616745	5	4	≤ 5	TGME49_288560-t26_1	TRUE	0	1															TGME49_chrVIIA	complete_novel	1853532	1853962	#N/A	3	TGME49_204360-t26_1	TRUE
TGME49_236890	170	193	0.880829		TGME49_chrV	2871451	2871908	-	458	3	0	1	TGME49_283900		TGME49_chrIX	complete_novel	2709543	2710224	5	3	≤ 5	TGME49_288720-t26_1	TRUE	0	1															TGME49_chrVIIA	complete_novel	1732269	1732396	#N/A	3	TGME49_204530-t26_1	TRUE
TGME49_234380	87	99	0.878788		TGME49_chrV	2965437	2965674	-	238	22	0	1	TGME49_283800		TGME49_chrIX	complete_novel	2937853	2938640	5	3	≤ 5	TGME49_289050-t26_1	TRUE	0	1															TGME49_chrVIIA	complete_novel	1699304	1699983	#N/A	5	TGME49_204560-t26_1	TRUE
TGME49_261710	35	40	0.875		TGME49_chrV	3068942	3069059	+	118	3	0	1	TGME49_283585		TGME49_chrVI	complete_novel	3120129	3121097	5	6	≤ 5	TGME49_244210-t26_1	TRUE	0	1															TGME49_chrVIIA	complete_novel	1698682	1699167	#N/A	3	TGME49_204560-t26_1	TRUE
TGME49_293560	35	40	0.875		TGME49_chrV	3069104	3071680	+	2577	3	0	1	TGME49_283585		TGME49_chrVI	complete_novel	3223537	3223883	5	3	≤ 5	TGME49_244380-t26_1	TRUE	0	1															TGME49_chrVIIA	complete_novel	1658393	1658822	#N/A	3	TGME49_205040-t26_1	TRUE
TGME49_217500	14	16	0.875		TGME49_chrV	3072157	3072233	-	77	11	0	1	TGME49_283580		TGME49_chrVIIB	complete_novel	3276363	3276736	5	4	≤ 5	TGME49_258660-t26_1	TRUE	0	1															TGME49_chrVIIA	complete_novel	1565108	1565323	#N/A	6	TGME49_205180-t26_1	TRUE
TGME49_257050	14	16	0.875		TGME49_chrVIIa	4452381	4452967	-	587	7	0	1	TGME49_282210		TGME49_chrXI	complete_novel	3344208	3344496	5	3	≤ 5	TGME49_313400-t26_1	TRUE	0	1															TGME49_chrVIIA	complete_novel	1499953	1500434	#N/A	13	TGME49_205280-t26_1	TRUE
TGME49_210778	7	8	0.875		TGME49_chrVIIa	4364246	4364399	-	154	5	0	1	TGME49_282055		TGME49_chrVIIB	complete_novel	3404857	3405341	5	6	≤ 5	TGME49_258470-t26_1	TRUE	0	1															TGME49_chrVIIA	complete_novel	1498920	1500434	#N/A	3	TGME49_205280-t26_1	TRUE
TGME49_223668	7	8	0.875		TGME49_chrVIIa	4363480	4363689	-	210	4	0	1	TGME49_282055		TGME49_chrVI	complete_novel	3461153	3462068	5	6	≤ 5	TGME49_244700-t26_1	TRUE	0	1															TGME49_chrIB	complete_novel	146274	146975	#N/A	10	TGME49_207600-t26_1	TRUE
TGME49_233925	7	8	0.875		TGME49_chrVIIa	4321220	4321952	-	733	4	0	1	TGME49_282000		TGME49_chrVIIA	complete_novel	3796803	3797220	5	3	≤ 5	TGME49_201780-t26_1	TRUE	0	1															TGME49_chrIB	complete_novel	214760	215011	#N/A	3	TGME49_207690-t26_1	TRUE
TGME49_236780	7	8	0.875		TGME49_chrVIIa	4322183	4323110	-	928	4	0	1	TGME49_282000		TGME49_chrXII	complete_novel	1907519	1907831	5	5	≤ 5	TGME49_217555-t26_1	TRUE	0	1															TGME49_chrIB	complete_novel	646115	646911	#N/A	6	TGME49_208390-t26_1	TRUE
TGME49_267840	7	8	0.875		TGME49_chrVIIa	4202666	4203393	-	728	7	0	1	TGME49_281575		TGME49_chrIX	complete_novel	3831094	3831380	5	4	≤ 5	TGME49_290670-t26_1	TRUE	0	1															TGME49_chrIB	complete_novel	709388	709525	#N/A	4	TGME49_208430-t26_1	TRUE
TGME49_278878	7	8	0.875		TGME49_chrVIIa	4193647	4195150	+	1504	3	0	1	TGME49_281560		TGME49_chrXII	complete_novel	3831204	3831587	5	12	≤ 5	TGME49_248390-t26_1	TRUE	0	1															TGME49_chrIB	complete_novel	713572	713671	#N/A	3	TGME49_208450-t26_1	TRUE
TGME49_282210	7	8	0.875		TGME49_chrVIIa	4195320	4195767	+	448	3	0	1	TGME49_281560		TGME49_chrXII	complete_novel	3831195	3831587	5	8	≤ 5	TGME49_248390-t26_1	TRUE	0	1															TGME49_chrIB	complete_novel	712619	712766	#N/A	3	TGME49_208450-t26_1	TRUE
TGME49_286932	7	8	0.875		TGME49_chrVIIa	4171238	4172167	-	930	7	0	1	TGME49_281520		TGME49_chrVIII	complete_novel	4033423	4033589	5	3	≤ 5	TGME49_272370-t26_1	TRUE	0	1															TGME49_chrIB	complete_novel	1366669	1367224	#N/A	10	TGME49_209630-t26_1	TRUE
TGME49_310190	7	8	0.875		TGME49_chrVIIa	4088007	4088051	-	45	3	0	1	TGME49_281420		TGME49_chrXI	complete_novel	4103258	4103433	5	11	≤ 5	TGME49_314430-t26_1	TRUE	0	1															TGME49_chrIB	complete_novel	1366328	1366587	#N/A	9	TGME49_209630-t26_1	TRUE
TGME49_232280	34	39	0.871795		TGME49_chrVIIa	56240	56587	-	348	3	0	1	TGME49_280810		TGME49_chrXI	complete_novel	4111621	4112083	5	4	≤ 5	TGME49_314450-t26_1	TRUE	0	1															TGME49_chrIB	complete_novel	1554155	1555437	#N/A	9	TGME49_209930-t26_1	TRUE
TGME49_225170	47	54	0.87037		TGME49_chrVIIa	192422	192627	+	206	3	0	1	TGME49_280670		TGME49_chrIV	complete_novel	2156462	2157262	5	7	≤ 5	TGME49_210690-t26_1	TRUE	0	1															TGME49_chrIB	complete_novel	1569920	1570844	#N/A	4	TGME49_209950-t26_1	TRUE
TGME49_239720	20	23	0.869565		TGME49_chrVIIa	252446	252987	-	542	8	0	1	TGME49_280660		TGME49_chrVIIB	complete_novel	4470595	4472762	5	3	≤ 5	TGME49_256780-t26_1	TRUE	0	1															TGME49_chrIX	complete_novel	4926017	4926442	#N/A	4	TGME49_210255-t26_1	TRUE
TGME49_201520	45	52	0.865385		TGME49_chrVIIa	383248	383793	-	546	3	0	1	TGME49_280470		TGME49_chrVIIB	complete_novel	4574258	4574969	5	3	≤ 5	TGME49_256000-t26_1	TRUE	0	1															TGME49_chrIX	complete_novel	4914336	4914666	#N/A	3	TGME49_210270-t26_1	TRUE
TGME49_218940	19	22	0.863636		TGME49_chrVIIa	495043	497220	+	2178	234	0	1	TGME49_280370		TGME49_chrXI	complete_novel	4583030	4584096	5	3	≤ 5	TGME49_315220-t26_1	TRUE	0	1															TGME49_chrIV	complete_novel	1874078	1874940	#N/A	5	TGME49_211270-t26_1	TRUE
TGME49_260480	19	22	0.863636		TGME49_chrVIIa	492624	492959	+	336	154	0	1	TGME49_280370		TGME49_chrVIIB	complete_novel	4951746	4952448	5	3	≤ 5	TGME49_255260-t26_1	TRUE	0	1															TGME49_chrIV	complete_novel	1816362	1817069	#N/A	5	TGME49_211340-t26_1	TRUE
TGME49_288860	19	22	0.863636		TGME49_chrVIIa	497321	497787	+	467	17	0	1	TGME49_280370		TGME49_chrX	complete_novel	5208902	5209634	5	7	≤ 5	TGME49_235970-t26_1	TRUE	0	1															TGME49_chrX	complete_novel	3949901	3950526	#N/A	5	TGME49_212270-t26_1	TRUE
TGME49_244320	214	248	0.862903		TGME49_chrVIIa	18944	19436	-	493	5	0	1	TGME49_279550		TGME49_chrXI	complete_novel	5936002	5936756	5	3	≤ 5	TGME49_216730-t26_1	TRUE	0	1															TGME49_chrX	complete_novel	3933872	3934289	#N/A	3	TGME49_212300-t26_1	TRUE
TGME49_261210	30	35	0.857143		TGME49_chrVIIa	2339	4695	-	2357	15	0	1	TGME49_279540		TGME49_chrVIII	complete_novel	3932205	3932558	5	10	≤ 5	TGME49_272500-t26_1	TRUE	0	1															TGME49_chrV	complete_novel	691084	691491	#N/A	5	TGME49_212900-t26_1	TRUE
TGME49_315310	30	35	0.857143		TGME49_chrVIIa	6876	7750	-	875	4	0	1	TGME49_279540		TGME49_chrVIII	complete_novel	4277606	4278105	5	3	≤ 5	TGME49_271930-t26_1	TRUE	0	1															TGME49_chrV	complete_novel	701490	701625	#N/A	4	TGME49_212930-t26_1	TRUE
TGME49_207350	12	14	0.857143		TGME49_chrIX	188546	188596	-	51	23	0	1	TGME49_279440		TGME49_chrVIII	complete_novel	1998423	1998522	5	3	≤ 5	TGME49_232300-t26_1	FALSE	0	1															TGME49_chrV	complete_novel	804746	805125	#N/A	3	TGME49_213030-t26_1	TRUE
TGME49_209880	12	14	0.857143		TGME49_chrIX	199817	199918	+	102	23	0	1	TGME49_279405		TGME49_chrXI	partial_novel	1020021	1020863	5	57	> 5	TGME49_310040-t26_1;	TRUE	1	0.982759															TGME49_chrV	complete_novel	819141	819633	#N/A	187	TGME49_213050-t26_1	TRUE
TGME49_212940	6	7	0.857143		TGME49_chrIX	244907	246531	-	1625	28	0	1	TGME49_279350		TGME49_chrX	partial_novel	7004133	7004522	3	102	> 5	TGME49_215530-t26_1;	TRUE	2	0.980769															TGME49_chrV	complete_novel	819250	819633	#N/A	19	TGME49_213050-t26_1	TRUE
TGME49_226560	6	7	0.857143		TGME49_chrIX	244527	244689	-	163	3	0	1	TGME49_279350		TGME49_chrVI	partial_novel	2899778	2900604	5	48	> 5	TGME49_243930-t26_1;	TRUE	1	0.979592															TGME49_chrV	complete_novel	836799	837229	#N/A	7	TGME49_213060-t26_1	TRUE
TGME49_250720	6	7	0.857143		TGME49_chrXII	5713476	5714287	-	812	5	0	1	TGME49_278975		TGME49_chrVIII	partial_novel	202881	203050	3	38	> 5	TGME49_229360-t26_1;	TRUE	1	0.974359															TGME49_chrV	complete_novel	838004	838298	#N/A	8	TGME49_213065-t26_1	TRUE
TGME49_253780	6	7	0.857143		TGME49_chrXII	5791800	5791871	-	72	7	0	1	TGME49_278878		TGME49_chrXII	partial_novel	1912029	1912467	3	28	> 5	TGME49_217560-t26_1;	TRUE	1	0.965517															TGME49_chrV	complete_novel	1214369	1214572	#N/A	4	TGME49_213660-t26_1	TRUE
TGME49_268750	6	7	0.857143		TGME49_chrXII	5792237	5792303	-	67	7	0	1	TGME49_278878		TGME49_chrXII	partial_novel	354728	355270	5	27	> 5	TGME49_299670-t26_1;	TRUE	1	0.964286															TGME49_chrV	complete_novel	1457052	1457335	#N/A	3	TGME49_213950-t26_1	TRUE
TGME49_272210	6	7	0.857143		TGME49_chrXII	5792557	5792679	-	123	5	0	1	TGME49_278878		TGME49_chrVIIA	partial_novel	800795	801215	5	21	≤ 5	TGME49_206590-t26_1;	TRUE	1	0.954545															TGME49_chrX	complete_novel	6306086	6307196	#N/A	3	TGME49_214480-t26_1	TRUE
TGME49_200590	35	41	0.853659		TGME49_chrXII	6018388	6018627	-	240	10	0	1	TGME49_278580		TGME49_chrIA	partial_novel	512099	512688	5	188	> 5	TGME49_293690-t26_1;	TRUE	9	0.954315															TGME49_chrX	complete_novel	6969150	6969566	#N/A	13	TGME49_215450-t26_1	TRUE
TGME49_304955	174	204	0.852941		TGME49_chrXII	6037635	6038086	-	452	49	0	1	TGME49_278540		TGME49_chrVI	partial_novel	3188862	3189845	3	116	> 5	TGME49_244320-t26_1;	TRUE	6	0.95082															TGME49_chrX	complete_novel	6968584	6969030	#N/A	12	TGME49_215450-t26_1	TRUE
TGME49_263590	29	34	0.852941		TGME49_chrXII	6052391	6052910	+	520	21	0	1	TGME49_278510		TGME49_chrXI	partial_novel	23002	24712	5	33	> 5	Ambiguous	FALSE	2	0.942857															TGME49_chrX	complete_novel	6969150	6969569	#N/A	4	TGME49_215450-t26_1	TRUE
TGME49_234460	23	27	0.851852		TGME49_chrXII	6123765	6123857	-	93	3	0	1	TGME49_278400		TGME49_chrXI	partial_novel	2096726	2097230	3	16	> 5	TGME49_311470-t26_1;	TRUE	1	0.941176															TGME49_chrX	complete_novel	6977181	6977935	#N/A	3	TGME49_215480-t26_1	TRUE
TGME49_241610	23	27	0.851852		TGME49_chrXII	6228238	6228324	-	87	13	0	1	TGME49_278205		TGME49_chrXII	partial_novel	5340468	5340801	5	102	> 5	TGME49_251170-t26_1;	TRUE	7	0.93578															TGME49_chrX	complete_novel	7003966	7004522	#N/A	3	TGME49_215530-t26_1	TRUE
TGME49_278540	51	60	0.85		TGME49_chrXII	6369521	6369680	-	160	8	0	1	TGME49_277990		TGME49_chrVI	partial_novel	1881352	1882094	3	29	> 5	TGME49_242080-t26_1;	TRUE	2	0.935484															TGME49_chrXI	complete_novel	6528227	6528755	#N/A	8	TGME49_215920-t26_1	TRUE
TGME49_288370	17	20	0.85		TGME49_chrXII	6424360	6426053	-	1694	11	0	1	TGME49_277930		TGME49_chrX	partial_novel	4635375	4635695	5	58	> 5	TGME49_235140-t26_1;	TRUE	4	0.935484															TGME49_chrXI	complete_novel	6526487	6526792	#N/A	6	TGME49_215920-t26_1	TRUE
TGME49_204510	22	26	0.846154		TGME49_chrXII	6574588	6574809	+	222	9	0	1	TGME49_277685		TGME49_chrXI	partial_novel	111468	111946	5	14	> 5	TGME49_307040-t26_1;	TRUE	1	0.933333															TGME49_chrXI	complete_novel	6527626	6528151	#N/A	6	TGME49_215920-t26_1	TRUE
TGME49_254020	11	13	0.846154		TGME49_chrXII	6574887	6575182	+	296	9	0	1	TGME49_277685		TGME49_chrXI	partial_novel	110769	111117	3	13	> 5	TGME49_307040-t26_1;	TRUE	1	0.928571															TGME49_chrXI	complete_novel	5898490	5898877	#N/A	10	TGME49_216780-t26_1	TRUE
TGME49_287200	11	13	0.846154		TGME49_chrXII	6690500	6694223	-	3724	263	0	1	TGME49_277270		TGME49_chrIB	partial_novel	1573657	1574653	5	26	> 5	TGME49_209950-t26_1;	TRUE	2	0.928571															TGME49_chrXI	complete_novel	5896732	5897267	#N/A	8	TGME49_216780-t26_1	TRUE
TGME49_289030	11	13	0.846154		TGME49_chrIII	249177	249236	-	60	8	0	1	TGME49_275755		TGME49_chrIII	partial_novel	2258488	2258684	5	13	> 5	TGME49_299010-t26_1;	TRUE	1	0.928571															TGME49_chrXI	complete_novel	5897342	5897754	#N/A	8	TGME49_216780-t26_1	TRUE
TGME49_202190	16	19	0.842105		TGME49_chrIII	247705	249051	-	1347	7	0	1	TGME49_275755		TGME49_chrVIIA	partial_novel	527205	528034	3	106	≤ 5	TGME49_304500-t26_1;	TRUE	9	0.921739															TGME49_chrXI	complete_novel	5867315	5868160	#N/A	3	TGME49_216820-t26_1	TRUE
TGME49_201390	660	787	0.838628		TGME49_chrIII	314270	314962	-	693	3	0	1	TGME49_275630		TGME49_chrXI	partial_novel	5984759	5985956	3	30	> 5	TGME49_216650-t26_1;	TRUE	3	0.909091															TGME49_chrXI	complete_novel	5793757	5794292	#N/A	13	TGME49_216910-t26_1	TRUE
TGME49_227380	70	84	0.833333		TGME49_chrXII	6592874	6593608	-	735	3	0	1	TGME49_275568		TGME49_chrIX	partial_novel	2616292	2616745	3	10	> 5	TGME49_288560-t26_1;	TRUE	1	0.909091															TGME49_chrXII	complete_novel	1865449	1865628	#N/A	5	TGME49_217480-t26_1	TRUE
TGME49_237190	10	12	0.833333		TGME49_chrX	7174398	7175039	+	642	17	0	1	TGME49_275320		TGME49_chrX	partial_novel	3445331	3445804	5	39	> 5	TGME49_223930-t26_1;	TRUE	4	0.906977															TGME49_chrXII	complete_novel	1891853	1892023	#N/A	4	TGME49_217530-t26_1	TRUE
TGME49_297140	10	12	0.833333		TGME49_chrX	7173813	7174016	+	204	8	0	1	TGME49_275320		TGME49_chrVIIB	partial_novel	3115593	3116280	3	136	> 5	TGME49_258870-t26_1;	TRUE	14	0.906667															TGME49_chrXII	complete_novel	1899554	1899706	#N/A	30	TGME49_217550-t26_1	TRUE
TGME49_316270	10	12	0.833333		TGME49_chrVIII	3304391	3304642	-	252	3	0	1	TGME49_273730		TGME49_chrXII	partial_novel	3472883	3473982	3	9	> 5	TGME49_247670-t26_1;	TRUE	1	0.9															TGME49_chrXII	complete_novel	2043102	2045233	#N/A	4	TGME49_217720-t26_1	TRUE
TGME49_229740	5	6	0.833333		TGME49_chrVIII	3643584	3643655	-	72	3	0	1	TGME49_273130		TGME49_chrIII	partial_novel	2259852	2260048	3	8	> 5	TGME49_299010-t26_1;	TRUE	1	0.888889															TGME49_chrXII	complete_novel	2043803	2045233	#N/A	4	TGME49_217720-t26_1	TRUE
TGME49_232980	5	6	0.833333		TGME49_chrVIII	3792625	3793281	-	657	12	0	1	TGME49_272695		TGME49_chrII	partial_novel	2239901	2240929	5	8	> 5	TGME49_298060-t26_1;	TRUE	1	0.888889															TGME49_chrXII	complete_novel	1716567	1717022	#N/A	6	TGME49_218188-t26_1	TRUE
TGME49_233820	5	6	0.833333		TGME49_chrVIII	3787824	3789919	-	2096	11	0	1	TGME49_272695		TGME49_chrXI	partial_novel	3519090	3519921	5	8	> 5	TGME49_313600-t26_1;	TRUE	1	0.888889															TGME49_chrXII	complete_novel	818662	821050	#N/A	7	TGME49_219620-t26_1	TRUE
TGME49_239710	5	6	0.833333		TGME49_chrVIII	3967379	3967539	+	161	6	0	1	TGME49_272440		TGME49_chrX	partial_novel	3458719	3459162	5	15	> 5	TGME49_223920-t26_1;	TRUE	2	0.882353															TGME49_chrXII	complete_novel	726592	727035	#N/A	5	TGME49_219690-t26_1	TRUE
TGME49_251857	5	6	0.833333		TGME49_chrVIII	4317912	4318581	-	670	3	0	1	TGME49_271870		TGME49_chrVIIB	partial_novel	4262494	4262784	3	7	> 5	TGME49_257050-t26_1;	TRUE	1	0.875															TGME49_chrV	complete_novel	179928	180532	#N/A	4	TGME49_220170-t26_1	TRUE
TGME49_253070	5	6	0.833333		TGME49_chrVIII	4354650	4354786	-	137	34	0	1	TGME49_271800		TGME49_chrVIIB	partial_novel	4262879	4263058	5	7	> 5	TGME49_257050-t26_1;	TRUE	1	0.875															TGME49_chrV	complete_novel	344068	344579	#N/A	8	TGME49_220380-t26_1	TRUE
TGME49_254230	5	6	0.833333		TGME49_chrVIII	4562757	4563630	+	874	6	0	1	TGME49_271335		TGME49_chrV	partial_novel	2097842	2098779	5	7	> 5	TGME49_285980-t26_1;	TRUE	1	0.875															TGME49_chrV	complete_novel	419319	419571	#N/A	15	TGME49_220500-t26_1	TRUE
TGME49_264220	5	6	0.833333		TGME49_chrVIII	4566848	4567329	+	482	3	0	1	TGME49_271335		TGME49_chrX	partial_novel	7179806	7179955	3	37	≤ 5	TGME49_275320-t26_1;	TRUE	6	0.860465															TGME49_chrII	complete_novel	87407	87476	#N/A	7	TGME49_220950-t26_1	TRUE
TGME49_266980	5	6	0.833333		TGME49_chrVIII	4567381	4567598	+	218	3	0	1	TGME49_271335		TGME49_chrII	partial_novel	555560	557021	5	18	> 5	TGME49_221675-t26_1;	TRUE	3	0.857143															TGME49_chrII	complete_novel	387748	388629	#N/A	59	TGME49_221480-t26_1	TRUE
TGME49_289350	5	6	0.833333		TGME49_chrVIII	4577271	4577568	+	298	8	0	1	TGME49_271315		TGME49_chrVI	partial_novel	1705474	1706413	3	6	> 5	TGME49_241305-t26_1;	TRUE	1	0.857143															TGME49_chrII	complete_novel	387748	388935	#N/A	11	TGME49_221480-t26_1	TRUE
TGME49_297980	5	6	0.833333		TGME49_chrVIII	4578320	4579120	+	801	9	0	1	TGME49_271310		TGME49_chrVIIA	partial_novel	3886853	3887547	5	6	> 5	TGME49_201630-t26_1;	TRUE	1	0.857143															TGME49_chrII	complete_novel	390577	391493	#N/A	6	TGME49_221480-t26_1	TRUE
TGME49_311500	5	6	0.833333		TGME49_chrVIII	4618698	4618986	+	289	5	0	1	TGME49_271260		TGME49_chrXII	partial_novel	4096494	4097123	5	12	> 5	TGME49_248690-t26_1;	TRUE	2	0.857143															TGME49_chrII	complete_novel	387748	388928	#N/A	3	TGME49_221480-t26_1	TRUE
TGME49_211260	72	87	0.827586		TGME49_chrVIII	4654285	4654495	+	211	7	0	1	TGME49_271182		TGME49_chrVIIB	partial_novel	3884632	3884991	5	6	> 5	TGME49_257720-t26_1;	TRUE	1	0.857143															TGME49_chrII	complete_novel	879548	880275	#N/A	3	TGME49_222110-t26_1	TRUE
TGME49_204360	24	29	0.827586		TGME49_chrVIII	4825595	4825655	+	61	4	0	1	TGME49_270975		TGME49_chrVI	partial_novel	3645257	3645759	3	11	> 5	TGME49_292610-t26_1;	TRUE	2	0.846154															TGME49_chrII	complete_novel	880367	880845	#N/A	3	TGME49_222110-t26_1	TRUE
TGME49_292375	42	51	0.823529		TGME49_chrVIII	4824922	4825585	+	664	3	0	1	TGME49_270975		TGME49_chrXII	partial_novel	6459667	6460948	5	11	> 5	TGME49_277870-t26_1;	TRUE	2	0.846154															TGME49_chrII	complete_novel	900073	900346	#N/A	6	TGME49_222140-t26_1	TRUE
TGME49_288580	14	17	0.823529		TGME49_chrVIII	4879405	4880228	+	824	24	0	1	TGME49_270920		TGME49_chrVIII	partial_novel	4024658	4025269	5	16	> 5	TGME49_272380-t26_1;	TRUE	3	0.842105															TGME49_chrII	complete_novel	902519	903148	#N/A	5	TGME49_222140-t26_1	TRUE
TGME49_250115	433	526	0.823194		TGME49_chrVIII	4970345	4971765	-	1421	55	0	1	TGME49_270830		TGME49_chrV	partial_novel	2496566	2497293	3	31	> 5	TGME49_285240-t26_1;	TRUE	6	0.837838															TGME49_chrII	complete_novel	897931	898540	#N/A	5	TGME49_222140-t26_1	TRUE
TGME49_291960	82	100	0.82		TGME49_chrVIII	5365465	5366772	+	1308	8	0	1	TGME49_270160		TGME49_chrV	partial_novel	2495572	2496433	5	31	> 5	TGME49_285240-t26_1;	TRUE	6	0.837838															TGME49_chrII	complete_novel	896914	897765	#N/A	5	TGME49_222140-t26_1	TRUE
TGME49_222900	18	22	0.818182		TGME49_chrVIII	5433341	5433756	-	416	16	0	1	TGME49_270080		TGME49_chrXI	partial_novel	4643426	4643953	3	20	> 5	TGME49_315310-t26_1;	TRUE	4	0.833333															TGME49_chrII	complete_novel	1250969	1251295	#N/A	5	TGME49_222840-t26_1	TRUE
TGME49_316570	18	22	0.818182		TGME49_chrVIII	5799333	5800224	-	892	55	0	1	TGME49_269438		TGME49_chrII	partial_novel	2135897	2140893	5	15	> 5	TGME49_297960-t26_1;	TRUE	3	0.833333															TGME49_chrII	complete_novel	1368025	1369530	#N/A	15	TGME49_223000-t26_1	TRUE
TGME49_204440	9	11	0.818182		TGME49_chrVIII	5808317	5808927	-	611	85	0	1	TGME49_269425		TGME49_chrX	partial_novel	72648	73657	3	5	> 5	TGME49_200590-t26_1;	TRUE	1	0.833333															TGME49_chrX	complete_novel	3049207	3049857	#N/A	3	TGME49_224470-t26_1	TRUE
TGME49_205430	9	11	0.818182		TGME49_chrVIII	5817887	5818361	+	475	6	0	1	TGME49_269417		TGME49_chrVIIB	partial_novel	2226502	2226835	5	5	> 5	TGME49_260480-t26_1;	TRUE	1	0.833333															TGME49_chrX	complete_novel	3004791	3005517	#N/A	4	TGME49_224530-t26_1	TRUE
TGME49_228300	9	11	0.818182		TGME49_chrVIII	6205033	6206024	+	992	14	0	1	TGME49_268910		TGME49_chrIX	partial_novel	802114	802619	5	5	> 5	TGME49_267050-t26_1;	TRUE	1	0.833333															TGME49_chrX	complete_novel	2422697	2424527	#N/A	4	TGME49_225200-t26_1	TRUE
TGME49_231870	9	11	0.818182		TGME49_chrVIII	6216258	6216859	-	602	8	0	1	TGME49_268900		TGME49_chrVIIA	partial_novel	3059102	3059831	5	5	≤ 5	TGME49_202750-t26_1;	TRUE	1	0.833333															TGME49_chrX	complete_novel	2040838	2041353	#N/A	11	TGME49_225790-t26_1	TRUE
TGME49_263710	9	11	0.818182		TGME49_chrVIII	6237463	6237895	-	433	5	0	1	TGME49_268880		TGME49_chrVIIA	partial_novel	3043265	3043949	3	29	> 5	TGME49_202770-t26_1;	TRUE	6	0.828571															TGME49_chrX	complete_novel	2040766	2041353	#N/A	3	TGME49_225790-t26_1	TRUE
TGME49_305040	9	11	0.818182		TGME49_chrVIII	6327547	6328259	-	713	8	0	1	TGME49_268765		TGME49_chrXI	partial_novel	23002	24703	5	9	> 5	Ambiguous	FALSE	2	0.818182															TGME49_chrX	complete_novel	1930847	1931386	#N/A	7	TGME49_225920-t26_1	TRUE
TGME49_213072	22	27	0.814815		TGME49_chrVIII	6559179	6559908	-	730	4	0	1	TGME49_268300		TGME49_chrXII	partial_novel	2800386	2800560	3	22	> 5	TGME49_246490-t26_1;	TRUE	5	0.814815															TGME49_chrX	complete_novel	1931586	1932178	#N/A	4	TGME49_225920-t26_1	TRUE
TGME49_270830	57	70	0.814286		TGME49_chrVIII	6580091	6581661	-	1571	19	0	1	TGME49_268280		TGME49_chrXII	partial_novel	3736415	3736702	5	17	≤ 5	TGME49_248190-t26_1;	TRUE	4	0.809524															TGME49_chrX	complete_novel	1931586	1931703	#N/A	3	TGME49_225920-t26_1	TRUE
TGME49_258870	227	279	0.81362		TGME49_chrVIII	6749198	6749665	+	468	4	0	1	TGME49_267970		TGME49_chrX	partial_novel	2486846	2487565	3	21	> 5	TGME49_225120-t26_1;	TRUE	5	0.807692															TGME49_chrX	complete_novel	1647778	1648092	#N/A	3	TGME49_226420-t26_1	TRUE
TGME49_217760	13	16	0.8125		TGME49_chrIX	329925	331535	+	1611	3	0	1	TGME49_267820		TGME49_chrXII	partial_novel	4095547	4096182	3	8	> 5	TGME49_248690-t26_1;	TRUE	2	0.8															TGME49_chrX	complete_novel	1642611	1643328	#N/A	5	TGME49_226440-t26_1	TRUE
TGME49_282055	56	69	0.811594		TGME49_chrIX	421320	422218	+	899	47	0	1	TGME49_267720		TGME49_chrVIIB	partial_novel	3883838	3884515	3	4	> 5	TGME49_257720-t26_1;	TRUE	1	0.8															TGME49_chrX	complete_novel	1623170	1623280	#N/A	5	TGME49_226460-t26_1	TRUE
TGME49_299980	73	90	0.811111		TGME49_chrIX	420771	421201	+	431	46	0	1	TGME49_267720		TGME49_chrXII	partial_novel	2043071	2043763	5	4	> 5	TGME49_217720-t26_1;	TRUE	1	0.8															TGME49_chrX	complete_novel	1552372	1552810	#N/A	5	TGME49_226520-t26_1	TRUE
TGME49_308840	136	168	0.809524		TGME49_chrIX	419704	420696	+	993	41	0	1	TGME49_267720		TGME49_chrIII	partial_novel	2262047	2262437	5	4	> 5	TGME49_299010-t26_1;	TRUE	1	0.8															TGME49_chrX	complete_novel	1531979	1532414	#N/A	3	TGME49_226570-t26_1	TRUE
TGME49_286600	34	42	0.809524		TGME49_chrIX	529714	530293	-	580	3	0	1	TGME49_267600		TGME49_chrXI	partial_novel	805130	806263	5	4	> 5	TGME49_309780-t26_1;	TRUE	1	0.8															TGME49_chrX	complete_novel	1527960	1528833	#N/A	4	TGME49_226580-t26_1	TRUE
TGME49_290940	21	26	0.807692		TGME49_chrIX	596427	598938	-	2512	5	0	1	TGME49_267530		TGME49_chrXI	partial_novel	1580361	1581462	5	8	> 5	TGME49_310760-t26_1;	TRUE	2	0.8															TGME49_chrX	complete_novel	1057979	1058962	#N/A	4	TGME49_227260-t26_1	TRUE
TGME49_242290	25	31	0.806452		TGME49_chrIX	625079	625247	+	169	3	0	1	TGME49_267470		TGME49_chrXI	partial_novel	1685996	1686464	5	4	> 5	TGME49_310950-t26_1;	TRUE	1	0.8															TGME49_chrX	complete_novel	822767	823094	#N/A	14	TGME49_227790-t26_1	TRUE
TGME49_310960	25	31	0.806452		TGME49_chrIX	771490	772129	-	640	11	0	1	TGME49_267120		TGME49_chrVIII	partial_novel	6171535	6172015	5	16	> 5	TGME49_268980-t26_1;	TRUE	4	0.8															TGME49_chrX	complete_novel	822593	822718	#N/A	8	TGME49_227790-t26_1	TRUE
TGME49_222110	37	46	0.804348		TGME49_chrIX	775017	775314	-	298	24	0	1	TGME49_267100		TGME49_chrVIIA	partial_novel	1738079	1738348	5	11	> 5	TGME49_204510-t26_1;	TRUE	3	0.785714															TGME49_chrX	complete_novel	822593	822714	#N/A	5	TGME49_227790-t26_1	TRUE
TGME49_221675	32	40	0.8		TGME49_chrIX	799371	799875	+	505	8	0	1	TGME49_267060		TGME49_chrVIIA	partial_novel	1804753	1805372	5	7	> 5	TGME49_204410-t26_1;	TRUE	2	0.777778															TGME49_chrX	complete_novel	715486	716341	#N/A	6	TGME49_227948-t26_1	TRUE
TGME49_240580	16	20	0.8		TGME49_chrIX	863071	863514	-	444	5	0	1	TGME49_266980		TGME49_chrVIIA	partial_novel	4122530	4123120	3	10	> 5	TGME49_281440-t26_1;	TRUE	3	0.769231															TGME49_chrX	complete_novel	512427	512719	#N/A	8	TGME49_228180-t26_1	TRUE
TGME49_251790	16	20	0.8		TGME49_chrIX	907024	907085	-	62	74	0	1	TGME49_266910		TGME49_chrVI	partial_novel	1945606	1946637	5	10	> 5	TGME49_242290-t26_1;	TRUE	3	0.769231															TGME49_chrX	complete_novel	152061	152489	#N/A	7	TGME49_228770-t26_1	TRUE
TGME49_207690	12	15	0.8		TGME49_chrIX	906922	906977	-	56	73	0	1	TGME49_266910		TGME49_chrVIIA	partial_novel	4123234	4124225	5	10	> 5	TGME49_281440-t26_1;	TRUE	3	0.769231															TGME49_chrVIII	complete_novel	665694	665853	#N/A	9	TGME49_230180-t26_1	TRUE
TGME49_248400	12	15	0.8		TGME49_chrIX	906809	906860	-	52	4	0	1	TGME49_266910		TGME49_chrX	partial_novel	73826	74139	5	13	> 5	TGME49_200590-t26_1;	TRUE	4	0.764706															TGME49_chrVIII	complete_novel	665523	665853	#N/A	7	TGME49_230180-t26_1	TRUE
TGME49_313600	12	15	0.8		TGME49_chrIX	915438	915625	+	188	5	0	1	TGME49_266880		TGME49_chrVIIB	partial_novel	1120730	1121642	5	222	> 5	TGME49_262620-t26_1;	TRUE	72	0.755102															TGME49_chrVIII	complete_novel	773015	773573	#N/A	7	TGME49_230420-t26_1	TRUE
TGME49_203540	8	10	0.8		TGME49_chrIX	918673	918728	+	56	16	0	1	TGME49_266870		TGME49_chrX	partial_novel	430841	431482	3	3	> 5	TGME49_228300-t26_1;	TRUE	1	0.75															TGME49_chrVIII	complete_novel	1264267	1265232	#N/A	99	TGME49_231140-t26_1	TRUE
TGME49_214500	8	10	0.8		TGME49_chrIX	918748	918800	+	53	16	0	1	TGME49_266870		TGME49_chrVI	partial_novel	2931831	2932012	3	3	> 5	TGME49_243970-t26_1;	TRUE	1	0.75															TGME49_chrVIII	complete_novel	1999154	1999598	#N/A	220	TGME49_232300-t26_1	TRUE
TGME49_216680	8	10	0.8		TGME49_chrIX	918877	918930	+	54	16	0	1	TGME49_266870		TGME49_chrVIIB	partial_novel	1047905	1048431	3	3	> 5	TGME49_262740-t26_1;	TRUE	1	0.75															TGME49_chrVIII	complete_novel	2200616	2200941	#N/A	49	TGME49_232630-t26_1	TRUE
TGME49_230640	8	10	0.8		TGME49_chrIX	918974	919034	+	61	16	0	1	TGME49_266870		TGME49_chrVIIB	partial_novel	763789	765569	3	3	> 5	TGME49_263140-t26_1;	TRUE	1	0.75															TGME49_chrVIII	complete_novel	2289225	2289461	#N/A	6	TGME49_232940-t26_1	TRUE
TGME49_235500	8	10	0.8		TGME49_chrIX	918567	918624	+	58	15	0	1	TGME49_266870		TGME49_chrIX	partial_novel	1106426	1107739	3	3	> 5	TGME49_266480-t26_1;	TRUE	1	0.75															TGME49_chrVIII	complete_novel	2611536	2612051	#N/A	21	TGME49_233370-t26_1	TRUE
TGME49_236110	8	10	0.8		TGME49_chrIX	1088617	1088903	-	287	4	0	1	TGME49_266600		TGME49_chrIX	partial_novel	801904	802578	3	3	> 5	TGME49_267050-t26_1;	TRUE	1	0.75															TGME49_chrVIII	complete_novel	2611539	2612051	#N/A	19	TGME49_233370-t26_1	TRUE
TGME49_205300	4	5	0.8		TGME49_chrIX	1092795	1093448	-	654	4	0	1	TGME49_266500		TGME49_chrXII	partial_novel	6299026	6299574	3	3	> 5	TGME49_278110-t26_1;	TRUE	1	0.75															TGME49_chrVIII	complete_novel	2617606	2617978	#N/A	3	TGME49_233380-t26_1	TRUE
TGME49_208090	4	5	0.8		TGME49_chrIX	1234490	1234678	-	189	6	0	1	TGME49_266300		TGME49_chrIA	partial_novel	1723063	1723234	3	3	> 5	TGME49_295472-t26_1;	TRUE	1	0.75															TGME49_chrVIII	complete_novel	2672282	2672342	#N/A	4	TGME49_233480-t26_1	TRUE
TGME49_216600	4	5	0.8		TGME49_chrIX	1503677	1503847	+	171	37	0	1	TGME49_265520		TGME49_chrIII	partial_novel	2275396	2276898	3	3	> 5	TGME49_299000-t26_1;	TRUE	1	0.75															TGME49_chrX	complete_novel	4173456	4173768	#N/A	6	TGME49_234180-t26_1	TRUE
TGME49_218870	4	5	0.8		TGME49_chrIX	1610682	1610736	+	55	7	0	1	TGME49_265340		TGME49_chrIX	partial_novel	5193170	5193805	3	3	> 5	TGME49_305040-t26_1;	TRUE	1	0.75															TGME49_chrX	complete_novel	4303003	4303326	#N/A	3	TGME49_234310-t26_1	TRUE
TGME49_225190	4	5	0.8		TGME49_chrIX	1610754	1610812	+	59	7	0	1	TGME49_265340		TGME49_chrX	partial_novel	4390634	4391185	3	3	≤ 5	TGME49_234440-t26_1;	TRUE	1	0.75															TGME49_chrX	complete_novel	4410438	4410574	#N/A	5	TGME49_234470-t26_1	TRUE
TGME49_252250	4	5	0.8		TGME49_chrIX	1610879	1610936	+	58	6	0	1	TGME49_265340		TGME49_chrVI	partial_novel	2102710	2103207	3	3	≤ 5	TGME49_242610-t26_1;	TRUE	1	0.75															TGME49_chrX	complete_novel	4877099	4877419	#N/A	22	TGME49_235450-t26_1	TRUE
TGME49_256800	4	5	0.8		TGME49_chrIX	1610956	1611016	+	61	4	0	1	TGME49_265340		TGME49_chrVIII	partial_novel	5226496	5227244	3	3	≤ 5	TGME49_270450-t26_1;	TRUE	1	0.75															TGME49_chrX	complete_novel	4919679	4919832	#N/A	7	TGME49_235500-t26_1	TRUE
TGME49_257980	4	5	0.8		TGME49_chrIX	1611074	1611134	+	61	4	0	1	TGME49_265340		TGME49_chrIA	partial_novel	49275	49449	3	3	≤ 5	TGME49_292960-t26_1;	TRUE	1	0.75															TGME49_chrX	complete_novel	5190436	5192357	#N/A	4	TGME49_235930-t26_1	TRUE
TGME49_268300	4	5	0.8		TGME49_chrIX	1611240	1611298	+	59	4	0	1	TGME49_265340		TGME49_chrVIIA	partial_novel	2339739	2340565	5	3	> 5	TGME49_203688-t26_1;	TRUE	1	0.75															TGME49_chrX	complete_novel	5406657	5407613	#N/A	18	TGME49_236540-t26_1	TRUE
TGME49_278760	4	5	0.8		TGME49_chrIX	1611319	1611377	+	59	4	0	1	TGME49_265340		TGME49_chrX	partial_novel	2440693	2441344	5	3	> 5	TGME49_225190-t26_1;	TRUE	1	0.75															TGME49_chrX	complete_novel	5437712	5437959	#N/A	65	TGME49_236580-t26_1	TRUE
TGME49_285220	4	5	0.8		TGME49_chrIX	1611386	1611442	+	57	4	0	1	TGME49_265340		TGME49_chrVIIB	partial_novel	937138	937382	5	6	> 5	TGME49_262910-t26_1;	TRUE	2	0.75															TGME49_chrX	complete_novel	5437712	5437991	#N/A	21	TGME49_236580-t26_1	TRUE
TGME49_312350	4	5	0.8		TGME49_chrIX	2027704	2027963	+	260	10	0	1	TGME49_264790		TGME49_chrIX	partial_novel	1887817	1888327	3	3	> 5	TGME49_264950-t26_1;	TRUE	1	0.75															TGME49_chrX	complete_novel	5487395	5488078	#N/A	4	TGME49_236670-t26_1	TRUE
TGME49_320690	4	5	0.8		TGME49_chrIX	2130578	2130802	+	225	3	0	1	TGME49_264670		TGME49_chrIA	partial_novel	922068	922731	5	3	> 5	TGME49_294440-t26_1;	TRUE	1	0.75															TGME49_chrX	complete_novel	5573347	5573921	#N/A	3	TGME49_236920-t26_1	TRUE
TGME49_217540	96	121	0.793388		TGME49_chrIX	2207167	2207665	+	499	3	0	1	TGME49_264468		TGME49_chrIA	partial_novel	1369188	1369310	5	3	> 5	TGME49_295060-t26_1;	TRUE	1	0.75															TGME49_chrX	complete_novel	5606005	5606244	#N/A	15	TGME49_236960-t26_1	TRUE
TGME49_222060	19	24	0.791667		TGME49_chrIX	2219536	2220544	+	1009	3	0	1	TGME49_264450		TGME49_chrIII	partial_novel	2262047	2262424	5	3	> 5	TGME49_299010-t26_1;	TRUE	1	0.75															TGME49_chrX	complete_novel	5750886	5751242	#N/A	4	TGME49_237160-t26_1	TRUE
TGME49_236070	72	91	0.791209		TGME49_chrIX	2260405	2260431	+	27	10	0	1	TGME49_264420		TGME49_chrIX	partial_novel	5818862	5819164	5	3	> 5	TGME49_306190-t26_1;	TRUE	1	0.75															TGME49_chrX	complete_novel	5845806	5846203	#N/A	3	TGME49_237410-t26_1	TRUE
TGME49_223660	192	243	0.790123		TGME49_chrVIIb	26674	32267	-	5594	4	0	1	TGME49_264240		TGME49_chrXI	partial_novel	815275	815551	5	6	> 5	TGME49_309790-t26_1;	TRUE	2	0.75															TGME49_chrVI	complete_novel	123119	124082	#N/A	8	TGME49_238200-t26_1	TRUE
TGME49_216490	15	19	0.789474		TGME49_chrVIIb	63041	64445	+	1405	4	0	1	TGME49_264220		TGME49_chrXI	partial_novel	2713407	2714345	5	3	> 5	TGME49_312470-t26_1;	TRUE	1	0.75															TGME49_chrVI	complete_novel	883713	884167	#N/A	12	TGME49_239740-t26_1	TRUE
TGME49_279100	97	123	0.788618		TGME49_chrVIIb	99085	99393	+	309	3	0	1	TGME49_264182		KE139844	partial_novel	2783	3480	3	3	> 5	TGME49_314660-t26_1;	TRUE	1	0.75															TGME49_chrVI	complete_novel	883066	883659	#N/A	4	TGME49_239740-t26_1	TRUE
TGME49_304900	26	33	0.787879		TGME49_chrVIIb	117217	117448	-	232	8	0	1	TGME49_264175		TGME49_chrXI	partial_novel	4900202	4901120	5	3	> 5	TGME49_315680-t26_1;	TRUE	1	0.75															TGME49_chrVI	complete_novel	886568	887255	#N/A	3	TGME49_239748-t26_1	TRUE
TGME49_311470	33	42	0.785714		TGME49_chrVIIb	282601	282713	-	113	5	0	1	TGME49_263870		TGME49_chrIB	partial_novel	1294814	1295886	5	3	≤ 5	TGME49_209520-t26_1;	TRUE	1	0.75															TGME49_chrVI	complete_novel	887554	887701	#N/A	3	TGME49_239748-t26_1	TRUE
TGME49_260570	11	14	0.785714		TGME49_chrVIIb	341846	342065	-	220	4	0	1	TGME49_263750		TGME49_chrXII	partial_novel	4881917	4882692	5	3	≤ 5	TGME49_249840-t26_1;	TRUE	1	0.75															TGME49_chrVI	complete_novel	942877	943405	#N/A	4	TGME49_239820-t26_1	TRUE
TGME49_264450	11	14	0.785714		TGME49_chrVIIb	482008	482132	-	125	56	0	1	TGME49_263560		TGME49_chrXII	partial_novel	6299315	6299577	5	3	≤ 5	TGME49_278110-t26_1;	TRUE	1	0.75															TGME49_chrVI	complete_novel	941623	942320	#N/A	4	TGME49_239820-t26_1	TRUE
TGME49_230380	68	87	0.781609		TGME49_chrVIIb	494958	495227	-	270	23	0	1	TGME49_263530		TGME49_chrIV	partial_novel	2434663	2434898	5	3	≤ 5	TGME49_301390-t26_1;	TRUE	1	0.75															TGME49_chrVI	complete_novel	1324784	1325314	#N/A	15	TGME49_240570-t26_1	TRUE
TGME49_292960	68	87	0.781609		TGME49_chrVIIb	515444	516014	+	571	10	0	1	TGME49_263505		TGME49_chrXI	partial_novel	4791217	4791597	5	3	≤ 5	TGME49_315530-t26_1;	TRUE	1	0.75															TGME49_chrVI	complete_novel	1622208	1622449	#N/A	3	TGME49_241010-t26_1	TRUE
TGME49_225120	229	293	0.78157		TGME49_chrVIIb	575611	575665	-	55	5	0	1	TGME49_263410		TGME49_chrIV	partial_novel	828617	829072	5	3	≤ 5	TGME49_319620-t26_1;	TRUE	1	0.75															TGME49_chrVI	complete_novel	1691693	1692293	#N/A	242	TGME49_241240-t26_1	TRUE
TGME49_279350	60	77	0.779221		TGME49_chrVIIb	575811	575865	-	55	5	0	1	TGME49_263410		TGME49_chrXI	partial_novel	4530711	4532266	3	12	> 5	TGME49_315160-t26_1;	TRUE	4	0.75															TGME49_chrVI	complete_novel	1689680	1691147	#N/A	18	TGME49_241240-t26_1	TRUE
TGME49_297840	105	135	0.777778		TGME49_chrVIIb	575918	575975	-	58	5	0	1	TGME49_263410		TGME49_chrXI	partial_novel	4529752	4530636	5	12	> 5	TGME49_315160-t26_1;	TRUE	4	0.75															TGME49_chrVI	complete_novel	1692356	1693307	#N/A	15	TGME49_241240-t26_1	TRUE
TGME49_278510	49	63	0.777778		TGME49_chrVIIb	576241	576299	-	59	5	0	1	TGME49_263410		TGME49_chrXII	partial_novel	3355395	3355872	5	12	≤ 5	TGME49_247460-t26_1;	TRUE	4	0.75															TGME49_chrVI	complete_novel	1688885	1691147	#N/A	11	TGME49_241240-t26_1	TRUE
TGME49_310760	14	18	0.777778		TGME49_chrVIIb	573937	573993	-	57	3	0	1	TGME49_263410		TGME49_chrXII	partial_novel	5834355	5835269	3	20	> 5	TGME49_278830-t26_1;	TRUE	7	0.740741															TGME49_chrVI	complete_novel	1688530	1688666	#N/A	10	TGME49_241240-t26_1	TRUE
TGME49_202375	7	9	0.777778		TGME49_chrVIIb	574057	574109	-	53	3	0	1	TGME49_263410		TGME49_chrXII	partial_novel	1896048	1896585	3	74	> 5	TGME49_217540-t26_1;	TRUE	26	0.74															TGME49_chrVI	complete_novel	1689687	1691147	#N/A	9	TGME49_241240-t26_1	TRUE
TGME49_235905	7	9	0.777778		TGME49_chrVIIb	574197	574248	-	52	3	0	1	TGME49_263410		TGME49_chrX	partial_novel	2490802	2491461	3	83	> 5	TGME49_225120-t26_1;	TRUE	31	0.72807															TGME49_chrVI	complete_novel	1691693	1692275	#N/A	8	TGME49_241240-t26_1	TRUE
TGME49_310520	7	9	0.777778		TGME49_chrVIIb	575299	575357	-	59	3	0	1	TGME49_263410		TGME49_chrVI	partial_novel	1945612	1946637	5	8	> 5	TGME49_242290-t26_1;	TRUE	3	0.727273															TGME49_chrVI	complete_novel	1689715	1691147	#N/A	7	TGME49_241240-t26_1	TRUE
TGME49_310530	7	9	0.777778		TGME49_chrVIIb	575451	575511	-	61	3	0	1	TGME49_263410		TGME49_chrX	partial_novel	7004133	7004529	3	5	> 5	TGME49_215530-t26_1;	TRUE	2	0.714286															TGME49_chrVI	complete_novel	1688880	1691147	#N/A	6	TGME49_241240-t26_1	TRUE
TGME49_321170	7	9	0.777778		TGME49_chrVIIb	576798	576853	-	56	3	0	1	TGME49_263410		TGME49_chrVIIA	partial_novel	3379618	3380037	5	5	> 5	TGME49_202375-t26_1;	TRUE	2	0.714286															TGME49_chrVI	complete_novel	1688877	1691147	#N/A	6	TGME49_241240-t26_1	TRUE
TGME49_267720	52	67	0.776119		TGME49_chrVIIb	600723	601307	-	585	3	0	1	TGME49_263360		TGME49_chrIB	partial_novel	1573657	1574658	5	5	> 5	TGME49_209950-t26_1;	TRUE	2	0.714286															TGME49_chrVI	complete_novel	1688808	1691147	#N/A	6	TGME49_241240-t26_1	TRUE
TGME49_208350	17	22	0.772727		TGME49_chrVIIb	628930	629276	-	347	10	0	1	TGME49_263327		TGME49_chrX	partial_novel	2480489	2481192	5	5	≤ 5	TGME49_225125-t26_1;	TRUE	2	0.714286															TGME49_chrVI	complete_novel	1688894	1691147	#N/A	5	TGME49_241240-t26_1	TRUE
TGME49_278110	17	22	0.772727		TGME49_chrVIIb	699449	699632	+	184	20	0	1	TGME49_263220		TGME49_chrII	partial_novel	1705092	1705525	5	12	≤ 5	TGME49_297340-t26_1;	TRUE	5	0.705882															TGME49_chrVI	complete_novel	1689673	1691147	#N/A	5	TGME49_241240-t26_1	TRUE
TGME49_268980	197	255	0.772549		TGME49_chrVIIb	698693	699270	+	578	18	0	1	TGME49_263220		TGME49_chrX	partial_novel	4398164	4398355	5	74	> 5	TGME49_234450-t26_1;	TRUE	31	0.704762															TGME49_chrVI	complete_novel	1691441	1691611	#N/A	5	TGME49_241240-t26_1	TRUE
TGME49_285240	37	48	0.770833		TGME49_chrVIIb	705241	706126	+	886	53	0	1	TGME49_263215		TGME49_chrXII	partial_novel	6292388	6292947	5	7	> 5	TGME49_278110-t26_1;	TRUE	3	0.7															TGME49_chrVI	complete_novel	1691693	1691987	#N/A	5	TGME49_241240-t26_1	TRUE
TGME49_234950	20	26	0.769231		TGME49_chrVIIb	706608	708170	+	1563	4	0	1	TGME49_263215		TGME49_chrIX	partial_novel	3420768	3421383	5	7	> 5	TGME49_289740-t26_1;	TRUE	3	0.7															TGME49_chrVI	complete_novel	1689644	1691147	#N/A	5	TGME49_241240-t26_1	TRUE
TGME49_267050	20	26	0.769231		TGME49_chrVIIb	708693	708786	-	94	9	0	1	TGME49_263210		TGME49_chrIX	partial_novel	5337506	5338497	5	7	> 5	TGME49_305290-t26_1;	TRUE	3	0.7															TGME49_chrVI	complete_novel	1689728	1691147	#N/A	5	TGME49_241240-t26_1	TRUE
TGME49_225510	10	13	0.769231		TGME49_chrVIIb	785845	787925	+	2081	316	0	1	TGME49_263130		TGME49_chrVIIA	partial_novel	3044051	3044297	5	13	> 5	TGME49_202770-t26_1;	TRUE	6	0.684211															TGME49_chrVI	complete_novel	1689705	1691147	#N/A	5	TGME49_241240-t26_1	TRUE
TGME49_232650	10	13	0.769231		TGME49_chrVIIb	857027	857433	+	407	9	0	1	TGME49_263040		TGME49_chrVIIA	partial_novel	1875150	1875907	5	4	> 5	TGME49_204330-t26_1;	TRUE	2	0.666667															TGME49_chrVI	complete_novel	1688840	1691147	#N/A	5	TGME49_241240-t26_1	TRUE
TGME49_295015	10	13	0.769231		TGME49_chrVIIb	908632	908688	+	57	6	0	1	TGME49_262940		TGME49_chrV	partial_novel	224958	225286	3	4	≤ 5	TGME49_220230-t26_1;	TRUE	2	0.666667															TGME49_chrVI	complete_novel	1689723	1691147	#N/A	4	TGME49_241240-t26_1	TRUE
TGME49_202800	13	17	0.764706		TGME49_chrVIIb	908759	908815	+	57	4	0	1	TGME49_262940		TGME49_chrVIII	partial_novel	699593	700001	3	4	≤ 5	TGME49_230220-t26_1;	TRUE	2	0.666667															TGME49_chrVI	complete_novel	1688843	1691147	#N/A	4	TGME49_241240-t26_1	TRUE
TGME49_309980	16	21	0.761905		TGME49_chrVIIb	908064	908115	+	52	3	0	1	TGME49_262940		TGME49_chrV	partial_novel	2560525	2560654	5	4	> 5	TGME49_285170-t26_1;	TRUE	2	0.666667															TGME49_chrVI	complete_novel	1688901	1691147	#N/A	4	TGME49_241240-t26_1	TRUE
TGME49_236640	19	25	0.76		TGME49_chrVIIb	908175	908228	+	54	3	0	1	TGME49_262940		TGME49_chrVIII	partial_novel	6806056	6806324	3	6	> 5	TGME49_200330-t26_1;	TRUE	3	0.666667															TGME49_chrVI	complete_novel	1688805	1691147	#N/A	4	TGME49_241240-t26_1	TRUE
TGME49_316540	22	29	0.758621		TGME49_chrVIIb	908267	908317	+	51	3	0	1	TGME49_262940		TGME49_chrII	partial_novel	223021	223496	3	20	> 5	TGME49_221295-t26_1;	TRUE	10	0.666667															TGME49_chrVI	complete_novel	1689648	1691147	#N/A	4	TGME49_241240-t26_1	TRUE
TGME49_212900	40	53	0.754717		TGME49_chrVIIb	908443	908502	+	60	3	0	1	TGME49_262940		TGME49_chrV	partial_novel	727277	728294	3	8	> 5	TGME49_212955-t26_1;	Partial TRUE	4	0.666667															TGME49_chrVI	complete_novel	1687318	1687659	#N/A	4	TGME49_241240-t26_1	TRUE
TGME49_223930	43	57	0.754386		TGME49_chrVIIb	908556	908615	+	60	3	0	1	TGME49_262940		TGME49_chrX	partial_novel	2486863	2487587	5	16	> 5	TGME49_225120-t26_1;	TRUE	8	0.666667															TGME49_chrVI	complete_novel	1688895	1691147	#N/A	4	TGME49_241240-t26_1	TRUE
TGME49_265520	46	61	0.754098		TGME49_chrVIIb	908823	908887	+	65	3	0	1	TGME49_262940		TGME49_chrV	partial_novel	1832995	1833242	5	14	> 5	TGME49_286430-t26_1;	TRUE	7	0.666667															TGME49_chrVI	complete_novel	1689708	1691147	#N/A	4	TGME49_241240-t26_1	TRUE
TGME49_266920	222	296	0.75		TGME49_chrVIIb	1095773	1095969	-	197	6	0	1	TGME49_262660		TGME49_chrVI	partial_novel	2869912	2870530	5	6	≤ 5	TGME49_243800-t26_1;	TRUE	3	0.666667															TGME49_chrVI	complete_novel	1688812	1691147	#N/A	4	TGME49_241240-t26_1	TRUE
TGME49_217520	42	56	0.75		TGME49_chrVIIb	1117807	1117949	-	143	6	0	1	TGME49_262630		TGME49_chrIX	partial_novel	3922594	3922854	5	10	≤ 5	TGME49_290890-t26_1;	TRUE	5	0.666667															TGME49_chrVI	complete_novel	1689675	1691147	#N/A	4	TGME49_241240-t26_1	TRUE
TGME49_295100	33	44	0.75		TGME49_chrVIIb	1357790	1358353	-	564	6	0	1	TGME49_262125		TGME49_chrVI	partial_novel	1683343	1684538	3	13	> 5	TGME49_241180-t26_1;	TRUE	7	0.65															TGME49_chrVI	complete_novel	1688859	1691147	#N/A	3	TGME49_241240-t26_1	TRUE
TGME49_227840	30	40	0.75		TGME49_chrVIIb	1572347	1572642	+	296	26	0	1	TGME49_261710		TGME49_chrXII	partial_novel	5033409	5033805	5	57	≤ 5	TGME49_250115-t26_1;	TRUE	31	0.647727															TGME49_chrVI	complete_novel	1688828	1691147	#N/A	3	TGME49_241240-t26_1	TRUE
TGME49_307810	27	36	0.75		TGME49_chrVIIb	1599364	1599827	-	464	4	0	1	TGME49_261660		TGME49_chrX	partial_novel	5746504	5747415	5	48	≤ 5	TGME49_237150-t26_1;	TRUE	27	0.64															TGME49_chrVI	complete_novel	1689654	1691147	#N/A	3	TGME49_241240-t26_1	TRUE
TGME49_315910	15	20	0.75		TGME49_chrVIIb	1875520	1875586	+	67	4	0	1	TGME49_261075		TGME49_chrVI	partial_novel	1794224	1794529	3	7	≤ 5	TGME49_241880-t26_1;	TRUE	4	0.636364															TGME49_chrVI	complete_novel	1689668	1691147	#N/A	3	TGME49_241240-t26_1	TRUE
TGME49_253020	9	12	0.75		TGME49_chrVIIb	2072245	2072741	-	497	7	0	1	TGME49_260670		TGME49_chrV	partial_novel	1391474	1392052	5	7	> 5	TGME49_213870-t26_1;	TRUE	4	0.636364															TGME49_chrVI	complete_novel	1688885	1691225	#N/A	3	TGME49_241240-t26_1	TRUE
TGME49_270100	9	12	0.75		TGME49_chrVIIb	2154833	2155642	-	810	11	0	1	TGME49_260570		TGME49_chrVIIB	partial_novel	4046574	4046920	5	7	≤ 5	TGME49_257440-t26_1;	TRUE	4	0.636364															TGME49_chrVI	complete_novel	1688760	1691147	#N/A	3	TGME49_241240-t26_1	TRUE
TGME49_280800	9	12	0.75		TGME49_chrVIIb	2198305	2198531	-	227	4	0	1	TGME49_260510		TGME49_chrIV	partial_novel	2156458	2157262	3	126	≤ 5	TGME49_210690-t26_1;	TRUE	74	0.63															TGME49_chrVI	complete_novel	1689681	1691147	#N/A	3	TGME49_241240-t26_1	TRUE
TGME49_315170	9	12	0.75		TGME49_chrVIIb	2461438	2461810	-	373	14	0	1	TGME49_260205		TGME49_chrVIIA	partial_novel	2352087	2352818	5	5	> 5	TGME49_203682-t26_1;	TRUE	3	0.625															TGME49_chrVI	complete_novel	1691700	1692293	#N/A	3	TGME49_241240-t26_1	TRUE
TGME49_209870	6	8	0.75		TGME49_chrVIIb	3152490	3153322	+	833	4	0	1	TGME49_258832		TGME49_chrIX	partial_novel	892645	893176	5	5	> 5	TGME49_266930-t26_1;	TRUE	3	0.625															TGME49_chrVI	complete_novel	1712715	1713435	#N/A	17	TGME49_241610-t26_1	TRUE
TGME49_213680	6	8	0.75		TGME49_chrVIIb	3408882	3409254	-	373	34	0	1	TGME49_258458		TGME49_chrX	partial_novel	2421298	2422626	5	5	≤ 5	TGME49_225200-t26_1;	TRUE	3	0.625															TGME49_chrVI	complete_novel	2745727	2746100	#N/A	7	TGME49_243600-t26_1	TRUE
TGME49_251390	6	8	0.75		TGME49_chrVIIb	3572993	3573418	-	426	17	0	1	TGME49_258105		TGME49_chrXII	partial_novel	3675563	3676086	5	5	≤ 5	TGME49_248120-t26_1;	TRUE	3	0.625															TGME49_chrVI	complete_novel	2816334	2817283	#N/A	4	TGME49_243720-t26_1	TRUE
TGME49_261940	6	8	0.75		TGME49_chrVIIb	3681848	3682502	-	655	3	0	1	TGME49_257980		TGME49_chrIV	partial_novel	1658485	1659334	5	188	> 5	TGME49_211630-t26_1;	TRUE	116	0.618421															TGME49_chrVI	complete_novel	3006924	3007558	#N/A	3	TGME49_244070-t26_1	TRUE
TGME49_269417	6	8	0.75		TGME49_chrVIIb	3761320	3762336	+	1017	8	0	1	TGME49_257910		TGME49_chrVIII	partial_novel	668120	668584	3	146	> 5	TGME49_230180-t26_1;	TRUE	91	0.616034															TGME49_chrVI	complete_novel	3188870	3189850	#N/A	3	TGME49_244320-t26_1	TRUE
TGME49_274160	6	8	0.75		TGME49_chrVIIb	4430729	4431336	+	608	8	0	1	TGME49_256820		TGME49_chrVI	partial_novel	2794745	2795000	3	16	> 5	TGME49_243680-t26_1;	TRUE	10	0.615385															TGME49_chrVI	complete_novel	3188856	3189845	#N/A	3	TGME49_244320-t26_1	TRUE
TGME49_285170	6	8	0.75		TGME49_chrVIIb	4429264	4430664	+	1401	5	0	1	TGME49_256820		TGME49_chrXII	partial_novel	3565307	3565706	5	8	≤ 5	TGME49_247760-t26_1;	TRUE	5	0.615385															TGME49_chrVI	complete_novel	3538433	3539292	#N/A	4	TGME49_244860-t26_1	TRUE
TGME49_293680	6	8	0.75		TGME49_chrVIIb	4454474	4454953	+	480	3	0	1	TGME49_256800		TGME49_chrXII	partial_novel	4651720	4654971	3	3	> 5	TGME49_249570-t26_1;	TRUE	2	0.6															TGME49_chrVI	complete_novel	3548798	3549681	#N/A	3	TGME49_244870-t26_1	TRUE
TGME49_306338	6	8	0.75		TGME49_chrVIIb	4560661	4561291	+	631	4	0	1	TGME49_256025		TGME49_chrXII	partial_novel	4654086	4654971	3	3	> 5	TGME49_249570-t26_1;	TRUE	2	0.6															TGME49_chrXII	complete_novel	2565216	2565707	#N/A	68	TGME49_245770-t26_1	TRUE
TGME49_312905	6	8	0.75		TGME49_chrVIIb	4685188	4687531	-	2344	15	0	1	TGME49_255740		TGME49_chrVIIB	partial_novel	5004631	5005234	3	3	> 5	TGME49_255210-t26_1;	TRUE	2	0.6															TGME49_chrXII	complete_novel	2565216	2565705	#N/A	9	TGME49_245770-t26_1	TRUE
TGME49_318290	6	8	0.75		TGME49_chrVIIb	4771154	4771727	+	574	5	0	1	TGME49_255620		TGME49_chrVIIB	partial_novel	937481	937794	3	3	> 5	TGME49_262910-t26_1;	TRUE	2	0.6															TGME49_chrXII	complete_novel	2565216	2565703	#N/A	6	TGME49_245770-t26_1	TRUE
TGME49_213530	3	4	0.75		TGME49_chrVIIb	5002867	5003940	+	1074	10	0	1	TGME49_255210		TGME49_chrIX	partial_novel	1588078	1589150	3	3	> 5	TGME49_265390-t26_1;	TRUE	2	0.6															TGME49_chrXII	complete_novel	2565216	2565708	#N/A	5	TGME49_245770-t26_1	TRUE
TGME49_217670	3	4	0.75		TGME49_chrVIIb	5004948	5005262	+	315	9	0	1	TGME49_255210		TGME49_chrVI	partial_novel	3645257	3646993	3	3	> 5	TGME49_292610-t26_1;	TRUE	2	0.6															TGME49_chrXII	complete_novel	2565216	2565704	#N/A	4	TGME49_245770-t26_1	TRUE
TGME49_219650	3	4	0.75		TGME49_chrVIIb	5007857	5008259	+	403	4	0	1	TGME49_255210		TGME49_chrVI	partial_novel	3645257	3646996	3	3	> 5	TGME49_292610-t26_1;	TRUE	2	0.6															TGME49_chrXII	complete_novel	2565216	2565706	#N/A	4	TGME49_245770-t26_1	TRUE
TGME49_227615	3	4	0.75		TGME49_chrVIIb	5015261	5015871	+	611	8	0	1	TGME49_255195		TGME49_chrIV	partial_novel	2112444	2114569	5	3	> 5	TGME49_210730-t26_1;	TRUE	2	0.6															TGME49_chrXII	complete_novel	2565216	2565702	#N/A	4	TGME49_245770-t26_1	TRUE
TGME49_230990	3	4	0.75		KE139167	961	1058	-	98	3	0	1	TGME49_255060		TGME49_chrV	partial_novel	1234492	1235025	5	3	> 5	TGME49_213680-t26_1;	TRUE	2	0.6															TGME49_chrXII	complete_novel	2565216	2565701	#N/A	3	TGME49_245770-t26_1	TRUE
TGME49_237450	3	4	0.75		TGME49_chrIII	1889699	1889798	-	100	5	0	1	TGME49_254700		TGME49_chrVIIB	partial_novel	937138	937712	5	3	> 5	TGME49_262910-t26_1;	TRUE	2	0.6															TGME49_chrXII	complete_novel	2574716	2574943	#N/A	7	TGME49_245980-t26_1	TRUE
TGME49_237480	3	4	0.75		TGME49_chrIII	1878903	1879684	-	782	30	0	1	TGME49_254660		TGME49_chrXII	partial_novel	6459662	6460948	5	3	> 5	TGME49_277870-t26_1;	TRUE	2	0.6															TGME49_chrXII	complete_novel	2882097	2882172	#N/A	4	TGME49_246600-t26_1	TRUE
TGME49_240243	3	4	0.75		TGME49_chrIII	1861017	1861703	-	687	10	0	1	TGME49_254620		TGME49_chrX	partial_novel	1290628	1291808	5	3	≤ 5	TGME49_226850-t26_1;	TRUE	2	0.6															TGME49_chrXII	complete_novel	2882097	2882166	#N/A	3	TGME49_246600-t26_1	TRUE
TGME49_246475	3	4	0.75		TGME49_chrIII	1829451	1830095	+	645	21	0	1	TGME49_254555		TGME49_chrVI	partial_novel	2640364	2641175	5	3	≤ 5	TGME49_243450-t26_1;	TRUE	2	0.6															TGME49_chrXII	complete_novel	2984359	2985449	#N/A	3	TGME49_246760-t26_1	TRUE
TGME49_248677	3	4	0.75		TGME49_chrIII	1758697	1759101	+	405	67	0	1	TGME49_254470		TGME49_chrIX	partial_novel	3860208	3860840	3	6	> 5	TGME49_290720-t26_1;	TRUE	4	0.6															TGME49_chrXII	complete_novel	2982514	2983022	#N/A	3	TGME49_246760-t26_1	TRUE
TGME49_249685	3	4	0.75		TGME49_chrIII	1751234	1751893	+	660	4	0	1	TGME49_254450		TGME49_chrIX	partial_novel	4584294	4584438	3	6	≤ 5	TGME49_292160-t26_1;	TRUE	4	0.6															TGME49_chrXII	complete_novel	3474404	3474801	#N/A	3	TGME49_247670-t26_1	TRUE
TGME49_249880	3	4	0.75		TGME49_chrIII	1752633	1753074	+	442	4	0	1	TGME49_254450		TGME49_chrVI	partial_novel	2795039	2795174	5	15	> 5	TGME49_243680-t26_1;	TRUE	10	0.6															TGME49_chrXII	complete_novel	3831195	3831579	#N/A	12	TGME49_248390-t26_1	TRUE
TGME49_252065	3	4	0.75		TGME49_chrIII	1714876	1715236	-	361	13	0	1	TGME49_254410		TGME49_chrX	partial_novel	2846362	2846820	5	6	≤ 5	TGME49_224740-t26_1;	TRUE	4	0.6															TGME49_chrXII	complete_novel	3831204	3831579	#N/A	9	TGME49_248390-t26_1	TRUE
TGME49_258450	3	4	0.75		TGME49_chrIII	1711180	1711289	+	110	7	0	1	TGME49_254400		TGME49_chrVIII	partial_novel	4980185	4980487	5	6	≤ 5	TGME49_270810-t26_1;	TRUE	4	0.6															TGME49_chrXII	complete_novel	3850304	3851322	#N/A	35	TGME49_248440-t26_1	TRUE
TGME49_260680	3	4	0.75		TGME49_chrIII	1619429	1619828	+	400	4	0	1	TGME49_254335		TGME49_chrXI	partial_novel	3814751	3815539	5	6	≤ 5	TGME49_313930-t26_1;	TRUE	4	0.6															TGME49_chrXII	complete_novel	4013180	4013558	#N/A	6	TGME49_248590-t26_1	TRUE
TGME49_261690	3	4	0.75		TGME49_chrIII	1563391	1563999	-	609	3	0	1	TGME49_254255		TGME49_chrVIIB	partial_novel	581949	582092	5	16	> 5	TGME49_263400-t26_1;	TRUE	11	0.592593															TGME49_chrXII	complete_novel	4246150	4246669	#N/A	4	TGME49_248890-t26_1	TRUE
TGME49_267470	3	4	0.75		TGME49_chrIII	1409410	1409964	-	555	10	0	1	TGME49_254020		TGME49_chrXII	partial_novel	4512356	4512988	3	10	> 5	TGME49_249390-t26_1;	TRUE	7	0.588235															TGME49_chrXII	complete_novel	4317776	4318283	#N/A	3	TGME49_249030-t26_1	TRUE
TGME49_273130	3	4	0.75		TGME49_chrIII	1351756	1352171	-	416	9	0	1	TGME49_253940		TGME49_chrVIII	partial_novel	798149	799606	5	10	≤ 5	TGME49_230450-t26_1;	TRUE	7	0.588235															TGME49_chrXII	complete_novel	4915254	4915694	#N/A	3	TGME49_249870-t26_1	TRUE
TGME49_273730	3	4	0.75		TGME49_chrIII	1282086	1282864	-	779	10	0	1	TGME49_253890		TGME49_chrX	partial_novel	4431868	4432089	3	7	> 5	TGME49_234510-t26_1;	TRUE	5	0.583333															TGME49_chrXII	complete_novel	5142844	5142969	#N/A	5	TGME49_250710-t26_1	TRUE
TGME49_285830	3	4	0.75		TGME49_chrIII	1270745	1271796	+	1052	7	0	1	TGME49_253880		TGME49_chrXII	partial_novel	2800692	2801059	5	7	> 5	TGME49_246490-t26_1;	TRUE	5	0.583333															TGME49_chrIII	complete_novel	504129	505039	#N/A	16	TGME49_252340-t26_1	TRUE
TGME49_315460	3	4	0.75		TGME49_chrIII	1192663	1193392	-	730	4	0	1	TGME49_253780		TGME49_chrXI	partial_novel	4263019	4263747	5	7	> 5	TGME49_314740-t26_1;	TRUE	5	0.583333															TGME49_chrIII	complete_novel	1875319	1875863	#N/A	18	TGME49_254650-t26_1	TRUE
TGME49_319910	3	4	0.75		TGME49_chrIII	1182905	1183713	+	809	5	0	1	TGME49_253760		TGME49_chrIX	partial_novel	3542949	3543510	5	7	≤ 5	TGME49_289950-t26_1;	TRUE	5	0.583333															TGME49_chrVIIB	complete_novel	4951752	4952448	#N/A	3	TGME49_255260-t26_1	TRUE
TGME49_203060	129	174	0.741379		TGME49_chrIII	1051162	1051206	+	45	3	0	1	TGME49_253600		TGME49_chrIX	partial_novel	321782	322196	3	11	> 5	TGME49_267840-t26_1;	TRUE	8	0.578947															TGME49_chrVIIB	complete_novel	4268256	4268725	#N/A	3	TGME49_257040-t26_1	TRUE
TGME49_232180	17	23	0.73913		TGME49_chrIII	1039837	1040893	+	1057	23	0	1	TGME49_253570		TGME49_chrVIIB	partial_novel	2702417	2702913	3	19	≤ 5	TGME49_259710-t26_1;	TRUE	14	0.575758															TGME49_chrVIIB	complete_novel	3855951	3856704	#N/A	3	TGME49_257750-t26_1	TRUE
TGME49_234190	28	38	0.736842		TGME49_chrIII	826732	827622	+	891	16	0	1	TGME49_253290		TGME49_chrXII	partial_novel	5148868	5149372	5	4	> 5	TGME49_250730-t26_1;	TRUE	3	0.571429															TGME49_chrVIIB	complete_novel	3852845	3852976	#N/A	4	TGME49_257755-t26_1	TRUE
TGME49_232960	33	45	0.733333		TGME49_chrIII	479652	480023	+	372	29	0	1	TGME49_252295		TGME49_chrVIII	partial_novel	5215778	5218216	3	32	> 5	TGME49_270520-t26_1;	TRUE	24	0.571429															TGME49_chrVIIB	complete_novel	3117128	3117741	#N/A	4	TGME49_258870-t26_1	TRUE
TGME49_267120	11	15	0.733333		TGME49_chrIII	479494	479604	+	111	27	0	1	TGME49_252295		TGME49_chrIB	partial_novel	1722726	1723071	3	4	> 5	TGME49_321590-t26_1;	TRUE	3	0.571429															TGME49_chrVIIB	complete_novel	3115593	3116288	#N/A	3	TGME49_258870-t26_1	TRUE
TGME49_289970	43	59	0.728814		TGME49_chrIII	480278	480600	+	323	21	0	1	TGME49_252295		TGME49_chrXI	partial_novel	5727228	5727765	3	4	≤ 5	TGME49_217010-t26_1;	TRUE	3	0.571429															TGME49_chrVIIB	complete_novel	2837719	2837988	#N/A	4	TGME49_259250-t26_1	TRUE
TGME49_215895	32	44	0.727273		TGME49_chrIII	480673	482428	+	1756	3	0	1	TGME49_252295		TGME49_chrVIII	partial_novel	21418	21623	3	8	≤ 5	TGME49_229010-t26_1;	TRUE	6	0.571429															TGME49_chrVIIB	complete_novel	1528523	1528823	#N/A	3	TGME49_261790-t26_1	TRUE
TGME49_257910	24	33	0.727273		TGME49_chrIII	423598	424108	-	511	4	0	1	TGME49_252250		TGME49_chrX	partial_novel	4417254	4417526	3	4	≤ 5	TGME49_234490-t26_1;	TRUE	3	0.571429															TGME49_chrVIIB	complete_novel	787159	787368	#N/A	4	TGME49_263130-t26_1	TRUE
TGME49_232690	16	22	0.727273		TGME49_chrIII	369171	369606	-	436	3	0	1	TGME49_252065		TGME49_chrVIIA	partial_novel	3044007	3044297	5	8	> 5	TGME49_202770-t26_1;	TRUE	6	0.571429															TGME49_chrVIIB	complete_novel	481752	481895	#N/A	20	TGME49_263560-t26_1	TRUE
TGME49_250940	8	11	0.727273		TGME49_chrXII	5663225	5663287	-	63	5	0	1	TGME49_251920		TGME49_chrII	partial_novel	807739	808468	5	4	> 5	TGME49_222070-t26_1;	TRUE	3	0.571429															TGME49_chrVIIB	complete_novel	481605	481895	#N/A	3	TGME49_263560-t26_1	TRUE
TGME49_288560	21	29	0.724138		TGME49_chrXII	5631249	5631770	+	522	5	0	1	TGME49_251857		TGME49_chrX	partial_novel	3318438	3319163	5	8	> 5	TGME49_224110-t26_1;	TRUE	6	0.571429															TGME49_chrIX	complete_novel	1604488	1604699	#N/A	92	TGME49_265370-t26_1	TRUE
TGME49_207370	34	47	0.723404		TGME49_chrXII	5591014	5591133	+	120	16	0	1	TGME49_251790		TGME49_chrVI	partial_novel	2066580	2066875	5	4	> 5	TGME49_242460-t26_1;	TRUE	3	0.571429															TGME49_chrIX	complete_novel	1503914	1504193	#N/A	35	TGME49_265520-t26_1	TRUE
TGME49_200375	13	18	0.722222		TGME49_chrXII	5461514	5461576	+	63	5	0	1	TGME49_251560		TGME49_chrVIIB	partial_novel	4264653	4264766	5	4	> 5	TGME49_257050-t26_1;	TRUE	3	0.571429															TGME49_chrIX	complete_novel	1499458	1500073	#N/A	4	TGME49_265530-t26_1	TRUE
TGME49_290260	13	18	0.722222		TGME49_chrXII	5350950	5351452	-	503	4	0	1	TGME49_251390		TGME49_chrIX	partial_novel	4191815	4192096	5	4	> 5	TGME49_291170-t26_1;	TRUE	3	0.571429															TGME49_chrIX	complete_novel	1315454	1315780	#N/A	13	TGME49_266080-t26_1	TRUE
TGME49_200250	59	82	0.719512		KE138874	8397	8707	+	311	52	0	1	TGME49_250955		TGME49_chrXII	partial_novel	3740799	3741968	5	4	≤ 5	TGME49_248200-t26_1;	TRUE	3	0.571429															TGME49_chrIX	complete_novel	1092811	1095212	#N/A	3	TGME49_266500-t26_1	TRUE
TGME49_233500	82	114	0.719298		TGME49_chrXII	5332321	5332543	+	223	8	0	1	TGME49_250940		TGME49_chrXI	partial_novel	1389441	1389687	5	4	≤ 5	TGME49_310510-t26_1;	TRUE	3	0.571429															TGME49_chrIX	complete_novel	964097	964932	#N/A	3	TGME49_266800-t26_1	TRUE
TGME49_289690	359	502	0.715139		TGME49_chrXII	5329409	5329986	-	578	30	0	1	TGME49_250930		TGME49_chrIB	partial_novel	1571638	1572062	5	41	≤ 5	TGME49_209950-t26_1;	TRUE	31	0.569444															TGME49_chrIX	complete_novel	897690	897800	#N/A	28	TGME49_266920-t26_1	TRUE
TGME49_234540	20	28	0.714286		TGME49_chrXII	5102001	5102498	-	498	3	0	1	TGME49_250680		TGME49_chrVIIB	partial_novel	4541530	4542398	3	9	≤ 5	TGME49_256060-t26_1;	TRUE	7	0.5625															TGME49_chrIX	complete_novel	899363	899765	#N/A	5	TGME49_266920-t26_1	TRUE
TGME49_234610	15	21	0.714286		TGME49_chrXII	5085013	5085571	-	559	22	0	1	TGME49_250670		TGME49_chrXII	partial_novel	2095012	2095927	3	5	> 5	TGME49_217760-t26_1;	TRUE	4	0.555556															TGME49_chrIX	complete_novel	898002	898999	#N/A	4	TGME49_266920-t26_1	TRUE
TGME49_209940	10	14	0.714286		TGME49_chrXII	5085898	5086452	-	555	16	0	1	TGME49_250670		TGME49_chrIX	partial_novel	1625325	1627053	3	5	> 5	TGME49_265310-t26_1;	TRUE	4	0.555556															TGME49_chrIX	complete_novel	901591	902265	#N/A	4	TGME49_266920-t26_1	TRUE
TGME49_258130	10	14	0.714286		TGME49_chrXII	5086685	5087221	-	537	11	0	1	TGME49_250670		TGME49_chrX	partial_novel	2486868	2487587	5	10	> 5	TGME49_225120-t26_1;	TRUE	8	0.555556															TGME49_chrIX	complete_novel	799362	799944	#N/A	3	TGME49_267060-t26_1	TRUE
TGME49_264420	10	14	0.714286		TGME49_chrXII	5077446	5078004	-	559	23	0	1	TGME49_250500		TGME49_chrVIIB	partial_novel	2243758	2244768	5	5	> 5	TGME49_260470-t26_1;	TRUE	4	0.555556															TGME49_chrIX	complete_novel	666455	666823	#N/A	62	TGME49_267420-t26_1	TRUE
TGME49_263360	5	7	0.714286		TGME49_chrXII	5078331	5078885	-	555	21	0	1	TGME49_250500		TGME49_chrIX	partial_novel	3210670	3211221	5	5	> 5	TGME49_289340-t26_1;	TRUE	4	0.555556															TGME49_chrIX	complete_novel	390655	390939	#N/A	5	TGME49_267750-t26_1	TRUE
TGME49_291940	5	7	0.714286		TGME49_chrXII	5033406	5033805	+	400	40	0	1	TGME49_250115		TGME49_chrIX	partial_novel	6038430	6039308	5	5	> 5	TGME49_306350-t26_1;	TRUE	4	0.555556															TGME49_chrVIII	complete_novel	6171190	6171367	#N/A	3	TGME49_268980-t26_1	TRUE
TGME49_300030	5	7	0.714286		TGME49_chrXII	5028707	5029227	-	521	4	0	1	TGME49_250100		TGME49_chrXI	partial_novel	2089942	2090076	5	5	> 5	TGME49_311470-t26_1;	TRUE	4	0.555556															TGME49_chrVIII	complete_novel	5310463	5310599	#N/A	7	TGME49_270250-t26_1	TRUE
TGME49_321550	5	7	0.714286		TGME49_chrXII	4926888	4927332	+	445	3	0	1	TGME49_249880		TGME49_chrVI	partial_novel	2866093	2866548	5	5	≤ 5	TGME49_243800-t26_1;	TRUE	4	0.555556															TGME49_chrVIII	complete_novel	5310463	5310597	#N/A	5	TGME49_270250-t26_1	TRUE
TGME49_251170	22	31	0.709677		TGME49_chrXII	4893743	4894665	+	923	4	0	1	TGME49_249840		TGME49_chrX	partial_novel	2418867	2419219	3	6	≤ 5	TGME49_225200-t26_1;	TRUE	5	0.545455															TGME49_chrVIII	complete_novel	5307441	5307874	#N/A	4	TGME49_270260-t26_1	TRUE
TGME49_290850	22	31	0.709677		TGME49_chrXII	4898098	4898499	+	402	4	0	1	TGME49_249840		TGME49_chrVIII	partial_novel	22354	22559	3	6	≤ 5	TGME49_229010-t26_1;	TRUE	5	0.545455															TGME49_chrVIII	complete_novel	5212506	5215705	#N/A	12	TGME49_270520-t26_1	TRUE
TGME49_205460	24	34	0.705882		TGME49_chrXII	4741092	4743141	-	2050	6	0	1	TGME49_249698		TGME49_chrXI	partial_novel	521243	521834	3	6	≤ 5	TGME49_309140-t26_1;	TRUE	5	0.545455															TGME49_chrVIII	complete_novel	5215778	5216850	#N/A	4	TGME49_270520-t26_1	TRUE
TGME49_208800	12	17	0.705882		TGME49_chrXII	4734219	4735544	-	1326	3	0	1	TGME49_249685		TGME49_chrII	partial_novel	1057372	1057744	5	6	> 5	TGME49_222350-t26_1;	TRUE	5	0.545455															TGME49_chrVIII	complete_novel	4578579	4578745	#N/A	9	TGME49_271310-t26_1	TRUE
TGME49_236160	12	17	0.705882		TGME49_chrXII	4714212	4715110	+	899	15	0	1	TGME49_249650		TGME49_chrX	partial_novel	1648230	1649087	5	6	> 5	TGME49_226420-t26_1;	TRUE	5	0.545455															TGME49_chrVIII	complete_novel	3993542	3993923	#N/A	10	TGME49_272410-t26_1	TRUE
TGME49_234510	19	27	0.703704		TGME49_chrXII	4649937	4650178	-	242	4	0	1	TGME49_249570		TGME49_chrXII	partial_novel	1382175	1382623	5	6	≤ 5	TGME49_218600-t26_1;	TRUE	5	0.545455															TGME49_chrVIII	complete_novel	3601802	3602414	#N/A	7	TGME49_273310-t26_1	TRUE
TGME49_216650	42	60	0.7		TGME49_chrXII	4528948	4529218	-	271	154	0	1	TGME49_249425		TGME49_chrIV	partial_novel	2350020	2350385	5	25	> 5	TGME49_301250-t26_1;	TRUE	21	0.543478															TGME49_chrVIII	complete_novel	3262456	3263202	#N/A	25	TGME49_273790-t26_1	TRUE
TGME49_208790	14	20	0.7		TGME49_chrXII	4529392	4529453	-	62	140	0	1	TGME49_249425		TGME49_chrXI	partial_novel	1002726	1003402	3	7	≤ 5	TGME49_310000-t26_1;	TRUE	6	0.538462															TGME49_chrX	complete_novel	7183181	7183336	#N/A	38	TGME49_275320-t26_1	TRUE
TGME49_208780	7	10	0.7		TGME49_chrXII	4289168	4289742	+	575	106	0	1	TGME49_248990		TGME49_chrVIII	partial_novel	966539	968082	5	7	> 5	TGME49_230690-t26_1;	TRUE	6	0.538462															TGME49_chrX	complete_novel	7174314	7174721	#N/A	5	TGME49_275320-t26_1	TRUE
TGME49_223672	7	10	0.7		TGME49_chrXII	4240197	4240344	-	148	16	0	1	TGME49_248880		TGME49_chrVIII	partial_novel	486769	487600	5	7	≤ 5	TGME49_229950-t26_1;	TRUE	6	0.538462															TGME49_chrIII	complete_novel	307307	307436	#N/A	19	TGME49_275640-t26_1	TRUE
TGME49_225105	7	10	0.7		TGME49_chrXII	4099728	4099969	+	242	4	0	1	TGME49_248700		TGME49_chrVIIA	partial_novel	1399538	1400128	5	8	≤ 5	TGME49_205440-t26_1;	TRUE	7	0.533333															TGME49_chrXII	complete_novel	6690493	6694217	#N/A	12	TGME49_277270-t26_1	TRUE
TGME49_228730	7	10	0.7		TGME49_chrXII	4100085	4100747	+	663	4	0	1	TGME49_248700		TGME49_chrIX	partial_novel	986987	987596	5	8	≤ 5	TGME49_266750-t26_1;	TRUE	7	0.533333															TGME49_chrXII	complete_novel	6690674	6694403	#N/A	7	TGME49_277270-t26_1	TRUE
TGME49_229690	7	10	0.7		TGME49_chrXII	4097380	4098303	+	924	17	0	1	TGME49_248690		TGME49_chrIX	partial_novel	211864	212780	3	9	> 5	TGME49_279390-t26_1;	TRUE	8	0.529412															TGME49_chrXII	complete_novel	6690668	6694389	#N/A	6	TGME49_277270-t26_1	TRUE
TGME49_242460	7	10	0.7		TGME49_chrXII	3875574	3876247	-	674	5	0	1	TGME49_248470		TGME49_chrX	partial_novel	781339	781930	5	9	≤ 5	TGME49_227840-t26_1;	TRUE	8	0.529412															TGME49_chrXII	complete_novel	6692106	6692854	#N/A	5	TGME49_277270-t26_1	TRUE
TGME49_286160	7	10	0.7		TGME49_chrXII	3876955	3877603	-	649	3	0	1	TGME49_248470		TGME49_chrIA	partial_novel	1333940	1334588	5	54	≤ 5	TGME49_295030-t26_1;	TRUE	49	0.524272															TGME49_chrXII	complete_novel	6690471	6694195	#N/A	5	TGME49_277270-t26_1	TRUE
TGME49_294390	7	10	0.7		TGME49_chrXII	3845891	3847476	+	1586	10	0	1	TGME49_248425		TGME49_chrIA	partial_novel	1813863	1814353	5	14	> 5	TGME49_295340-t26_1;	TRUE	13	0.518519															TGME49_chrXII	complete_novel	6690483	6694207	#N/A	4	TGME49_277270-t26_1	TRUE
TGME49_299670	65	93	0.698925		TGME49_chrXII	3835658	3836121	-	464	11	0	1	TGME49_248400		TGME49_chrIV	partial_novel	1732397	1733276	5	28	> 5	TGME49_211420-t26_1;	TRUE	27	0.509091															TGME49_chrXII	complete_novel	6690450	6694171	#N/A	4	TGME49_277270-t26_1	TRUE
TGME49_304890	32	46	0.695652		TGME49_chrXII	3816779	3817197	+	419	113	0	1	TGME49_248340		TGME49_chrVIIA	partial_novel	3920567	3921003	3	5	> 5	TGME49_201270-t26_1;	TRUE	5	0.5															TGME49_chrXII	complete_novel	6690597	6694323	#N/A	4	TGME49_277270-t26_1	TRUE
TGME49_202030	41	59	0.694915		TGME49_chrXII	3737525	3737640	+	116	35	0	1	TGME49_248190		TGME49_chrXII	partial_novel	1938607	1939678	3	3	> 5	TGME49_217600-t26_1;	TRUE	3	0.5															TGME49_chrXII	complete_novel	6690724	6694449	#N/A	3	TGME49_277270-t26_1	TRUE
TGME49_289740	25	36	0.694444		TGME49_chrXII	3665613	3666191	-	579	16	0	1	TGME49_248110		TGME49_chrXII	partial_novel	2167577	2168616	3	3	> 5	TGME49_217850-t26_1;	TRUE	3	0.5															TGME49_chrXII	complete_novel	6690803	6694525	#N/A	3	TGME49_277270-t26_1	TRUE
TGME49_314430	147	212	0.693396		TGME49_chrXII	3581703	3582543	-	841	22	0	1	TGME49_247780		TGME49_chrX	partial_novel	2486846	2488180	3	5	> 5	TGME49_225120-t26_1;	TRUE	5	0.5															TGME49_chrXII	complete_novel	6673266	6673829	#N/A	11	TGME49_277490-t26_1	TRUE
TGME49_263560	61	88	0.693182		TGME49_chrXII	3187505	3188106	+	602	4	0	1	TGME49_247240		TGME49_chrVIII	partial_novel	705126	705829	3	3	> 5	TGME49_230220-t26_1;	TRUE	3	0.5															TGME49_chrXII	complete_novel	6674680	6675245	#N/A	5	TGME49_277490-t26_1	TRUE
TGME49_221685	9	13	0.692308		TGME49_chrXII	3171935	3172481	-	547	4	0	1	TGME49_247195		TGME49_chrX	partial_novel	5500849	5502130	3	3	> 5	TGME49_236780-t26_1;	TRUE	3	0.5															TGME49_chrXII	complete_novel	6674132	6674543	#N/A	3	TGME49_277490-t26_1	TRUE
TGME49_225413	9	13	0.692308		TGME49_chrXII	2984351	2985545	-	1195	5	0	1	TGME49_246763		TGME49_chrVI	partial_novel	511439	511808	3	3	> 5	TGME49_239270-t26_1;	TRUE	3	0.5															TGME49_chrXII	complete_novel	6674132	6674547	#N/A	3	TGME49_277490-t26_1	TRUE
TGME49_262910	9	13	0.692308		TGME49_chrXII	2837208	2837272	+	65	10	0	1	TGME49_246530		TGME49_chrVI	partial_novel	2066972	2067412	3	3	> 5	TGME49_242460-t26_1;	TRUE	3	0.5															TGME49_chrXII	complete_novel	6579029	6579376	#N/A	3	TGME49_277680-t26_1	TRUE
TGME49_292160	9	13	0.692308		TGME49_chrXII	2758821	2759113	-	293	5	0	1	TGME49_246230		TGME49_chrXII	partial_novel	3550301	3550599	3	3	> 5	TGME49_247740-t26_1;	TRUE	3	0.5															TGME49_chrXII	complete_novel	6011295	6012152	#N/A	43	TGME49_278600-t26_1	TRUE
TGME49_225220	20	29	0.689655		TGME49_chrXII	2719334	2719758	-	425	14	0	1	TGME49_246182		TGME49_chrIX	partial_novel	2626431	2626644	3	3	> 5	TGME49_288580-t26_1;	TRUE	3	0.5															TGME49_chrIX	complete_novel	246552	246931	#N/A	12	TGME49_279350-t26_1	TRUE
TGME49_222660	11	16	0.6875		TGME49_chrXII	2667928	2667995	+	68	8	0	1	TGME49_246100		TGME49_chrII	partial_novel	2239879	2242832	3	3	> 5	TGME49_298060-t26_1;	TRUE	3	0.5															TGME49_chrIX	complete_novel	246225	246918	#N/A	11	TGME49_279350-t26_1	TRUE
TGME49_270740	11	16	0.6875		TGME49_chrXII	2668040	2668116	+	77	8	0	1	TGME49_246100		TGME49_chrXI	partial_novel	3301963	3302967	3	4	> 5	TGME49_313350-t26_1;	TRUE	4	0.5															TGME49_chrIX	complete_novel	245371	246877	#N/A	6	TGME49_279350-t26_1	TRUE
TGME49_314660	24	35	0.685714		TGME49_chrXII	2584130	2584531	+	402	4	0	1	TGME49_245995		TGME49_chrVIIA	partial_novel	1676635	1676916	3	6	≤ 5	TGME49_205010-t26_1;	TRUE	6	0.5															TGME49_chrIX	complete_novel	244697	246931	#N/A	3	TGME49_279350-t26_1	TRUE
TGME49_308060	69	101	0.683168		TGME49_chrXII	2565316	2565721	+	406	115	0	1	TGME49_245770		TGME49_chrX	partial_novel	6835270	6835959	3	3	≤ 5	TGME49_215230-t26_1;	TRUE	3	0.5															TGME49_chrIX	complete_novel	245371	246885	#N/A	3	TGME49_279350-t26_1	TRUE
TGME49_214220	741	1086	0.68232		TGME49_chrVI	3613184	3614317	+	1134	3	0	1	TGME49_244930		TGME49_chrX	partial_novel	3666211	3666369	3	3	≤ 5	TGME49_223668-t26_1;	TRUE	3	0.5															TGME49_chrIX	complete_novel	244595	246918	#N/A	3	TGME49_279350-t26_1	TRUE
TGME49_235140	79	116	0.681034		TGME49_chrVI	3529877	3530868	+	992	3	0	1	TGME49_244850		TGME49_chrVIIB	partial_novel	3516071	3516929	3	8	≤ 5	TGME49_258210-t26_1;	TRUE	8	0.5															TGME49_chrV	complete_novel	2917079	2917405	#N/A	10	TGME49_283850-t26_1	TRUE
TGME49_239820	113	166	0.680723		TGME49_chrVI	3461961	3462802	+	842	10	0	1	TGME49_244700		TGME49_chrVIII	partial_novel	5112097	5113153	3	3	≤ 5	TGME49_270640-t26_1;	TRUE	3	0.5															TGME49_chrV	complete_novel	2920416	2920688	#N/A	3	TGME49_283850-t26_1	TRUE
TGME49_248990	106	156	0.679487		TGME49_chrVI	3421531	3422347	+	817	9	0	1	TGME49_244645		TGME49_chrIX	partial_novel	4192861	4193179	3	7	≤ 5	TGME49_291170-t26_1;	TRUE	7	0.5															TGME49_chrV	complete_novel	2589439	2590047	#N/A	5	TGME49_285150-t26_1	TRUE
TGME49_227580	53	78	0.679487		TGME49_chrVI	3304001	3304045	+	45	4	0	1	TGME49_244480		TGME49_chrVIIA	partial_novel	3920313	3920464	5	5	> 5	TGME49_201270-t26_1;	TRUE	5	0.5															TGME49_chrV	complete_novel	2277162	2277214	#N/A	3	TGME49_285710-t26_1	TRUE
TGME49_259880	19	28	0.678571		TGME49_chrVI	3304561	3304675	+	115	4	0	1	TGME49_244480		TGME49_chrVIIA	partial_novel	3157779	3158718	5	4	> 5	TGME49_202630-t26_1;	TRUE	4	0.5															TGME49_chrIX	complete_novel	2345022	2345114	#N/A	3	TGME49_288050-t26_1	TRUE
TGME49_253290	23	34	0.676471		TGME49_chrVI	3083164	3083594	-	431	7	0	1	TGME49_244165		TGME49_chrXII	partial_novel	2094067	2094955	5	4	> 5	TGME49_217760-t26_1;	TRUE	4	0.5															TGME49_chrIX	complete_novel	2595597	2596055	#N/A	9	TGME49_288520-t26_1	TRUE
TGME49_227920	41	61	0.672131		TGME49_chrVI	3083644	3083973	-	330	7	0	1	TGME49_244165		TGME49_chrX	partial_novel	3379123	3379682	5	3	> 5	TGME49_224030-t26_1;	TRUE	3	0.5															TGME49_chrIX	complete_novel	2596211	2596428	#N/A	5	TGME49_288520-t26_1	TRUE
TGME49_232670	176	264	0.666667		TGME49_chrVI	2948230	2948783	+	554	5	0	1	TGME49_244000		TGME49_chrX	partial_novel	1648229	1649087	5	5	> 5	TGME49_226420-t26_1;	TRUE	5	0.5															TGME49_chrIX	complete_novel	2619765	2620049	#N/A	7	TGME49_288560-t26_1	TRUE
TGME49_257720	12	18	0.666667		TGME49_chrVI	2912977	2914451	-	1475	37	0	1	TGME49_243960		TGME49_chrX	partial_novel	4431847	4432059	5	5	> 5	TGME49_234510-t26_1;	TRUE	5	0.5															TGME49_chrIX	complete_novel	2625190	2625409	#N/A	5	TGME49_288570-t26_1	TRUE
TGME49_278580	10	15	0.666667		TGME49_chrVI	2752327	2752420	+	94	12	0	1	TGME49_243610		TGME49_chrX	partial_novel	4910519	4911661	5	3	> 5	TGME49_235490-t26_1;	TRUE	3	0.5															TGME49_chrIX	complete_novel	2680553	2680852	#N/A	6	TGME49_288685-t26_1	TRUE
TGME49_297460	10	15	0.666667		TGME49_chrVI	2711430	2711601	+	172	173	0	1	TGME49_243545		TGME49_chrXII	partial_novel	5160291	5161735	5	4	> 5	TGME49_250740-t26_1;	TRUE	4	0.5															TGME49_chrIX	complete_novel	3287899	3288271	#N/A	3	TGME49_289530-t26_1	TRUE
TGME49_236030	8	12	0.666667		TGME49_chrVI	2347817	2349119	+	1303	105	0	1	TGME49_242845		TGME49_chrIII	partial_novel	1322129	1323057	5	4	> 5	TGME49_253930-t26_1;	TRUE	4	0.5															TGME49_chrIX	complete_novel	3421782	3422594	#N/A	5	TGME49_289740-t26_1	TRUE
TGME49_293320	8	12	0.666667		TGME49_chrVI	2284530	2284563	+	34	10	0	1	TGME49_242780		TGME49_chrVIIB	partial_novel	896975	897432	5	6	> 5	TGME49_262960-t26_1;	TRUE	6	0.5															TGME49_chrIX	complete_novel	3829211	3829729	#N/A	39	TGME49_290670-t26_1	TRUE
TGME49_300150	8	12	0.666667		TGME49_chrVI	2202326	2202957	+	632	3	0	1	TGME49_242710		TGME49_chrVIIB	partial_novel	246618	248030	5	3	> 5	TGME49_264000-t26_1;	TRUE	3	0.5															TGME49_chrIX	complete_novel	4081886	4083659	#N/A	4	TGME49_291040-t26_1	TRUE
TGME49_212150	6	9	0.666667		TGME49_chrVI	1974922	1976157	+	1236	243	0	1	TGME49_242340		TGME49_chrVIII	partial_novel	5112845	5113150	5	3	> 5	TGME49_270640-t26_1;	TRUE	3	0.5															TGME49_chrIX	complete_novel	4081985	4083646	#N/A	3	TGME49_291040-t26_1	TRUE
TGME49_213445	6	9	0.666667		TGME49_chrVI	1695795	1696171	+	377	41	0	1	TGME49_241300		TGME49_chrVIII	partial_novel	4980185	4980499	5	4	> 5	TGME49_270810-t26_1;	TRUE	4	0.5															TGME49_chrIX	complete_novel	4081898	4083659	#N/A	3	TGME49_291040-t26_1	TRUE
TGME49_217850	6	9	0.666667		TGME49_chrVI	1693114	1693464	+	351	395	0	1	TGME49_241240		TGME49_chrVIII	partial_novel	4109678	4109948	5	4	> 5	TGME49_272270-t26_1;	TRUE	4	0.5															TGME49_chrIX	complete_novel	4081979	4083652	#N/A	3	TGME49_291040-t26_1	TRUE
TGME49_219610	6	9	0.666667		TGME49_chrVI	1689751	1691039	+	1289	5	0	1	TGME49_241240		TGME49_chrXII	partial_novel	6297202	6298228	5	4	> 5	TGME49_278110-t26_1;	TRUE	4	0.5															TGME49_chrIX	complete_novel	4255886	4257178	#N/A	4	TGME49_291340-t26_1	TRUE
TGME49_227780	6	9	0.666667		TGME49_chrVI	1415249	1415371	+	123	5	0	1	TGME49_240710		TGME49_chrIX	partial_novel	3872655	3873716	5	3	> 5	TGME49_290730-t26_1;	TRUE	3	0.5															TGME49_chrIX	complete_novel	4254649	4255771	#N/A	3	TGME49_291340-t26_1	TRUE
TGME49_267620	6	9	0.666667		TGME49_chrVI	1298147	1298214	+	68	11	0	1	TGME49_240500		TGME49_chrIX	partial_novel	4558593	4559302	5	10	> 5	TGME49_292110-t26_1;	TRUE	10	0.5															TGME49_chrIA	complete_novel	701985	702608	#N/A	6	TGME49_294200-t26_1	TRUE
TGME49_270270	6	9	0.666667		TGME49_chrVI	1288281	1289094	+	814	13	0	1	TGME49_240460		TGME49_chrIX	partial_novel	5337506	5338501	5	3	> 5	TGME49_305290-t26_1;	TRUE	3	0.5															TGME49_chrIA	complete_novel	703451	703670	#N/A	4	TGME49_294200-t26_1	TRUE
TGME49_271625	6	9	0.666667		TGME49_chrVI	944169	944698	-	530	26	0	1	TGME49_239820		TGME49_chrXI	partial_novel	613101	614058	5	4	> 5	TGME49_309290-t26_1;	TRUE	4	0.5															TGME49_chrIA	complete_novel	1200829	1201099	#N/A	5	TGME49_294830-t26_1	TRUE
TGME49_214540	4	6	0.666667		TGME49_chrVI	904600	905089	-	490	20	0	1	TGME49_239770		TGME49_chrXI	partial_novel	1357125	1358786	5	5	> 5	TGME49_310450-t26_1;	TRUE	5	0.5															TGME49_chrIA	complete_novel	1201309	1202100	#N/A	3	TGME49_294830-t26_1	TRUE
TGME49_215930	4	6	0.666667		TGME49_chrVI	880594	881999	-	1406	6	0	1	TGME49_239730		TGME49_chrIB	partial_novel	723746	724331	5	3	≤ 5	TGME49_208490-t26_1;	TRUE	3	0.5															TGME49_chrIA	complete_novel	1199858	1200451	#N/A	3	TGME49_294830-t26_1	TRUE
TGME49_220460	4	6	0.666667		TGME49_chrVI	651928	652421	-	494	5	0	1	TGME49_239420		TGME49_chrX	partial_novel	6707373	6707843	5	4	≤ 5	TGME49_215040-t26_1;	TRUE	4	0.5															TGME49_chrIA	complete_novel	1321976	1322526	#N/A	3	TGME49_295020-t26_1	TRUE
TGME49_229350	4	6	0.666667		TGME49_chrVI	157483	158222	-	740	8	0	1	TGME49_238260		TGME49_chrXI	partial_novel	6573350	6573925	5	7	≤ 5	TGME49_215890-t26_1;	TRUE	7	0.5															TGME49_chrIA	complete_novel	1336386	1337032	#N/A	3	TGME49_295030-t26_1	TRUE
TGME49_230490	4	6	0.666667		TGME49_chrVI	49775	50461	+	687	13	0	1	TGME49_238073		TGME49_chrII	partial_novel	542372	542791	5	3	≤ 5	TGME49_221670-t26_1;	TRUE	3	0.5															TGME49_chrIA	complete_novel	1403183	1403652	#N/A	6	TGME49_295100-t26_1	TRUE
TGME49_237170	4	6	0.666667		TGME49_chrX	6007973	6008332	+	360	17	0	1	TGME49_237600		TGME49_chrII	partial_novel	721661	722621	5	4	≤ 5	TGME49_221950-t26_1;	TRUE	4	0.5															TGME49_chrIA	complete_novel	1476609	1477263	#N/A	3	TGME49_295935-t26_1	TRUE
TGME49_239830	4	6	0.666667		TGME49_chrX	6005984	6006955	-	972	3	0	1	TGME49_237595		TGME49_chrII	partial_novel	1470658	1471280	5	8	≤ 5	TGME49_223140-t26_1;	TRUE	8	0.5															TGME49_chrIA	complete_novel	1423565	1424026	#N/A	15	TGME49_296015-t26_1	TRUE
TGME49_250680	4	6	0.666667		TGME49_chrX	5906084	5906486	-	403	3	0	1	TGME49_237480		TGME49_chrX	partial_novel	1991682	1992198	5	3	≤ 5	TGME49_225860-t26_1;	TRUE	3	0.5															TGME49_chrII	complete_novel	1841999	1843296	#N/A	7	TGME49_297510-t26_1	TRUE
TGME49_260610	4	6	0.666667		TGME49_chrX	5884958	5885606	-	649	3	0	1	TGME49_237450		TGME49_chrX	partial_novel	5074280	5074724	5	3	≤ 5	TGME49_235710-t26_1;	TRUE	3	0.5															TGME49_chrII	complete_novel	1841034	1841755	#N/A	7	TGME49_297510-t26_1	TRUE
TGME49_265140	4	6	0.666667		TGME49_chrX	5799537	5800037	-	501	454	0	1	TGME49_237230		TGME49_chrVI	partial_novel	2835967	2836336	5	3	≤ 5	TGME49_243750-t26_1;	TRUE	3	0.5															TGME49_chrII	complete_novel	2243682	2243989	#N/A	3	TGME49_298060-t26_1	TRUE
TGME49_284040	4	6	0.666667		TGME49_chrX	5800999	5801136	-	138	360	0	1	TGME49_237230		TGME49_chrVIIB	partial_novel	829816	830277	5	9	≤ 5	TGME49_263070-t26_1;	TRUE	9	0.5															TGME49_chrII	complete_novel	2237847	2238289	#N/A	3	TGME49_298060-t26_1	TRUE
TGME49_285660	4	6	0.666667		TGME49_chrX	5772655	5773343	+	689	10	0	1	TGME49_237190		TGME49_chrIX	partial_novel	638733	639512	5	12	≤ 5	TGME49_267450-t26_1;	TRUE	12	0.5															TGME49_chrIII	complete_novel	2367679	2368233	#N/A	3	TGME49_298830-t26_1	TRUE
TGME49_289190	4	6	0.666667		TGME49_chrX	5732891	5733537	+	647	16	0	1	TGME49_237130		TGME49_chrIX	partial_novel	580552	581165	5	3	≤ 5	TGME49_267550-t26_1;	TRUE	3	0.5															TGME49_chrIII	complete_novel	2259633	2259816	#N/A	8	TGME49_299010-t26_1	TRUE
TGME49_290910	4	6	0.666667		TGME49_chrX	5732838	5733484	-	647	9	0	1	TGME49_237120		TGME49_chrIA	partial_novel	472211	473479	5	5	≤ 5	TGME49_293630-t26_1;	TRUE	5	0.5															TGME49_chrIII	complete_novel	2258723	2258906	#N/A	7	TGME49_299010-t26_1	TRUE
TGME49_294020	4	6	0.666667		TGME49_chrX	5645960	5646429	+	470	5	0	1	TGME49_236980		TGME49_chrIX	partial_novel	4984761	4985224	5	3	≤ 5	TGME49_307580-t26_1;	TRUE	3	0.5															TGME49_chrIII	complete_novel	2258942	2259138	#N/A	5	TGME49_299010-t26_1	TRUE
TGME49_297870	4	6	0.666667		TGME49_chrX	5642869	5643305	+	437	4	0	1	TGME49_236980		TGME49_chrXII	partial_novel	413449	413912	5	3	≤ 5	TGME49_307800-t26_1;	TRUE	3	0.5															TGME49_chrIII	complete_novel	2259396	2259594	#N/A	5	TGME49_299010-t26_1	TRUE
TGME49_308075	4	6	0.666667		TGME49_chrX	5641573	5641885	+	313	3	0	1	TGME49_236980		TGME49_chrXI	partial_novel	814833	815171	5	4	≤ 5	TGME49_309790-t26_1;	TRUE	4	0.5															TGME49_chrIII	complete_novel	2259177	2259360	#N/A	5	TGME49_299010-t26_1	TRUE
TGME49_320525	4	6	0.666667		TGME49_chrX	5565517	5565880	-	364	170	0	1	TGME49_236890		TGME49_chrIV	partial_novel	1224232	1224774	5	3	≤ 5	TGME49_318560-t26_1;	TRUE	3	0.5															TGME49_chrIII	complete_novel	2141851	2141968	#N/A	3	TGME49_299168-t26_1	TRUE
TGME49_320610	4	6	0.666667		TGME49_chrX	5465594	5466709	+	1116	15	0	1	TGME49_236640		TGME49_chrX	partial_novel	4397506	4398095	3	29	> 5	TGME49_234450-t26_1;	TRUE	31	0.483333															TGME49_chrXII	complete_novel	352514	352994	#N/A	3	TGME49_299780-t26_1	TRUE
TGME49_200295	2	3	0.666667		TGME49_chrX	5305120	5305496	-	377	8	0	1	TGME49_236160		TGME49_chrX	partial_novel	1190407	1190700	3	10	≤ 5	TGME49_226960-t26_1;	TRUE	11	0.47619															TGME49_chrXII	complete_novel	330784	331082	#N/A	8	TGME49_299810-t26_1	TRUE
TGME49_200430	2	3	0.666667		TGME49_chrX	5292638	5293343	+	706	8	0	1	TGME49_236130		TGME49_chrXII	partial_novel	246743	248169	5	10	≤ 5	Ambiguous	FALSE	11	0.47619															TGME49_chrXII	complete_novel	250499	251093	#N/A	6	TGME49_300048-t26_1	TRUE
TGME49_202460	2	3	0.666667		TGME49_chrX	5293511	5293821	+	311	8	0	1	TGME49_236130		TGME49_chrVIIB	partial_novel	588022	588511	5	9	≤ 5	TGME49_263390-t26_1;	TRUE	10	0.473684															TGME49_chrXII	complete_novel	240806	241024	#N/A	4	TGME49_300055-t26_1	TRUE
TGME49_203940	2	3	0.666667		TGME49_chrX	5282747	5283557	+	811	6	0	1	TGME49_236110		TGME49_chrVIII	partial_novel	24773	25263	5	13	> 5	TGME49_229010-t26_1;	TRUE	15	0.464286															TGME49_chrIV	complete_novel	2469260	2469467	#N/A	3	TGME49_301420-t26_1	TRUE
TGME49_206500	2	3	0.666667		TGME49_chrX	5264842	5264980	-	139	66	0	1	TGME49_236070		TGME49_chrXI	partial_novel	2818843	2819893	3	51	> 5	TGME49_312600-t26_1;	TRUE	59	0.463636															TGME49_chrIV	complete_novel	2475906	2476183	#N/A	7	TGME49_301430-t26_1	TRUE
TGME49_207630	2	3	0.666667		TGME49_chrX	5253424	5253767	+	344	6	0	1	TGME49_236050		TGME49_chrVIIB	partial_novel	3028605	3029114	3	6	≤ 5	TGME49_259010-t26_1;	TRUE	7	0.461538															TGME49_chrIX	complete_novel	5451703	5451828	#N/A	3	TGME49_305520-t26_1	TRUE
TGME49_209270	2	3	0.666667		TGME49_chrX	5076380	5076574	+	195	3	0	1	TGME49_235720		TGME49_chrVI	partial_novel	715096	715352	5	12	≤ 5	TGME49_239490-t26_1;	TRUE	14	0.461538															TGME49_chrIX	complete_novel	6092082	6092384	#N/A	7	TGME49_306450-t26_1	TRUE
TGME49_209830	2	3	0.666667		TGME49_chrX	5002220	5002531	+	312	4	0	1	TGME49_235635		TGME49_chrVI	partial_novel	64345	64973	5	11	> 5	TGME49_238100-t26_1;	TRUE	13	0.458333															TGME49_chrIX	complete_novel	6270697	6270931	#N/A	46	TGME49_306670-t26_1	TRUE
TGME49_211410	2	3	0.666667		TGME49_chrX	4924227	4924619	-	393	5	0	1	TGME49_235515		TGME49_chrXII	partial_novel	1886219	1886493	3	45	≤ 5	TGME49_217510-t26_1;	TRUE	54	0.454545															TGME49_chrXI	complete_novel	24545	24726	#N/A	4	TGME49_307260-t26_1	TRUE
TGME49_213790	2	3	0.666667		TGME49_chrX	4923609	4924130	-	522	3	0	1	TGME49_235515		TGME49_chrXII	partial_novel	4401891	4402351	3	5	≤ 5	TGME49_249260-t26_1;	TRUE	6	0.454545															TGME49_chrXII	complete_novel	425936	426680	#N/A	6	TGME49_307810-t26_1	TRUE
TGME49_220350	2	3	0.666667		TGME49_chrX	4635355	4635695	+	341	65	0	1	TGME49_235140		TGME49_chrVIII	partial_novel	4613937	4614592	5	5	> 5	TGME49_271270-t26_1;	TRUE	6	0.454545															TGME49_chrXII	complete_novel	569598	570518	#N/A	9	TGME49_308093-t26_1	TRUE
TGME49_225450	2	3	0.666667		TGME49_chrX	4558073	4558569	-	497	19	0	1	TGME49_234950		TGME49_chrX	partial_novel	2926172	2926635	5	5	≤ 5	TGME49_224620-t26_1;	TRUE	6	0.454545															TGME49_chrXII	complete_novel	569598	569923	#N/A	5	TGME49_308093-t26_1	TRUE
TGME49_227270	2	3	0.666667		TGME49_chrX	4441908	4442399	+	492	67	0	1	TGME49_234530		TGME49_chrV	partial_novel	2917068	2917393	5	33	≤ 5	TGME49_283850-t26_1;	TRUE	40	0.452055															TGME49_chrXI	complete_novel	479971	480308	#N/A	5	TGME49_309070-t26_1	TRUE
TGME49_227880	2	3	0.666667		TGME49_chrX	4412327	4412487	-	161	4	0	1	TGME49_234470		TGME49_chrXI	partial_novel	1314128	1314704	5	40	≤ 5	TGME49_310390-t26_1;	TRUE	49	0.449438															TGME49_chrXI	complete_novel	515161	516201	#N/A	70	TGME49_309120-t26_1	TRUE
TGME49_229170	2	3	0.666667		TGME49_chrX	4413230	4413287	-	58	4	0	1	TGME49_234470		TGME49_chrVI	partial_novel	3034653	3035073	5	21	> 5	TGME49_244110-t26_1;	TRUE	26	0.446809															TGME49_chrXI	complete_novel	513794	513844	#N/A	4	TGME49_309120-t26_1	TRUE
TGME49_230950	2	3	0.666667		TGME49_chrX	4413343	4413398	-	56	4	0	1	TGME49_234470		TGME49_chrIB	partial_novel	441110	441946	3	4	> 5	TGME49_207920-t26_1;	TRUE	5	0.444444															TGME49_chrXI	complete_novel	515149	516201	#N/A	3	TGME49_309120-t26_1	TRUE
TGME49_233735	2	3	0.666667		TGME49_chrX	4404133	4404788	+	656	23	0	1	TGME49_234460		TGME49_chrX	partial_novel	2486846	2488207	3	4	> 5	TGME49_225120-t26_1;	TRUE	5	0.444444															TGME49_chrXI	complete_novel	665016	665406	#N/A	6	TGME49_309400-t26_1	TRUE
TGME49_233830	2	3	0.666667		TGME49_chrX	4346502	4348874	+	2373	10	0	1	TGME49_234410		TGME49_chrVIIB	partial_novel	4541014	4541487	3	8	> 5	TGME49_256060-t26_1;	TRUE	10	0.444444															TGME49_chrXI	complete_novel	829231	829715	#N/A	3	TGME49_309810-t26_1	TRUE
TGME49_234970	2	3	0.666667		TGME49_chrX	4330206	4330307	+	102	87	0	1	TGME49_234380		TGME49_chrIX	partial_novel	5787094	5787943	3	4	> 5	TGME49_306060-t26_1;	TRUE	5	0.444444															TGME49_chrXI	complete_novel	1124773	1125153	#N/A	23	TGME49_310180-t26_1	TRUE
TGME49_235750	2	3	0.666667		TGME49_chrX	4241377	4241753	-	377	3	0	1	TGME49_234250		TGME49_chrX	partial_novel	2486846	2487315	3	4	≤ 5	TGME49_225120-t26_1;	TRUE	5	0.444444															TGME49_chrXI	complete_novel	1589855	1590146	#N/A	8	TGME49_310780-t26_1	TRUE
TGME49_238070	2	3	0.666667		TGME49_chrVIII	2901502	2901650	-	149	6	0	1	TGME49_233925		TGME49_chrX	partial_novel	1445667	1446076	3	4	≤ 5	TGME49_226680-t26_1;	TRUE	5	0.444444															TGME49_chrXI	complete_novel	1593046	1593245	#N/A	4	TGME49_310790-t26_1	TRUE
TGME49_239480	2	3	0.666667		TGME49_chrVIII	2820815	2821134	+	320	42	0	1	TGME49_233810		TGME49_chrXII	partial_novel	477954	478512	3	4	≤ 5	TGME49_307980-t26_1;	TRUE	5	0.444444															TGME49_chrXI	complete_novel	1720637	1721052	#N/A	5	TGME49_311000-t26_1	TRUE
TGME49_244040	2	3	0.666667		TGME49_chrVIII	2821219	2822248	+	1030	22	0	1	TGME49_233810		TGME49_chrIB	partial_novel	1750471	1750901	3	4	≤ 5	TGME49_321540-t26_1;	TRUE	5	0.444444															TGME49_chrXI	complete_novel	1838127	1838609	#N/A	10	TGME49_311160-t26_1	TRUE
TGME49_245475	2	3	0.666667		TGME49_chrVIII	2683660	2684363	-	704	47	0	1	TGME49_233500		TGME49_chrVIIA	partial_novel	1223218	1223641	5	16	> 5	TGME49_205670-t26_1;	TRUE	20	0.444444															TGME49_chrXI	complete_novel	1853525	1853701	#N/A	5	TGME49_311180-t26_1	TRUE
TGME49_254590	2	3	0.666667		TGME49_chrVIII	2331230	2332120	-	891	6	0	1	TGME49_233000		TGME49_chrX	partial_novel	1648235	1649087	5	4	> 5	TGME49_226420-t26_1;	TRUE	5	0.444444															TGME49_chrXI	complete_novel	1854223	1854476	#N/A	3	TGME49_311180-t26_1	TRUE
TGME49_258650	2	3	0.666667		TGME49_chrVIII	2286053	2286601	-	549	14	0	1	TGME49_232840		TGME49_chrXII	partial_novel	4649285	4649892	5	4	> 5	TGME49_249570-t26_1;	TRUE	5	0.444444															TGME49_chrXI	complete_novel	2450181	2450652	#N/A	3	TGME49_312140-t26_1	TRUE
TGME49_261955	2	3	0.666667		TGME49_chrVIII	2247120	2247185	-	66	3	0	1	TGME49_232740		TGME49_chrVIII	partial_novel	5270403	5270842	5	4	> 5	TGME49_270330-t26_1;	TRUE	5	0.444444															TGME49_chrXI	complete_novel	3158031	3158542	#N/A	8	TGME49_313180-t26_1	TRUE
TGME49_264840	2	3	0.666667		TGME49_chrVIII	2209336	2209386	+	51	3	0	1	TGME49_232655		TGME49_chrXI	partial_novel	1968298	1968850	5	4	> 5	TGME49_311310-t26_1;	TRUE	5	0.444444															TGME49_chrXI	complete_novel	4082412	4083373	#N/A	3	TGME49_314410-t26_1	TRUE
TGME49_265000	2	3	0.666667		TGME49_chrVIII	2206424	2206873	-	450	10	0	1	TGME49_232650		TGME49_chrXII	partial_novel	3565307	3565711	5	4	≤ 5	TGME49_247760-t26_1;	TRUE	5	0.444444															TGME49_chrXI	complete_novel	4193690	4198113	#N/A	3	TGME49_314550-t26_1	TRUE
TGME49_265860	2	3	0.666667		TGME49_chrVIII	1992991	1993107	+	117	31	0	1	TGME49_232280		TGME49_chrIX	partial_novel	3955076	3955705	5	8	≤ 5	TGME49_290940-t26_1;	TRUE	10	0.444444															TGME49_chrXI	complete_novel	4576519	4577104	#N/A	3	TGME49_315210-t26_1	TRUE
TGME49_273915	2	3	0.666667		TGME49_chrVIII	1922545	1925380	-	2836	16	0	1	TGME49_232180		TGME49_chrX	partial_novel	6881287	6882100	5	11	≤ 5	TGME49_215290-t26_1;	TRUE	14	0.44															TGME49_chrXI	complete_novel	4641515	4642093	#N/A	6	TGME49_315310-t26_1	TRUE
TGME49_278250	2	3	0.666667		TGME49_chrVIII	1880466	1880727	+	262	3	0	1	TGME49_232130		TGME49_chrXII	partial_novel	2566039	2566405	5	38	> 5	TGME49_245770-t26_1;	TRUE	49	0.436782															TGME49_chrXI	complete_novel	5233481	5234022	#N/A	3	TGME49_316310-t26_1	TRUE
TGME49_278920	2	3	0.666667		TGME49_chrVIII	1776270	1776905	+	636	46	0	1	TGME49_232035		TGME49_chrVIIA	partial_novel	2998851	2999636	3	3	> 5	TGME49_202840-t26_1;	TRUE	4	0.428571															TGME49_chrXI	complete_novel	5247104	5247803	#N/A	3	TGME49_316340-t26_1	TRUE
TGME49_284190	2	3	0.666667		TGME49_chrVIII	1777528	1779579	+	2052	4	0	1	TGME49_232035		TGME49_chrIV	partial_novel	1996058	1996858	3	3	> 5	TGME49_210980-t26_1;	TRUE	4	0.428571															TGME49_chrIV	complete_novel	902012	903031	#N/A	10	TGME49_319570-t26_1	TRUE
TGME49_284598	2	3	0.666667		TGME49_chrVIII	1777440	1777499	+	60	3	0	1	TGME49_232035		TGME49_chrX	partial_novel	2252575	2252727	3	3	> 5	TGME49_225413-t26_1;	TRUE	4	0.428571															TGME49_chrIV	complete_novel	820611	820670	#N/A	3	TGME49_319640-t26_1	TRUE
TGME49_285730	2	3	0.666667		TGME49_chrVIII	1773109	1773182	+	74	45	0	1	TGME49_232030		TGME49_chrX	partial_novel	1619963	1620720	3	3	> 5	TGME49_226460-t26_1;	TRUE	4	0.428571															TGME49_chrIV	complete_novel	663816	664296	#N/A	10	TGME49_319920-t26_1	TRUE
TGME49_291800	2	3	0.666667		TGME49_chrVIII	1719624	1720052	-	429	3	0	1	TGME49_231994		TGME49_chrVI	partial_novel	2918377	2919107	3	3	> 5	TGME49_243960-t26_1;	TRUE	4	0.428571															TGME49_chrIB	complete_novel	1748923	1749088	#N/A	4	TGME49_321540-t26_1	TRUE
TGME49_294730	2	3	0.666667		TGME49_chrVIII	1664126	1664240	+	115	3	0	1	TGME49_231940		TGME49_chrXII	partial_novel	4111679	4112101	3	3	> 5	TGME49_248710-t26_1;	TRUE	4	0.428571															KE139437	complete_novel	1811	2075	#N/A	8	TGME49_329800-t26_1	TRUE
TGME49_306700	2	3	0.666667		TGME49_chrVIII	1336623	1337126	-	504	3	0	1	TGME49_231215		TGME49_chrIX	partial_novel	1164232	1164615	3	3	> 5	TGME49_266400-t26_1;	TRUE	4	0.428571															TGME49_chrXII	complete_novel	7035720	7037406	#N/A	10	TGME49_200130-t26_1	Partial TRUE
TGME49_309010	2	3	0.666667		TGME49_chrVIII	1301978	1302599	+	622	11	0	1	TGME49_231175		TGME49_chrIX	partial_novel	678506	678884	3	3	> 5	TGME49_267390-t26_1;	TRUE	4	0.428571															TGME49_chrVIII	complete_novel	6798278	6799718	#N/A	5	TGME49_200320-t26_1	Partial TRUE
TGME49_311905	2	3	0.666667		TGME49_chrVIII	1250361	1250854	+	494	11	0	1	TGME49_231125		TGME49_chrVIIA	partial_novel	2040636	2041177	3	6	≤ 5	TGME49_204040-t26_1;	TRUE	8	0.428571															TGME49_chrVIII	complete_novel	6798268	6799709	#N/A	8	TGME49_200320-t26_1	Partial TRUE
TGME49_312370	2	3	0.666667		TGME49_chrVIII	1177034	1177330	+	297	3	0	1	TGME49_230990		TGME49_chrX	partial_novel	2328645	2328926	3	3	≤ 5	TGME49_225300-t26_1;	TRUE	4	0.428571															TGME49_chrVIII	complete_novel	6863124	6864091	#N/A	5	TGME49_200400-t26_1	Partial TRUE
TGME49_314295	2	3	0.666667		TGME49_chrVIII	1152900	1153706	+	807	4	0	1	TGME49_230970		TGME49_chrIX	partial_novel	1663927	1664255	3	3	≤ 5	TGME49_265250-t26_1;	TRUE	4	0.428571															TGME49_chrVIIA	complete_novel	3934068	3935154	#N/A	4	TGME49_201260-t26_1	Partial TRUE
TGME49_314422	2	3	0.666667		TGME49_chrVIII	1003754	1003945	+	192	25	0	1	TGME49_230820		TGME49_chrIV	partial_novel	1994891	1995966	5	3	> 5	TGME49_210980-t26_1;	TRUE	4	0.428571															TGME49_chrVIIA	complete_novel	1500531	1501294	#N/A	29	TGME49_205280-t26_1	Partial TRUE
TGME49_314730	2	3	0.666667		TGME49_chrVIII	853750	853894	-	145	5	0	1	TGME49_230555		TGME49_chrX	partial_novel	7034557	7035211	5	6	> 5	TGME49_215590-t26_1;	TRUE	8	0.428571															TGME49_chrX	complete_novel	7366495	7366769	#N/A	33	TGME49_207060-t26_1	Partial TRUE
TGME49_315500	2	3	0.666667		TGME49_chrVIII	853381	853515	-	135	4	0	1	TGME49_230555		TGME49_chrXII	partial_novel	1308298	1308689	5	3	> 5	TGME49_218780-t26_1;	TRUE	4	0.428571															TGME49_chrV	complete_novel	1174051	1175303	#N/A	13	TGME49_213610-t26_1	Partial TRUE
TGME49_316580	2	3	0.666667		TGME49_chrVIII	823636	823656	+	21	4	0	1	TGME49_230490		TGME49_chrX	partial_novel	3472973	3474305	5	3	> 5	TGME49_223910-t26_1;	TRUE	4	0.428571															TGME49_chrV	complete_novel	1284295	1284707	#N/A	12	TGME49_213746-t26_1	Partial TRUE
TGME49_320650	2	3	0.666667		TGME49_chrVIII	809717	810260	+	544	7	0	1	TGME49_230470		TGME49_chrIA	partial_novel	11583	12193	5	3	> 5	TGME49_287280-t26_1;	TRUE	4	0.428571															TGME49_chrXII	complete_novel	1344462	1345378	#N/A	3	TGME49_218730-t26_1	Partial TRUE
TGME49_211290	80	122	0.655738		TGME49_chrVIII	738367	739081	-	715	68	0	1	TGME49_230380		TGME49_chrXI	partial_novel	4445183	4446261	5	3	> 5	TGME49_314970-t26_1;	TRUE	4	0.428571															TGME49_chrXII	complete_novel	959735	960638	#N/A	6	TGME49_219430-t26_1	Partial TRUE
TGME49_261400	89	137	0.649635		TGME49_chrVIII	604989	606200	-	1212	8	0	1	TGME49_230110		TGME49_chrXI	partial_novel	4445183	4446267	5	3	> 5	TGME49_314970-t26_1;	TRUE	4	0.428571															TGME49_chrX	complete_novel	3156037	3156526	#N/A	23	TGME49_224260-t26_1	Partial TRUE
TGME49_289050	86	133	0.646617		TGME49_chrVIII	223097	223419	+	323	5	0	1	TGME49_229380		TGME49_chrIB	partial_novel	1084291	1085069	5	3	≤ 5	TGME49_209160-t26_1;	TRUE	4	0.428571															TGME49_chrX	complete_novel	2597055	2597443	#N/A	6	TGME49_225000-t26_1	Partial TRUE
TGME49_217660	20	31	0.645161		TGME49_chrX	137328	137508	-	181	9	0	1	TGME49_228780		TGME49_chrXI	partial_novel	5808062	5808772	5	3	≤ 5	TGME49_216890-t26_1;	TRUE	4	0.428571															TGME49_chrX	complete_novel	2443407	2444198	#N/A	22	TGME49_225170-t26_1	Partial TRUE
TGME49_286430	20	31	0.645161		TGME49_chrX	183068	183838	-	771	3	0	1	TGME49_228730		TGME49_chrII	partial_novel	187958	188285	5	3	≤ 5	TGME49_221260-t26_1;	TRUE	4	0.428571															TGME49_chrX	complete_novel	2441486	2441715	#N/A	5	TGME49_225190-t26_1	Partial TRUE
TGME49_220640	36	56	0.642857		TGME49_chrX	317041	317744	+	704	3	0	1	TGME49_228420		TGME49_chrX	partial_novel	3749383	3749826	5	3	≤ 5	TGME49_223540-t26_1;	TRUE	4	0.428571															TGME49_chrX	complete_novel	1647439	1648092	#N/A	4	TGME49_226420-t26_1	Partial TRUE
TGME49_221260	9	14	0.642857		TGME49_chrX	551368	551928	-	561	6	0	1	TGME49_228145		TGME49_chrVIII	partial_novel	1212282	1212897	5	3	≤ 5	TGME49_231040-t26_1;	TRUE	4	0.428571															TGME49_chrX	complete_novel	688839	689170	#N/A	4	TGME49_227990-t26_1	Partial TRUE
TGME49_222350	9	14	0.642857		TGME49_chrX	552612	553115	+	504	7	0	1	TGME49_228140		TGME49_chrVI	partial_novel	2866093	2866550	5	3	≤ 5	TGME49_243800-t26_1;	TRUE	4	0.428571															TGME49_chrX	complete_novel	371207	371728	#N/A	3	TGME49_228370-t26_1	Partial TRUE
TGME49_244000	9	14	0.642857		TGME49_chrX	553316	553452	+	137	7	0	1	TGME49_228130		TGME49_chrIX	partial_novel	1625329	1626507	5	3	≤ 5	TGME49_265310-t26_1;	TRUE	4	0.428571															TGME49_chrX	complete_novel	136466	137492	#N/A	9	TGME49_228780-t26_1	Partial TRUE
TGME49_261380	9	14	0.642857		TGME49_chrX	749095	749314	-	220	5	0	1	TGME49_227900		TGME49_chrVIII	partial_novel	5705998	5706286	5	3	≤ 5	TGME49_269660-t26_1;	TRUE	4	0.428571															TGME49_chrVIII	complete_novel	2612162	2612546	#N/A	44	TGME49_233370-t26_1	Partial TRUE
TGME49_293540	9	14	0.642857		TGME49_chrX	975841	976181	+	341	70	0	1	TGME49_227380		TGME49_chrVIII	partial_novel	5465366	5466270	5	3	≤ 5	TGME49_270000-t26_1;	TRUE	4	0.428571															TGME49_chrX	complete_novel	4304287	4305781	#N/A	3	TGME49_234340-t26_1	Partial TRUE
TGME49_268280	25	39	0.641026		TGME49_chrX	1015672	1016010	+	339	68	0	1	TGME49_227335		TGME49_chrVIII	partial_novel	5060770	5061665	5	3	≤ 5	TGME49_270710-t26_1;	TRUE	4	0.428571															TGME49_chrVI	complete_novel	1417256	1418537	#N/A	12	TGME49_240710-t26_1	Partial TRUE
TGME49_219070	14	22	0.636364		TGME49_chrX	1052227	1052771	+	545	3	0	1	TGME49_227275		TGME49_chrIA	partial_novel	1373589	1374090	5	3	≤ 5	TGME49_295070-t26_1;	TRUE	4	0.428571															TGME49_chrVI	complete_novel	1454478	1455156	#N/A	18	TGME49_240800-t26_1	Partial TRUE
TGME49_243720	14	22	0.636364		TGME49_chrX	1137293	1137967	+	675	4	0	1	TGME49_227015		TGME49_chrIX	partial_novel	5017048	5017376	5	3	≤ 5	TGME49_307610-t26_1;	TRUE	4	0.428571															TGME49_chrVI	complete_novel	1697078	1697797	#N/A	15	TGME49_241300-t26_1	Partial TRUE
TGME49_253370	14	22	0.636364		TGME49_chrX	1534170	1536086	+	1917	19	0	1	TGME49_226565		TGME49_chrVIII	partial_novel	2215932	2216462	3	8	> 5	TGME49_232670-t26_1;	TRUE	11	0.421053															TGME49_chrVI	complete_novel	1706638	1707434	#N/A	7	TGME49_241305-t26_1	Partial TRUE
TGME49_254400	7	11	0.636364		TGME49_chrX	1536054	1536371	+	318	13	0	1	TGME49_226560		TGME49_chrXI	partial_novel	2728443	2729043	5	8	≤ 5	TGME49_312490-t26_1;	TRUE	11	0.421053															TGME49_chrVI	complete_novel	2213886	2214748	#N/A	3	TGME49_242720-t26_1	Partial TRUE
TGME49_258180	7	11	0.636364		TGME49_chrX	1538431	1538773	+	343	3	0	1	TGME49_226560		TGME49_chrX	partial_novel	4445223	4445813	3	5	> 5	TGME49_234540-t26_1;	TRUE	7	0.416667															TGME49_chrVI	complete_novel	2792689	2793598	#N/A	5	TGME49_243680-t26_1	Partial TRUE
TGME49_264000	7	11	0.636364		TGME49_chrX	1549546	1549600	+	55	6	0	1	TGME49_226532		TGME49_chrIX	partial_novel	3682697	3683250	3	5	≤ 5	TGME49_290290-t26_1;	TRUE	7	0.416667															TGME49_chrXII	complete_novel	5015777	5016685	#N/A	4	TGME49_250080-t26_1	Partial TRUE
TGME49_293500	7	11	0.636364		TGME49_chrX	1549710	1549765	+	56	6	0	1	TGME49_226532		TGME49_chrVI	partial_novel	1789978	1791498	5	5	> 5	TGME49_241880-t26_1;	TRUE	7	0.416667															TGME49_chrXII	complete_novel	5075434	5083255	#N/A	9	TGME49_250670-t26_1	Partial TRUE
TGME49_298070	7	11	0.636364		TGME49_chrX	1549878	1549934	+	57	6	0	1	TGME49_226532		TGME49_chrVIII	partial_novel	6340026	6340699	5	5	> 5	TGME49_268730-t26_1;	TRUE	7	0.416667															KE138874	complete_novel	303	607	#N/A	3	TGME49_250950-t26_1	Partial TRUE
TGME49_318560	7	11	0.636364		TGME49_chrX	1550050	1550106	+	57	6	0	1	TGME49_226532		KE139437	partial_novel	2408	2673	5	10	> 5	TGME49_329800-t26_1;	TRUE	14	0.416667															TGME49_chrIII	complete_novel	1000496	1001418	#N/A	5	TGME49_253510-t26_1	Partial TRUE
TGME49_224110	19	30	0.633333		TGME49_chrX	1550247	1550302	+	56	6	0	1	TGME49_226532		TGME49_chrXI	partial_novel	5948912	5949411	5	5	≤ 5	TGME49_216710-t26_1;	TRUE	7	0.416667															TGME49_chrIII	complete_novel	2071457	2072011	#N/A	5	TGME49_254950-t26_1	Partial TRUE
TGME49_310670	19	30	0.633333		TGME49_chrX	1550396	1550445	+	50	6	0	1	TGME49_226532		TGME49_chrXII	partial_novel	3735550	3736317	5	5	≤ 5	TGME49_248190-t26_1;	TRUE	7	0.416667															TGME49_chrVIIB	complete_novel	4502468	4502663	#N/A	4	TGME49_256650-t26_1	Partial TRUE
TGME49_319870	50	79	0.632911		TGME49_chrX	1550521	1550573	+	53	6	0	1	TGME49_226532		TGME49_chrXII	partial_novel	3735551	3736317	5	5	≤ 5	TGME49_248190-t26_1;	TRUE	7	0.416667															TGME49_chrVIIB	complete_novel	2601558	2601937	#N/A	61	TGME49_259950-t26_1	Partial TRUE
TGME49_242720	12	19	0.631579		TGME49_chrX	1549040	1549098	+	59	4	0	1	TGME49_226532		TGME49_chrIV	partial_novel	179162	179755	5	5	≤ 5	TGME49_320640-t26_1;	TRUE	7	0.416667															TGME49_chrVIIB	complete_novel	288925	289445	#N/A	35	TGME49_263850-t26_1	Partial TRUE
TGME49_263810	12	19	0.631579		TGME49_chrX	1549153	1549205	+	53	4	0	1	TGME49_226532		TGME49_chrIV	partial_novel	1733853	1734253	3	19	> 5	TGME49_211420-t26_1;	TRUE	27	0.413043															TGME49_chrIX	complete_novel	1653661	1654799	#N/A	9	TGME49_265255-t26_1	Partial TRUE
TGME49_297650	58	92	0.630435		TGME49_chrX	1549247	1549302	+	56	4	0	1	TGME49_226532		TGME49_chrIII	partial_novel	400955	401307	3	7	> 5	TGME49_252210-t26_1;	TRUE	10	0.411765															TGME49_chrIX	complete_novel	1643320	1643982	#N/A	3	TGME49_265270-t26_1	Partial TRUE
TGME49_219260	17	27	0.62963		TGME49_chrX	1549380	1549432	+	53	4	0	1	TGME49_226532		TGME49_chrVIII	partial_novel	5214515	5215705	5	14	> 5	TGME49_270520-t26_1;	TRUE	20	0.411765															TGME49_chrIX	complete_novel	1105178	1107709	#N/A	5	TGME49_266480-t26_1	Partial TRUE
TGME49_289320	22	35	0.628571		TGME49_chrX	1774898	1775109	-	212	8	0	1	TGME49_226240		TGME49_chrXI	partial_novel	1505037	1505746	5	7	> 5	TGME49_310660-t26_1;	TRUE	10	0.411765															TGME49_chrVIII	complete_novel	6410932	6411804	#N/A	32	TGME49_268590-t26_1	Partial TRUE
TGME49_262960	27	43	0.627907		TGME49_chrX	1801912	1802018	-	107	4	0	1	TGME49_226090		TGME49_chrIA	partial_novel	1302089	1302716	5	11	> 5	TGME49_294980-t26_1;	TRUE	16	0.407407															TGME49_chrVIII	complete_novel	5597408	5597649	#N/A	6	TGME49_269800-t26_1	Partial TRUE
TGME49_289600	151	241	0.626556		TGME49_chrX	1803888	1804761	-	874	3	0	1	TGME49_226090		TGME49_chrIII	partial_novel	1348489	1348960	3	4	≤ 5	TGME49_253930-t26_1;	TRUE	6	0.4															TGME49_chrVIII	complete_novel	4577631	4577951	#N/A	6	TGME49_271310-t26_1	Partial TRUE
TGME49_208530	10	16	0.625		TGME49_chrX	1825127	1825747	-	621	27	0	1	TGME49_226072		TGME49_chrXII	partial_novel	6263877	6264143	3	4	≤ 5	TGME49_278160-t26_1;	TRUE	6	0.4															TGME49_chrVIII	complete_novel	4275945	4276395	#N/A	111	TGME49_271935-t26_1	Partial TRUE
TGME49_294440	10	16	0.625		TGME49_chrX	2021691	2022639	+	949	9	0	1	TGME49_225830		TGME49_chrVIIB	partial_novel	896986	897432	5	4	> 5	TGME49_262960-t26_1;	TRUE	6	0.4															TGME49_chrXII	complete_novel	6696152	6697217	#N/A	3	TGME49_277250-t26_1	Partial TRUE
TGME49_321540	10	16	0.625		TGME49_chrX	2128660	2129096	+	437	19	0	1	TGME49_225680		TGME49_chrIX	partial_novel	1667942	1668879	5	10	> 5	TGME49_265250-t26_1;	TRUE	15	0.4															TGME49_chrXII	complete_novel	6575074	6575662	#N/A	4	TGME49_277685-t26_1	Partial TRUE
TGME49_220120	5	8	0.625		TGME49_chrX	2311392	2311927	+	536	23	0	1	TGME49_225330		TGME49_chrIX	partial_novel	1051199	1051587	5	10	> 5	TGME49_266640-t26_1;	TRUE	15	0.4															TGME49_chrXII	complete_novel	6426511	6426965	#N/A	3	TGME49_277930-t26_1	Partial TRUE
TGME49_221490	5	8	0.625		TGME49_chrX	2407407	2407628	-	222	8	0	1	TGME49_225210		TGME49_chrVIII	partial_novel	4613937	4614582	5	4	> 5	TGME49_271270-t26_1;	TRUE	6	0.4															TGME49_chrVIIA	complete_novel	54428	56573	#N/A	3	TGME49_280810-t26_1	Partial TRUE
TGME49_269175	5	8	0.625		TGME49_chrX	2422687	2423241	+	555	7	0	1	TGME49_225200		TGME49_chrIX	partial_novel	4189877	4190587	5	4	> 5	TGME49_291170-t26_1;	TRUE	6	0.4															TGME49_chrVIIA	complete_novel	4219998	4220618	#N/A	3	TGME49_281610-t26_1	Partial TRUE
TGME49_275568	5	8	0.625		TGME49_chrX	2424023	2424543	+	521	7	0	1	TGME49_225200		TGME49_chrXI	partial_novel	1892030	1892947	5	10	> 5	TGME49_311230-t26_1;	TRUE	15	0.4															TGME49_chrV	complete_novel	2748302	2748720	#N/A	3	TGME49_284310-t26_1	Partial TRUE
TGME49_277970	5	8	0.625		TGME49_chrX	2486847	2487199	+	353	118	0	1	TGME49_225120		TGME49_chrX	partial_novel	7040195	7040528	5	6	≤ 5	TGME49_215590-t26_1;	TRUE	9	0.4															TGME49_chrIA	complete_novel	9968	11480	#N/A	3	TGME49_287280-t26_1	Partial TRUE
TGME49_284050	5	8	0.625		TGME49_chrX	2517615	2518398	+	784	7	0	1	TGME49_225105		TGME49_chrXII	partial_novel	887886	888295	5	8	≤ 5	TGME49_219520-t26_1;	TRUE	12	0.4															TGME49_chrIX	complete_novel	2717678	2718061	#N/A	4	TGME49_288730-t26_1	Partial TRUE
TGME49_295060	5	8	0.625		TGME49_chrX	3050921	3051361	-	441	22	0	1	TGME49_224470		TGME49_chrIX	partial_novel	4190659	4191083	5	4	≤ 5	TGME49_291170-t26_1;	TRUE	6	0.4															TGME49_chrIX	complete_novel	3092356	3092823	#N/A	5	TGME49_289222-t26_1	Partial TRUE
TGME49_299900	5	8	0.625		TGME49_chrX	3080768	3080869	+	102	6	0	1	TGME49_224330		TGME49_chrVIIB	partial_novel	782379	782642	3	11	> 5	TGME49_263130-t26_1;	TRUE	17	0.392857															TGME49_chrIA	complete_novel	540780	541185	#N/A	3	TGME49_293740-t26_1	Partial TRUE
TGME49_301240	5	8	0.625		TGME49_chrX	3529408	3530121	-	714	17	0	1	TGME49_223855		TGME49_chrX	partial_novel	2105733	2105956	3	9	> 5	TGME49_225730-t26_1;	TRUE	14	0.391304															TGME49_chrV	complete_novel	602	799	#N/A	23	TGME49_296121-t26_1	Partial TRUE
TGME49_309830	5	8	0.625		TGME49_chrX	3530255	3532419	-	2165	15	0	1	TGME49_223855		TGME49_chrX	partial_novel	2105495	2105678	5	9	> 5	TGME49_225730-t26_1;	TRUE	14	0.391304															TGME49_chrV	complete_novel	602	1236	#N/A	32	TGME49_296121-t26_1	Partial TRUE
TGME49_312470	5	8	0.625		TGME49_chrX	3534995	3535954	+	960	7	0	1	TGME49_223845		TGME49_chrVIIA	partial_novel	491969	492467	5	7	> 5	TGME49_280375-t26_1;	TRUE	11	0.388889															TGME49_chrIII	complete_novel	2300052	2301265	#N/A	6	TGME49_298960-t26_1	Partial TRUE
TGME49_263850	46	74	0.621622		TGME49_chrX	3536058	3536394	+	337	7	0	1	TGME49_223845		TGME49_chrXI	partial_novel	3328888	3329639	5	7	> 5	TGME49_313380-t26_1;	TRUE	11	0.388889															TGME49_chrIII	complete_novel	2253694	2254604	#N/A	16	TGME49_299015-t26_1	Partial TRUE
TGME49_225560	108	174	0.62069		TGME49_chrX	3665954	3666072	+	119	7	0	1	TGME49_223668		TGME49_chrVIIA	partial_novel	947991	948475	5	12	≤ 5	TGME49_206470-t26_1;	TRUE	19	0.387097															TGME49_chrXII	complete_novel	53983	54629	#N/A	3	TGME49_300360-t26_1	Partial TRUE
TGME49_231160	18	29	0.62069		TGME49_chrX	3665412	3665897	+	486	6	0	1	TGME49_223668		TGME49_chrVIII	partial_novel	5545481	5545690	3	15	> 5	TGME49_269920-t26_1;	TRUE	24	0.384615															TGME49_chrXI	complete_novel	34007	35472	#N/A	3	TGME49_307090-t26_1	Partial TRUE
TGME49_223590	44	71	0.619718		TGME49_chrX	3723126	3723349	-	224	44	0	1	TGME49_223590		TGME49_chrXII	partial_novel	527536	527789	3	5	> 5	TGME49_308040-t26_1;	TRUE	8	0.384615															TGME49_chrXI	complete_novel	1026209	1026541	#N/A	8	TGME49_310045-t26_1	Partial TRUE
TGME49_261410	13	21	0.619048		TGME49_chrX	3827223	3827737	-	515	10	0	1	TGME49_223450		TGME49_chrX	partial_novel	2487209	2487315	3	5	≤ 5	TGME49_225120-t26_1;	TRUE	8	0.384615															TGME49_chrXI	complete_novel	1026639	1029544	#N/A	10	TGME49_310050-t26_1	Partial TRUE
TGME49_205130	29	47	0.617021		TGME49_chrX	3907876	3908041	-	166	3	0	1	TGME49_223262		TGME49_chrXII	partial_novel	2771703	2772183	3	10	≤ 5	TGME49_246340-t26_1;	TRUE	16	0.384615															TGME49_chrXI	complete_novel	2888902	2889371	#N/A	4	TGME49_312660-t26_1	Partial TRUE
TGME49_314000	29	47	0.617021		TGME49_chrX	3909865	3910348	-	484	4	0	1	TGME49_223258		TGME49_chrV	partial_novel	505379	505576	5	10	> 5	TGME49_220640-t26_1;	TRUE	16	0.384615															TGME49_chrIV	complete_novel	1088445	1089018	#N/A	5	TGME49_319090-t26_1	Partial TRUE
TGME49_218250	16	26	0.615385		TGME49_chrX	3910395	3910573	-	179	4	0	1	TGME49_223258		TGME49_chrX	partial_novel	4497422	4497705	5	5	> 5	TGME49_234610-t26_1;	TRUE	8	0.384615															TGME49_chrIV	complete_novel	248894	249246	#N/A	9	TGME49_320588-t26_1	Partial TRUE
TGME49_240540	16	26	0.615385		TGME49_chrII	1368968	1369615	+	648	24	0	1	TGME49_223000		TGME49_chrXI	partial_novel	3132516	3133275	5	5	> 5	TGME49_313140-t26_1;	TRUE	8	0.384615															TGME49_chrIII	complete_novel	2456473	2457176	#N/A	3	TGME49_321170-t26_1	Partial TRUE
TGME49_216460	8	13	0.615385		TGME49_chrII	1322217	1322995	-	779	42	0	1	TGME49_222948		TGME49_chrXII	partial_novel	2195496	2196039	5	5	≤ 5	TGME49_217870-t26_1;	TRUE	8	0.384615															TGME49_chrXII	complete_novel	2799642	2800560	#N/A	3	Ambiguous	Partial TRUE
TGME49_256780	8	13	0.615385		TGME49_chrII	1285354	1286849	-	1496	16	0	1	TGME49_222900		TGME49_chrXII	partial_novel	3196780	3197216	5	5	≤ 5	TGME49_247250-t26_1;	TRUE	8	0.384615															TGME49_chrIX	complete_novel	236021	244885	#N/A	3	Ambiguous	Partial TRUE
TGME49_267550	8	13	0.615385		TGME49_chrII	1281552	1283209	+	1658	3	0	1	TGME49_222880		TGME49_chrXI	partial_novel	564365	565275	5	5	≤ 5	TGME49_309220-t26_1;	TRUE	8	0.384615															TGME49_chrIX	complete_novel	236597	245352	#N/A	3	Ambiguous	Partial TRUE
TGME49_289340	8	13	0.615385		TGME49_chrII	992425	993352	+	928	37	0	1	TGME49_222245		TGME49_chrV	partial_novel	494189	494592	3	12	> 5	TGME49_220630-t26_1;	TRUE	20	0.375															TGME49_chrIX	complete_novel	240284	246918	#N/A	3	Ambiguous	Partial TRUE
TGME49_207460	19	31	0.612903		TGME49_chrII	956723	957347	-	625	17	0	1	TGME49_222210		TGME49_chrX	partial_novel	2156283	2156465	3	12	> 5	TGME49_225560-t26_1;	TRUE	20	0.375															TGME49_chrVIIA	complete_novel	2340634	2341057	#N/A	3	Ambiguous	Partial TRUE
TGME49_240710	11	18	0.611111		TGME49_chrII	896265	899104	-	2840	6	0	1	TGME49_222140		TGME49_chrVIII	partial_novel	5030587	5032064	3	3	> 5	TGME49_270740-t26_1;	TRUE	5	0.375															TGME49_chrIV	complete_novel	2401234	2401649	#N/A	3	Ambiguous	Partial TRUE
TGME49_268880	11	18	0.611111		TGME49_chrII	899186	900939	-	1754	6	0	1	TGME49_222140		TGME49_chrVIIA	partial_novel	4316362	4316831	3	3	> 5	TGME49_282000-t26_1;	TRUE	5	0.375															TGME49_chrVIIB	complete_novel	4504471	4504825	#N/A	4	Ambiguous	Partial TRUE
TGME49_299200	11	18	0.611111		TGME49_chrII	900989	902451	-	1463	5	0	1	TGME49_222140		TGME49_chrIX	partial_novel	3669428	3669860	3	3	> 5	TGME49_290260-t26_1;	TRUE	5	0.375															TGME49_chrX	complete_novel	676796	676974	#N/A	4	Ambiguous	Partial TRUE
TGME49_312140	11	18	0.611111		TGME49_chrII	903461	904124	-	664	3	0	1	TGME49_222140		TGME49_chrIX	partial_novel	5787092	5787943	3	3	> 5	TGME49_306060-t26_1;	TRUE	5	0.375															TGME49_chrXII	complete_novel	6692106	6697217	#N/A	4	Ambiguous	Partial TRUE
TGME49_243680	25	41	0.609756		TGME49_chrII	796067	797042	-	976	18	0	1	TGME49_222060		TGME49_chrIX	partial_novel	5787087	5787943	3	3	> 5	TGME49_306060-t26_1;	TRUE	5	0.375															KE139135	complete_novel	1896	2528	#N/A	4	Ambiguous	Partial TRUE
TGME49_291810	14	23	0.608696		TGME49_chrII	690417	691435	+	1019	83	0	1	TGME49_221910		TGME49_chrXI	partial_novel	318251	319389	3	3	> 5	TGME49_308870-t26_1;	TRUE	5	0.375															TGME49_chrXI	complete_novel	4235915	4236415	#N/A	5	Ambiguous	Partial TRUE
TGME49_315160	20	33	0.606061		TGME49_chrII	652898	653544	-	647	3	0	1	TGME49_221880		TGME49_chrX	partial_novel	1068175	1068334	3	6	≤ 5	TGME49_227150-t26_1;	TRUE	10	0.375															TGME49_chrXI	complete_novel	4300615	4301565	#N/A	7	Ambiguous	Partial TRUE
TGME49_283510	23	38	0.605263		TGME49_chrII	445287	446685	-	1399	10	0	1	TGME49_221570		TGME49_chrXI	partial_novel	114029	114692	3	3	≤ 5	TGME49_307030-t26_1;	TRUE	5	0.375															TGME49_chrX	complete_novel	1015872	1016710	#N/A	7	Ambiguous	Partial TRUE
TGME49_312600	107	177	0.60452		TGME49_chrII	323587	324917	+	1331	23	0	1	TGME49_221410		TGME49_chrIB	partial_novel	173182	174255	5	3	> 5	TGME49_207640-t26_1;	TRUE	5	0.375															TGME49_chrV	complete_novel	517755	518303	#N/A	21	Ambiguous	Partial TRUE
TGME49_300040	86	143	0.601399		TGME49_chrII	86720	87355	+	636	159	0	1	TGME49_220950		TGME49_chrX	partial_novel	6254773	6255935	5	3	> 5	TGME49_214340-t26_1;	TRUE	5	0.375															TGME49_chrXII	complete_novel	2799633	2799991	#N/A	39	Ambiguous	Partial TRUE
TGME49_200350	30	50	0.6		KE138892	19510	19922	+	413	4	0	1	TGME49_220740		TGME49_chrX	partial_novel	1648232	1649087	5	3	> 5	TGME49_226420-t26_1;	TRUE	5	0.375															TGME49_chrX	complete_novel	1015872	1016697	#N/A	53	Ambiguous	Partial TRUE
TGME49_230070	12	20	0.6		TGME49_chrV	498171	498719	-	549	14	0	1	TGME49_220630		TGME49_chrVIIB	partial_novel	3885334	3885606	5	3	> 5	TGME49_257720-t26_1;	TRUE	5	0.375															TGME49_chrIB	complete_novel	145810	146179	#N/A	15	TGME49_207600-t26_1	FALSE
TGME49_239800	12	20	0.6		TGME49_chrV	245796	246282	+	487	8	0	1	TGME49_220260		TGME49_chrIX	partial_novel	4719511	4719789	5	3	> 5	TGME49_292375-t26_1;	TRUE	5	0.375															TGME49_chrX	complete_novel	3941975	3943298	#N/A	150	TGME49_212290-t26_1	FALSE
TGME49_273690	12	20	0.6		TGME49_chrV	148808	149621	+	814	5	0	1	TGME49_220120		TGME49_chrIA	partial_novel	1336431	1337064	5	39	> 5	TGME49_295030-t26_1;	TRUE	65	0.375															TGME49_chrXII	complete_novel	816605	817585	#N/A	6	TGME49_219620-t26_1	FALSE
TGME49_309770	12	20	0.6		TGME49_chrXII	608148	611676	+	3529	9	0	1	TGME49_219832		TGME49_chrXI	partial_novel	114269	114689	5	3	> 5	TGME49_307030-t26_1;	TRUE	5	0.375															TGME49_chrX	complete_novel	3006057	3007188	#N/A	7	TGME49_224520-t26_1	FALSE
TGME49_200330	9	15	0.6		TGME49_chrXII	606260	607886	+	1627	4	0	1	TGME49_219832		TGME49_chrVIII	partial_novel	6808275	6808727	5	3	≤ 5	TGME49_200330-t26_1;	TRUE	5	0.375															TGME49_chrVI	complete_novel	1973973	1975011	#N/A	134	TGME49_242330-t26_1	FALSE
TGME49_209860	9	15	0.6		TGME49_chrXII	725116	725583	-	468	243	0	1	TGME49_219690		TGME49_chrVIIA	partial_novel	3239181	3239675	5	3	≤ 5	TGME49_202540-t26_1;	TRUE	5	0.375															TGME49_chrXII	complete_novel	5341200	5341552	#N/A	91	Ambiguous	FALSE
TGME49_233000	9	15	0.6		TGME49_chrXII	726880	727376	-	497	183	0	1	TGME49_219690		TGME49_chrXI	partial_novel	5895731	5896068	5	3	≤ 5	TGME49_216780-t26_1;	TRUE	5	0.375															TGME49_chrVIIA	complete_novel	957874	958420	#N/A	24	Ambiguous	FALSE
TGME49_268730	9	15	0.6		TGME49_chrXII	726600	726801	-	202	16	0	1	TGME49_219690		TGME49_chrXII	partial_novel	3565307	3565712	5	3	≤ 5	TGME49_247760-t26_1;	TRUE	5	0.375															TGME49_chrXII	complete_novel	5341194	5341545	#N/A	18	Ambiguous	FALSE
TGME49_212960	6	10	0.6		TGME49_chrXII	900976	901133	+	158	6	0	1	TGME49_219500		TGME49_chrVIIB	partial_novel	3316924	3317274	5	3	≤ 5	TGME49_258590-t26_1;	TRUE	5	0.375															TGME49_chrVIII	complete_novel	611779	612186	#N/A	11	Ambiguous	FALSE
TGME49_217580	6	10	0.6		TGME49_chrXII	1032765	1033289	+	525	13	0	1	TGME49_219260		TGME49_chrVIIB	partial_novel	449652	450235	5	3	≤ 5	TGME49_263610-t26_1;	TRUE	5	0.375															TGME49_chrX	complete_novel	4555088	4555897	#N/A	11	Ambiguous	FALSE
TGME49_219130	6	10	0.6		TGME49_chrXII	1118601	1118970	-	370	17	0	1	TGME49_219125		TGME49_chrVIII	partial_novel	5411894	5412198	5	3	≤ 5	TGME49_270100-t26_1;	TRUE	5	0.375															TGME49_chrV	complete_novel	516867	517423	#N/A	10	Ambiguous	FALSE
TGME49_243240	6	10	0.6		TGME49_chrXII	1164980	1166389	-	1410	6	0	1	TGME49_219070		TGME49_chrIA	partial_novel	383255	383799	5	3	≤ 5	TGME49_293500-t26_1;	TRUE	5	0.375															TGME49_chrXII	complete_novel	1715698	1716426	#N/A	8	Ambiguous	FALSE
TGME49_254110	6	10	0.6		TGME49_chrXII	1198614	1199500	+	887	19	0	1	TGME49_218940		TGME49_chrII	partial_novel	1798447	1798981	5	3	≤ 5	TGME49_297460-t26_1;	TRUE	5	0.375															TGME49_chrIII	complete_novel	2254877	2257494	#N/A	8	Ambiguous	FALSE
TGME49_258070	6	10	0.6		TGME49_chrXII	1220392	1220720	-	329	3	0	1	TGME49_218910		TGME49_chrIX	partial_novel	5343000	5343752	5	3	≤ 5	TGME49_305310-t26_1;	TRUE	5	0.375															TGME49_chrV	complete_novel	837555	837907	#N/A	6	Ambiguous	FALSE
TGME49_264160	6	10	0.6		TGME49_chrXII	1559401	1560439	+	1039	18	0	1	TGME49_218370		TGME49_chrXI	partial_novel	4396944	4397896	5	3	≤ 5	TGME49_314900-t26_1;	TRUE	5	0.375															TGME49_chrIB	complete_novel	382755	383883	#N/A	4	Ambiguous	FALSE
TGME49_268290	6	10	0.6		TGME49_chrXII	1556393	1559306	+	2914	16	0	1	TGME49_218370		TGME49_chrIV	partial_novel	2670707	2670947	5	6	≤ 5	TGME49_317720-t26_1;	TRUE	10	0.375															TGME49_chrXII	complete_novel	2252940	2255701	#N/A	4	Ambiguous	FALSE
TGME49_290580	6	10	0.6		TGME49_chrXII	1596703	1597121	+	419	36	0	1	TGME49_218310		TGME49_chrX	partial_novel	5453005	5453285	5	13	≤ 5	TGME49_236620-t26_1;	TRUE	22	0.371429															TGME49_chrXII	complete_novel	6690674	6699067	#N/A	4	Ambiguous	FALSE
TGME49_207020	3	5	0.6		TGME49_chrXII	1596281	1596563	+	283	25	0	1	TGME49_218310		TGME49_chrVIIB	partial_novel	782774	783653	5	10	> 5	TGME49_263130-t26_1;	TRUE	17	0.37037															TGME49_chrIII	complete_novel	2254877	2257710	#N/A	4	Ambiguous	FALSE
TGME49_208040	3	5	0.6		TGME49_chrXII	1649759	1649969	-	211	6	0	1	TGME49_218250		TGME49_chrVIII	partial_novel	2425494	2426302	5	10	≤ 5	TGME49_233110-t26_1;	TRUE	17	0.37037															TGME49_chrIX	complete_novel	5210018	5210543	#N/A	4	Ambiguous	FALSE
TGME49_209010	3	5	0.6		TGME49_chrXII	1706517	1707010	-	494	5	0	1	TGME49_218195		TGME49_chrVIII	partial_novel	2211340	2211435	5	27	≤ 5	TGME49_232660-t26_1;	TRUE	46	0.369863															TGME49_chrXI	complete_novel	2080717	2081519	#N/A	4	Ambiguous	FALSE
TGME49_210390	3	5	0.6		TGME49_chrXII	2199967	2200438	+	472	19	0	1	TGME49_217875		TGME49_chrIX	partial_novel	219216	219752	5	14	> 5	TGME49_279380-t26_1;	TRUE	24	0.368421															TGME49_chrVIII	complete_novel	2610472	2611474	#N/A	3	Ambiguous	FALSE
TGME49_216410	3	5	0.6		TGME49_chrXII	2097798	2098495	-	698	11	0	1	TGME49_217760		TGME49_chrXII	partial_novel	1597715	1597944	5	14	≤ 5	TGME49_218310-t26_1;	TRUE	24	0.368421															TGME49_chrVI	complete_novel	3082115	3085900	#N/A	3	Ambiguous	FALSE
TGME49_217350	3	5	0.6		TGME49_chrXII	2069896	2070010	+	115	10	0	1	TGME49_217726		TGME49_chrVIII	partial_novel	3055612	3055805	5	7	≤ 5	TGME49_274050-t26_1;	TRUE	12	0.368421															TGME49_chrXII	complete_novel	5341200	5341545	#N/A	3	Ambiguous	FALSE
TGME49_217910	3	5	0.6		TGME49_chrXII	2070021	2070174	+	154	4	0	1	TGME49_217726		TGME49_chrXI	partial_novel	1095243	1095851	5	18	≤ 5	TGME49_310150-t26_1;	TRUE	31	0.367347															TGME49_chrXII	complete_novel	5341194	5341552	#N/A	3	Ambiguous	FALSE
TGME49_218530	3	5	0.6		TGME49_chrXII	2069356	2069743	+	388	3	0	1	TGME49_217726		TGME49_chrVIII	partial_novel	27027	27518	5	15	> 5	TGME49_229010-t26_1;	TRUE	26	0.365854															TGME49_chrIII	complete_novel	2254877	2257705	#N/A	3	Ambiguous	FALSE
TGME49_222200	3	5	0.6		TGME49_chrXII	2043789	2044315	+	527	5	0	1	TGME49_217720		TGME49_chrXI	partial_novel	2420433	2421267	3	38	≤ 5	TGME49_312090-t26_1;	TRUE	66	0.365385															TGME49_chrIII	complete_novel	2254877	2257722	#N/A	3	Ambiguous	FALSE
TGME49_226080	3	5	0.6		TGME49_chrXII	1978719	1978984	+	266	20	0	1	TGME49_217660		TGME49_chrV	partial_novel	488696	489446	3	4	> 5	TGME49_220610-t26_1;	TRUE	7	0.363636															KE139135	complete_novel	2014	2644	#N/A	3	Ambiguous	FALSE
TGME49_233540	3	5	0.6		TGME49_chrXII	1899838	1900446	+	609	95	0	1	TGME49_217550		TGME49_chrVIIB	partial_novel	624265	624513	3	4	> 5	TGME49_263330-t26_1;	TRUE	7	0.363636															TGME49_chrVIIB	partial_novel	288941	289469	#N/A	14	TGME49_263850-t26_1;	Partial TRUE
TGME49_234440	3	5	0.6		TGME49_chrXII	1883518	1884418	-	901	14	0	1	TGME49_217500		TGME49_chrX	partial_novel	3859024	3859538	3	8	≤ 5	TGME49_223410-t26_1;	TRUE	14	0.363636															TGME49_chrXII	partial_novel	2253338	2256792	#N/A	12	TGME49_245432-t26_1;	Partial TRUE
TGME49_235610	3	5	0.6		TGME49_chrXII	1877111	1877168	+	58	30	0	1	TGME49_217490		TGME49_chrIA	partial_novel	917332	917896	3	4	≤ 5	TGME49_294440-t26_1;	TRUE	7	0.363636															TGME49_chrVIIB	partial_novel	288925	289469	#N/A	4	TGME49_263850-t26_1;	Partial TRUE
TGME49_236800	3	5	0.6		TGME49_chrXII	1877216	1877273	+	58	29	0	1	TGME49_217490		TGME49_chrVIIA	partial_novel	3298190	3298642	5	4	≤ 5	TGME49_202480-t26_1;	TRUE	7	0.363636															TGME49_chrIX	partial_novel	2936960	2937660	#N/A	10	TGME49_289050-t26_1;	Partial TRUE
TGME49_240740	3	5	0.6		TGME49_chrXII	1877286	1877350	+	65	29	0	1	TGME49_217490		TGME49_chrX	partial_novel	3112795	3113765	5	4	≤ 5	TGME49_224290-t26_1;	TRUE	7	0.363636															TGME49_chrVIIA	partial_novel	1566671	1567421	#N/A	12	TGME49_205170-t26_1;	Partial TRUE
TGME49_260310	3	5	0.6		TGME49_chrXII	1877549	1877604	+	56	29	0	1	TGME49_217490		TGME49_chrVIII	partial_novel	1647218	1647680	5	4	≤ 5	TGME49_231920-t26_1;	TRUE	7	0.363636															TGME49_chrIX	partial_novel	2937022	2937660	#N/A	3	TGME49_289050-t26_1;	Partial TRUE
TGME49_263140	3	5	0.6		TGME49_chrXII	1877656	1877707	+	52	24	0	1	TGME49_217490		TGME49_chrXII	partial_novel	5244968	5245474	5	4	≤ 5	TGME49_250820-t26_1;	TRUE	7	0.363636
TGME49_264670	3	5	0.6		TGME49_chrXII	1877838	1877900	+	63	23	0	1	TGME49_217490		TGME49_chrXII	partial_novel	6294280	6296449	5	4	≤ 5	TGME49_278110-t26_1;	TRUE	7	0.363636
TGME49_265380	3	5	0.6		TGME49_chrXII	1877920	1877975	+	56	22	0	1	TGME49_217490		TGME49_chrII	partial_novel	2011346	2011690	5	4	≤ 5	TGME49_297800-t26_1;	TRUE	7	0.363636
TGME49_269940	3	5	0.6		TGME49_chrXII	1877397	1877449	+	53	8	0	1	TGME49_217490		TGME49_chrVIII	partial_novel	667830	667990	5	51	> 5	TGME49_230180-t26_1;	TRUE	91	0.359155
TGME49_276120	3	5	0.6		TGME49_chrXII	1877485	1877535	+	51	8	0	1	TGME49_217490		TGME49_chrIV	partial_novel	1361734	1362043	3	5	≤ 5	TGME49_318400-t26_1;	TRUE	9	0.357143
TGME49_280810	3	5	0.6		TGME49_chrXI	5875530	5876375	-	846	4	0	1	TGME49_216800		TGME49_chrX	partial_novel	3786457	3787266	5	5	≤ 5	TGME49_223485-t26_1;	TRUE	9	0.357143
TGME49_286220	3	5	0.6		TGME49_chrXI	5887912	5888486	-	575	11	0	1	TGME49_216785		TGME49_chrIV	partial_novel	1263669	1264296	5	5	≤ 5	TGME49_318510-t26_1;	TRUE	9	0.357143
TGME49_288640	3	5	0.6		TGME49_chrXI	5897890	5899787	+	1898	12	0	1	TGME49_216780		TGME49_chrIX	partial_novel	2675123	2675694	5	6	≤ 5	TGME49_288685-t26_1;	TRUE	11	0.352941
TGME49_289780	3	5	0.6		TGME49_chrXI	6051317	6051720	-	404	4	0	1	TGME49_216600		TGME49_chrX	partial_novel	7178875	7178987	5	13	> 5	TGME49_275320-t26_1;	TRUE	24	0.351351
TGME49_291980	3	5	0.6		TGME49_chrXI	6127182	6127640	-	459	7	0	1	TGME49_216470		TGME49_chrXII	partial_novel	257209	257575	3	30	> 5	TGME49_300040-t26_1;	TRUE	56	0.348837
TGME49_306210	3	5	0.6		TGME49_chrXI	6132460	6132800	+	341	8	0	1	TGME49_216460		TGME49_chrX	partial_novel	5208902	5209627	5	8	≤ 5	TGME49_235970-t26_1;	TRUE	15	0.347826
TGME49_307575	3	5	0.6		TGME49_chrXI	6258161	6258564	-	404	5	0	1	TGME49_216280		TGME49_chrXI	partial_novel	2108821	2109483	5	8	≤ 5	TGME49_311480-t26_1;	TRUE	15	0.347826
TGME49_309950	3	5	0.6		TGME49_chrXI	6258712	6258820	-	109	5	0	1	TGME49_216280		TGME49_chrX	partial_novel	5329421	5329878	5	9	≤ 5	TGME49_236210-t26_1;	TRUE	17	0.346154
TGME49_310290	3	5	0.6		TGME49_chrXI	6268517	6269461	+	945	6	0	1	TGME49_216270		TGME49_chrVIIA	partial_novel	3931421	3931762	3	10	> 5	TGME49_201260-t26_1;	TRUE	19	0.344828
TGME49_310810	3	5	0.6		TGME49_chrXI	6309761	6310664	-	904	24	0	1	TGME49_216230		TGME49_chrVIII	partial_novel	5542692	5543370	5	14	> 5	TGME49_269920-t26_1;	TRUE	27	0.341463
TGME49_313660	3	5	0.6		TGME49_chrXI	6488268	6489582	+	1315	3	0	1	TGME49_215990		TGME49_chrVIII	partial_novel	667830	668858	5	46	> 5	TGME49_230180-t26_1;	TRUE	91	0.335766
TGME49_313970	3	5	0.6		TGME49_chrXI	6498902	6499906	+	1005	15	0	1	TGME49_215955		TGME49_chrII	partial_novel	1316753	1316998	3	3	> 5	TGME49_222930-t26_1;	TRUE	6	0.333333
TGME49_314480	3	5	0.6		TGME49_chrXI	6523235	6523610	-	376	4	0	1	TGME49_215930		TGME49_chrX	partial_novel	4497001	4497326	3	4	> 5	TGME49_234610-t26_1;	TRUE	8	0.333333
TGME49_320465	3	5	0.6		TGME49_chrX	6949826	6951596	-	1771	60	0	1	TGME49_215425		TGME49_chrVIII	partial_novel	3230275	3230569	3	3	> 5	TGME49_273840-t26_1;	TRUE	6	0.333333
TGME49_257040	43	72	0.597222		TGME49_chrX	6919455	6920060	-	606	3	0	1	TGME49_215347		TGME49_chrIA	partial_novel	1283644	1284512	3	6	> 5	TGME49_294940-t26_1;	TRUE	12	0.333333
TGME49_314740	19	32	0.59375		TGME49_chrX	6609394	6609835	+	442	4	0	1	TGME49_214940		TGME49_chrIB	partial_novel	1150348	1150773	3	7	≤ 5	TGME49_209250-t26_1;	TRUE	14	0.333333
TGME49_249860	16	27	0.592593		TGME49_chrX	6372954	6373001	+	48	32	0	1	TGME49_214575		TGME49_chrX	partial_novel	828393	828752	3	3	≤ 5	TGME49_227790-t26_1;	TRUE	6	0.333333
TGME49_262530	16	27	0.592593		TGME49_chrX	6373125	6373168	+	44	32	0	1	TGME49_214575		TGME49_chrXII	partial_novel	4036775	4037333	3	4	≤ 5	TGME49_248630-t26_1;	TRUE	8	0.333333
TGME49_278205	13	22	0.590909		TGME49_chrX	6322233	6322565	+	333	7	0	1	TGME49_214500		TGME49_chrIII	partial_novel	1996966	1997285	3	11	≤ 5	TGME49_254870-t26_1;	TRUE	22	0.333333
TGME49_270880	33	56	0.589286		TGME49_chrX	6276386	6277064	+	679	14	0	1	TGME49_214400		TGME49_chrV	partial_novel	2511239	2511874	3	3	≤ 5	TGME49_285230-t26_1;	TRUE	6	0.333333
TGME49_249760	10	17	0.588235		TGME49_chrX	6273539	6274226	-	688	11	0	1	TGME49_214385		TGME49_chrII	partial_novel	2010208	2010958	3	3	≤ 5	TGME49_297800-t26_1;	TRUE	6	0.333333
TGME49_257440	10	17	0.588235		TGME49_chrX	6254751	6255270	+	520	4	0	1	TGME49_214340		TGME49_chrVIIA	partial_novel	2998054	2998692	5	4	> 5	TGME49_202840-t26_1;	TRUE	8	0.333333
TGME49_321590	10	17	0.588235		TGME49_chrX	6120938	6121269	+	332	722	0	1	TGME49_214220		TGME49_chrIB	partial_novel	58346	58543	5	3	> 5	TGME49_207430-t26_1;	TRUE	6	0.333333
TGME49_223140	17	29	0.586207		TGME49_chrV	1378316	1378899	+	584	3	0	1	TGME49_213850		TGME49_chrV	partial_novel	1239256	1240008	5	4	> 5	TGME49_213690-t26_1;	TRUE	8	0.333333
TGME49_261970	24	41	0.585366		TGME49_chrV	1379607	1380633	+	1027	3	0	1	TGME49_213850		TGME49_chrX	partial_novel	7034557	7035223	5	4	> 5	TGME49_215590-t26_1;	TRUE	8	0.333333
TGME49_275690	31	53	0.584906		TGME49_chrV	1153998	1154305	+	308	14	0	1	TGME49_213580		TGME49_chrII	partial_novel	1422191	1422451	5	5	> 5	TGME49_223070-t26_1;	TRUE	10	0.333333
TGME49_314310	25	43	0.581395		TGME49_chrV	1153557	1153963	+	407	13	0	1	TGME49_213580		TGME49_chrX	partial_novel	782044	783625	5	4	> 5	TGME49_227840-t26_1;	TRUE	8	0.333333
TGME49_312940	43	74	0.581081		TGME49_chrV	1010777	1011410	-	634	6	0	1	TGME49_213415		TGME49_chrXII	partial_novel	4911565	4912141	5	3	> 5	TGME49_249860-t26_1;	TRUE	6	0.333333
TGME49_237600	18	31	0.580645		TGME49_chrV	845945	846504	+	560	12	0	1	TGME49_213072		TGME49_chrXII	partial_novel	5389524	5389822	5	3	> 5	TGME49_251440-t26_1;	TRUE	6	0.333333
TGME49_255670	18	31	0.580645		TGME49_chrV	843406	843740	+	335	11	0	1	TGME49_213072		TGME49_chrVIIB	partial_novel	1924529	1924861	5	4	> 5	TGME49_261022-t26_1;	TRUE	8	0.333333
TGME49_216900	11	19	0.578947		TGME49_chrV	844611	844957	+	347	8	0	1	TGME49_213072		TGME49_chrVIIB	partial_novel	687327	687912	5	3	> 5	TGME49_263240-t26_1;	TRUE	6	0.333333
TGME49_269330	11	19	0.578947		TGME49_chrV	845546	845929	+	384	8	0	1	TGME49_213072		TGME49_chrIX	partial_novel	1290868	1291341	5	5	> 5	TGME49_266120-t26_1;	TRUE	10	0.333333
TGME49_267350	15	26	0.576923		TGME49_chrV	846648	847022	+	375	6	0	1	TGME49_213072		TGME49_chrVIII	partial_novel	4218304	4219234	5	3	> 5	TGME49_272010-t26_1;	TRUE	6	0.333333
TGME49_247780	27	47	0.574468		TGME49_chrV	777745	778565	+	821	9	0	1	TGME49_213000		TGME49_chrII	partial_novel	2010211	2011166	5	3	> 5	TGME49_297800-t26_1;	TRUE	6	0.333333
TGME49_266120	20	35	0.571429		TGME49_chrV	774404	775067	+	664	3	0	1	TGME49_213000		TGME49_chrIII	partial_novel	2230957	2231833	5	3	> 5	TGME49_299040-t26_1;	TRUE	6	0.333333
TGME49_276920	8	14	0.571429		TGME49_chrX	3948025	3948141	+	117	4	0	1	TGME49_212275		TGME49_chrXI	partial_novel	2341027	2342240	5	4	> 5	TGME49_311870-t26_1;	TRUE	8	0.333333
TGME49_299040	8	14	0.571429		TGME49_chrIV	1574827	1575282	-	456	8	0	1	TGME49_211720		KE139437	partial_novel	988	1487	3	7	> 5	TGME49_329800-t26_1;	TRUE	14	0.333333
TGME49_202180	4	7	0.571429		TGME49_chrIV	1636427	1637817	-	1391	15	0	1	TGME49_211650		TGME49_chrXI	partial_novel	6120656	6121363	5	5	≤ 5	TGME49_216490-t26_1;	TRUE	10	0.333333
TGME49_208820	4	7	0.571429		TGME49_chrIV	1700688	1700782	+	95	46	0	1	TGME49_211460		TGME49_chrXII	partial_novel	903300	903964	5	3	≤ 5	TGME49_219500-t26_1;	TRUE	6	0.333333
TGME49_221360	4	7	0.571429		TGME49_chrIV	1888083	1888513	-	431	72	0	1	TGME49_211260		TGME49_chrVIII	partial_novel	486775	487600	5	3	≤ 5	TGME49_229950-t26_1;	TRUE	6	0.333333
TGME49_223270	4	7	0.571429		TGME49_chrIV	1892100	1892494	+	395	6	0	1	TGME49_211250		TGME49_chrX	partial_novel	4820135	4820576	5	5	≤ 5	TGME49_235380-t26_1;	TRUE	10	0.333333
TGME49_224310	4	7	0.571429		TGME49_chrIV	1891776	1892090	+	315	5	0	1	TGME49_211250		TGME49_chrX	partial_novel	5303601	5304079	5	3	≤ 5	TGME49_236160-t26_1;	TRUE	6	0.333333
TGME49_228370	4	7	0.571429		TGME49_chrIV	1969651	1969963	-	313	23	0	1	TGME49_211015		TGME49_chrVI	partial_novel	1018495	1018731	5	3	≤ 5	TGME49_239930-t26_1;	TRUE	6	0.333333
TGME49_247930	4	7	0.571429		TGME49_chrIV	1997508	1997960	-	453	5	0	1	TGME49_210980		TGME49_chrXII	partial_novel	2442126	2442524	5	7	≤ 5	TGME49_245640-t26_1;	TRUE	14	0.333333
TGME49_250100	4	7	0.571429		TGME49_chrIV	2086709	2086773	+	65	7	0	1	TGME49_210778		TGME49_chrXII	partial_novel	2779216	2780168	5	3	≤ 5	TGME49_246450-t26_1;	TRUE	6	0.333333
TGME49_253410	4	7	0.571429		TGME49_chrIV	2118260	2118825	-	566	5	0	1	TGME49_210715		TGME49_chrVIIB	partial_novel	3257158	3257448	5	4	≤ 5	TGME49_258690-t26_1;	TRUE	8	0.333333
TGME49_253600	4	7	0.571429		TGME49_chrIX	4823221	4823719	+	499	3	0	1	TGME49_210390		TGME49_chrVIII	partial_novel	6604941	6605597	5	3	≤ 5	TGME49_268250-t26_1;	TRUE	6	0.333333
TGME49_254490	4	7	0.571429		TGME49_chrIX	4831648	4838227	-	6580	3	0	1	TGME49_210380		TGME49_chrIII	partial_novel	44803	45339	5	3	≤ 5	TGME49_276210-t26_1;	TRUE	6	0.333333
TGME49_268710	4	7	0.571429		TGME49_chrIX	4945312	4945677	+	366	4	0	1	TGME49_210235		TGME49_chrXII	partial_novel	5846293	5846714	5	24	≤ 5	TGME49_278830-t26_1;	TRUE	48	0.333333
TGME49_272000	4	7	0.571429		TGME49_chrIX	4944444	4944653	+	210	3	0	1	TGME49_210235		TGME49_chrIA	partial_novel	694038	694892	5	3	≤ 5	TGME49_294190-t26_1;	TRUE	6	0.333333
TGME49_275740	4	7	0.571429		TGME49_chrIb	1523950	1528082	+	4133	10	0	1	TGME49_209880		TGME49_chrIX	partial_novel	6035362	6035756	5	4	≤ 5	TGME49_306350-t26_1;	TRUE	8	0.333333
TGME49_275840	4	7	0.571429		TGME49_chrIb	1504506	1504879	-	374	4	0	1	TGME49_209870		TGME49_chrXI	partial_novel	138743	138934	5	4	≤ 5	TGME49_306980-t26_1;	TRUE	8	0.333333
TGME49_277510	4	7	0.571429		TGME49_chrIb	1495422	1496021	+	600	8	0	1	TGME49_209860		TGME49_chrIX	partial_novel	5038810	5039254	5	5	≤ 5	TGME49_307650-t26_1;	TRUE	10	0.333333
TGME49_284170	4	7	0.571429		TGME49_chrIb	1052514	1053224	-	711	4	0	1	TGME49_209112		TGME49_chrXI	partial_novel	564365	565270	5	4	≤ 5	TGME49_309220-t26_1;	TRUE	8	0.333333
TGME49_289960	4	7	0.571429		TGME49_chrIb	1053415	1053735	-	321	3	0	1	TGME49_209112		TGME49_chrXI	partial_novel	2600379	2600733	5	3	≤ 5	TGME49_312310-t26_1;	TRUE	6	0.333333
TGME49_297420	4	7	0.571429		TGME49_chrIb	1035714	1035927	+	214	36	0	1	TGME49_209095		TGME49_chrXI	partial_novel	3333825	3334165	5	3	≤ 5	TGME49_313385-t26_1;	TRUE	6	0.333333
TGME49_306980	4	7	0.571429		TGME49_chrIb	1029711	1030691	-	981	28	0	1	TGME49_209070		TGME49_chrIB	partial_novel	1695321	1695843	3	15	≤ 5	TGME49_321620-t26_1;	TRUE	31	0.326087
TGME49_313100	4	7	0.571429		TGME49_chrIb	983337	983864	+	528	3	0	1	TGME49_209010		TGME49_chrVIII	partial_novel	1773285	1775197	3	7	> 5	TGME49_232030-t26_1;	TRUE	15	0.318182
TGME49_320670	4	7	0.571429		TGME49_chrIb	879572	880106	-	535	4	0	1	TGME49_208820		TGME49_chrVIII	partial_novel	5595710	5596212	3	7	≤ 5	TGME49_269800-t26_1;	TRUE	15	0.318182
TGME49_254470	73	128	0.570312		TGME49_chrIb	864119	864337	-	219	14	0	1	TGME49_208790		TGME49_chrII	partial_novel	1268813	1269681	5	7	≤ 5	TGME49_222860-t26_1;	TRUE	15	0.318182
TGME49_253430	164	289	0.567474		TGME49_chrIb	857144	857341	+	198	6	0	1	TGME49_208780		TGME49_chrX	partial_novel	1873186	1873609	5	7	≤ 5	TGME49_226000-t26_1;	TRUE	15	0.318182
TGME49_295340	26	46	0.565217		TGME49_chrIb	847422	847932	+	511	12	0	1	TGME49_208750		TGME49_chrVI	partial_novel	3223552	3223883	5	7	≤ 5	TGME49_244380-t26_1;	TRUE	15	0.318182
TGME49_200320	13	23	0.565217		TGME49_chrIb	796519	796542	-	24	4	0	1	TGME49_208580		TGME49_chrIA	partial_novel	1403183	1404177	5	6	> 5	TGME49_295100-t26_1;	TRUE	13	0.315789
TGME49_200010	83	147	0.564626		TGME49_chrIb	775683	776329	+	647	56	0	1	TGME49_208550		TGME49_chrIB	partial_novel	315576	315896	5	6	≤ 5	TGME49_207820-t26_1;	TRUE	13	0.315789
TGME49_215590	22	39	0.564103		TGME49_chrIb	776407	776685	+	279	51	0	1	TGME49_208550		TGME49_chrXII	partial_novel	1877400	1877535	5	6	≤ 5	TGME49_217490-t26_1;	TRUE	13	0.315789
TGME49_283900	9	16	0.5625		TGME49_chrIb	627686	628004	-	319	15	0	1	TGME49_208350		TGME49_chrVIII	partial_novel	5212506	5218216	3	11	> 5	TGME49_270520-t26_1;	TRUE	24	0.314286
TGME49_247195	23	41	0.560976		TGME49_chrIb	591893	592126	+	234	4	0	1	TGME49_208090		TGME49_chrVIIA	partial_novel	4363073	4363269	3	10	> 5	TGME49_282055-t26_1;	TRUE	22	0.3125
TGME49_306390	37	66	0.560606		TGME49_chrIb	332899	333212	+	314	3	0	1	TGME49_207865		TGME49_chrVIII	partial_novel	6428699	6429168	5	5	> 5	TGME49_268570-t26_1;	TRUE	11	0.3125
TGME49_249570	14	25	0.56		TGME49_chrIb	214541	214968	+	428	12	0	1	TGME49_207690		TGME49_chrVI	partial_novel	2815213	2815715	5	5	≤ 5	TGME49_243720-t26_1;	TRUE	11	0.3125
TGME49_278870	14	25	0.56		TGME49_chrIb	13393	13590	-	198	33	0	1	TGME49_207370		TGME49_chrXII	partial_novel	246743	248155	5	5	> 5	Ambiguous	FALSE	11	0.3125
TGME49_314970	14	25	0.56		TGME49_chrIb	4283	4343	-	61	12	0	1	TGME49_207350		TGME49_chrXII	partial_novel	2435815	2436539	3	100	≤ 5	TGME49_245620-t26_1;	TRUE	221	0.311526
TGME49_211420	54	97	0.556701		TGME49_chrX	7366829	7367409	-	581	35	0	1	TGME49_207065		TGME49_chrV	partial_novel	2976609	2977177	3	23	≤ 5	TGME49_283780-t26_1;	TRUE	51	0.310811
TGME49_220630	30	54	0.555556		TGME49_chrX	7367575	7368901	-	1327	9	0	1	TGME49_207065		TGME49_chrXI	partial_novel	5973641	5974363	3	4	≤ 5	TGME49_216670-t26_1;	TRUE	9	0.307692
TGME49_221410	25	45	0.555556		TGME49_chrVIIa	800796	801219	-	424	4	0	1	TGME49_206590		TGME49_chrVIII	partial_novel	842833	844164	5	4	> 5	TGME49_230500-t26_1;	TRUE	9	0.307692
TGME49_309990	15	27	0.555556		TGME49_chrVIIa	903502	904381	+	880	14	0	1	TGME49_206510		TGME49_chrVIII	partial_novel	1647765	1648458	5	4	> 5	TGME49_231920-t26_1;	TRUE	9	0.307692
TGME49_271270	10	18	0.555556		TGME49_chrVIIa	972475	972532	+	58	10	0	1	TGME49_206440		TGME49_chrVIIA	partial_novel	3435403	3435585	5	4	≤ 5	TGME49_202300-t26_1;	TRUE	9	0.307692
TGME49_204550	5	9	0.555556		TGME49_chrVIIa	972386	972450	+	65	9	0	1	TGME49_206440		TGME49_chrVI	partial_novel	2870987	2871803	5	4	≤ 5	TGME49_243800-t26_1;	TRUE	9	0.307692
TGME49_207390	5	9	0.555556		TGME49_chrVIIa	972589	972644	+	56	8	0	1	TGME49_206440		TGME49_chrIII	partial_novel	601058	601385	5	8	≤ 5	TGME49_252510-t26_1;	TRUE	18	0.307692
TGME49_207710	5	9	0.555556		TGME49_chrVIIa	972662	972716	+	55	8	0	1	TGME49_206440		TGME49_chrIX	partial_novel	2619069	2619206	5	4	≤ 5	TGME49_288560-t26_1;	TRUE	9	0.307692
TGME49_209580	5	9	0.555556		TGME49_chrVIIa	972789	972842	+	54	8	0	1	TGME49_206440		TGME49_chrX	partial_novel	6293091	6293606	5	31	≤ 5	TGME49_214440-t26_1;	TRUE	70	0.306931
TGME49_221310	5	9	0.555556		TGME49_chrVIIa	972942	973005	+	64	8	0	1	TGME49_206440		TGME49_chrXII	partial_novel	5035120	5035889	3	39	> 5	TGME49_250115-t26_1;	TRUE	89	0.304688
TGME49_223710	5	9	0.555556		TGME49_chrVIIa	973064	973119	+	56	8	0	1	TGME49_206440		TGME49_chrX	partial_novel	5066268	5066869	3	7	≤ 5	TGME49_235700-t26_1;	TRUE	16	0.304348
TGME49_231210	5	9	0.555556		TGME49_chrVIIa	1042091	1042529	+	439	20	0	1	TGME49_206380		TGME49_chrVIIB	partial_novel	1196707	1196998	5	7	> 5	TGME49_262530-t26_1;	TRUE	16	0.304348
TGME49_286560	5	9	0.555556		TGME49_chrVIIa	1041569	1041851	+	283	12	0	1	TGME49_206380		TGME49_chrXI	partial_novel	2086662	2087669	5	7	> 5	TGME49_311470-t26_1;	TRUE	16	0.304348
TGME49_301440	57	103	0.553398		TGME49_chrVIIa	1042957	1044462	-	1506	9	0	1	TGME49_206360		TGME49_chrVIIB	partial_novel	1134542	1134953	5	7	≤ 5	TGME49_262610-t26_1;	TRUE	16	0.304348
TGME49_218310	53	96	0.552083		TGME49_chrVIIa	1392273	1392729	-	457	22	0	1	TGME49_205460		TGME49_chrXI	partial_novel	2818864	2819931	5	27	> 5	TGME49_312600-t26_1;	TRUE	62	0.303371
TGME49_245980	69	125	0.552		TGME49_chrVIIa	1410012	1410554	-	543	9	0	1	TGME49_205430		TGME49_chrX	partial_novel	4445208	4445813	3	3	> 5	TGME49_234540-t26_1;	TRUE	7	0.3
TGME49_229010	33	60	0.55		TGME49_chrVIIa	1484032	1484523	-	492	3	0	1	TGME49_205300		TGME49_chrIA	partial_novel	1296060	1296692	3	3	> 5	TGME49_294970-t26_1;	TRUE	7	0.3
TGME49_222970	17	31	0.548387		TGME49_chrVIIa	1495187	1496031	-	845	4	0	1	TGME49_205290		TGME49_chrIX	partial_novel	5842350	5842826	3	3	> 5	TGME49_306220-t26_1;	TRUE	7	0.3
TGME49_246120	12	22	0.545455		TGME49_chrVIIa	1500450	1500475	+	26	32	0	1	TGME49_205280		KE139844	partial_novel	1234	5633	5	3	> 5	TGME49_314660-t26_1;	TRUE	7	0.3
TGME49_274050	12	22	0.545455		TGME49_chrVIIa	1567532	1567957	+	426	179	0	1	TGME49_205170		TGME49_chrXI	partial_novel	4441126	4442371	3	3	> 5	TGME49_314970-t26_1;	TRUE	7	0.3
TGME49_209570	6	11	0.545455		TGME49_chrVIIa	1613679	1616243	+	2565	21	0	1	TGME49_205130		TGME49_chrVIII	partial_novel	20377	20650	5	3	> 5	TGME49_229010-t26_1;	TRUE	7	0.3
TGME49_218780	6	11	0.545455		TGME49_chrVIIa	1616531	1616852	+	322	17	0	1	TGME49_205130		TGME49_chrXII	partial_novel	3735544	3736317	5	3	> 5	TGME49_248190-t26_1;	TRUE	7	0.3
TGME49_229750	6	11	0.545455		TGME49_chrVIIa	1740534	1741293	-	760	16	0	1	TGME49_204510		TGME49_chrXII	partial_novel	4707404	4708094	5	3	> 5	TGME49_249630-t26_1;	TRUE	7	0.3
TGME49_271440	6	11	0.545455		TGME49_chrVIIa	1775515	1775817	+	303	6	0	1	TGME49_204460		TGME49_chrXII	partial_novel	5340468	5341082	5	3	> 5	TGME49_251170-t26_1;	TRUE	7	0.3
TGME49_272270	6	11	0.545455		TGME49_chrVIIa	1875951	1876065	+	115	14	0	1	TGME49_204330		TGME49_chrVIII	partial_novel	6340024	6340699	5	3	> 5	TGME49_268730-t26_1;	TRUE	7	0.3
TGME49_288330	6	11	0.545455		TGME49_chrVIIa	1876902	1877199	+	298	11	0	1	TGME49_204330		TGME49_chrIX	partial_novel	5671351	5671874	5	3	> 5	TGME49_305920-t26_1;	TRUE	7	0.3
TGME49_289670	6	11	0.545455		TGME49_chrVIIa	1874071	1874538	+	468	9	0	1	TGME49_204330		TGME49_chrX	partial_novel	2867517	2868105	5	3	≤ 5	TGME49_224700-t26_1;	TRUE	7	0.3
TGME49_295440	6	11	0.545455		TGME49_chrVIIa	2027735	2027927	+	193	29	0	1	TGME49_204055		TGME49_chrX	partial_novel	253660	254295	5	3	≤ 5	TGME49_228660-t26_1;	TRUE	7	0.3
TGME49_275320	43	79	0.544304		TGME49_chrVIIa	2028076	2028199	+	124	29	0	1	TGME49_204055		TGME49_chrXII	partial_novel	3735553	3736317	5	3	≤ 5	TGME49_248190-t26_1;	TRUE	7	0.3
TGME49_286928	19	35	0.542857		TGME49_chrVIIa	2039917	2040467	-	551	15	0	1	TGME49_204045		TGME49_chrIII	partial_novel	1084121	1084332	5	3	≤ 5	TGME49_253650-t26_1;	TRUE	7	0.3
TGME49_306060	27	50	0.54		TGME49_chrVIIa	2156868	2158537	-	1670	33	0	1	TGME49_203880		TGME49_chrVIIB	partial_novel	1325953	1326293	5	6	≤ 5	TGME49_262170-t26_1;	TRUE	14	0.3
TGME49_215040	7	13	0.538462		TGME49_chrVIIa	2209214	2210278	-	1065	19	0	1	TGME49_203815		TGME49_chrVIIA	partial_novel	3006764	3007008	5	58	> 5	TGME49_202830-t26_1;	TRUE	136	0.298969
TGME49_263290	7	13	0.538462		TGME49_chrVIIa	2340274	2340582	-	309	5	0	1	TGME49_203688		TGME49_chrII	partial_novel	1421953	1422138	3	5	> 5	TGME49_223070-t26_1;	TRUE	12	0.294118
TGME49_258660	43	80	0.5375		TGME49_chrVIIa	2346026	2346173	-	148	3	0	1	TGME49_203685		TGME49_chrV	partial_novel	526236	526779	3	5	> 5	TGME49_287470-t26_1;	TRUE	12	0.294118
TGME49_265250	22	41	0.536585		TGME49_chrVIIa	2433181	2433416	-	236	75	0	1	TGME49_203560		TGME49_chrXII	partial_novel	3688426	3688867	3	5	≤ 5	TGME49_248140-t26_1;	TRUE	12	0.294118
TGME49_284180	53	99	0.535354		TGME49_chrVIIa	2524329	2524526	-	198	13	0	1	TGME49_203390		TGME49_chrVI	partial_novel	2171218	2171710	5	5	≤ 5	TGME49_242660-t26_1;	TRUE	12	0.294118
TGME49_311780	23	43	0.534884		TGME49_chrVIIa	2824275	2824508	-	234	113	0	1	TGME49_203060		TGME49_chrVI	partial_novel	3413496	3413874	5	5	≤ 5	TGME49_244640-t26_1;	TRUE	12	0.294118
TGME49_214370	8	15	0.533333		TGME49_chrVIIa	2841024	2841491	+	468	10	0	1	TGME49_203040		TGME49_chrVIIA	partial_novel	544798	545674	5	7	> 5	TGME49_304520-t26_1;	TRUE	17	0.291667
TGME49_221940	8	15	0.533333		TGME49_chrVIIa	2841570	2841864	+	295	9	0	1	TGME49_203040		TGME49_chrIB	partial_novel	79205	79743	3	4	> 5	TGME49_207460-t26_1;	TRUE	10	0.285714
TGME49_239780	8	15	0.533333		TGME49_chrVIIa	3195306	3195961	+	656	7	0	1	TGME49_202580		TGME49_chrXI	partial_novel	567756	567876	3	4	> 5	TGME49_309220-t26_1;	TRUE	10	0.285714
TGME49_263870	8	15	0.533333		TGME49_chrVIIa	3535962	3536022	-	61	14	0	1	TGME49_202190		TGME49_chrXI	partial_novel	1721654	1722180	3	4	> 5	TGME49_311000-t26_1;	TRUE	10	0.285714
TGME49_294280	8	15	0.533333		TGME49_chrVIIa	3667054	3667291	-	238	3	0	1	TGME49_202050		TGME49_chrV	partial_novel	991268	991869	3	4	≤ 5	TGME49_213392-t26_1;	TRUE	10	0.285714
TGME49_230180	289	542	0.53321		TGME49_chrVIIa	3681910	3683209	-	1300	37	0	1	TGME49_202030		TGME49_chrXII	partial_novel	4605019	4605301	3	4	≤ 5	TGME49_249530-t26_1;	TRUE	10	0.285714
TGME49_238010	132	249	0.53012		TGME49_chrVIIa	3792048	3792220	-	173	5	0	1	TGME49_201785		TGME49_chrVIIB	partial_novel	3213373	3214003	5	4	> 5	TGME49_258740-t26_1;	TRUE	10	0.285714
TGME49_263400	18	34	0.529412		TGME49_chrVIIa	3792355	3792794	-	440	4	0	1	TGME49_201785		TGME49_chrVIIB	partial_novel	2172768	2172940	5	8	> 5	TGME49_260540-t26_1;	TRUE	20	0.285714
TGME49_223510	9	17	0.529412		TGME49_chrVIIa	3888117	3888957	+	841	8	0	1	TGME49_201630		TGME49_chrVIIA	partial_novel	2440381	2440817	5	6	≤ 5	TGME49_203540-t26_1;	TRUE	15	0.285714
TGME49_230980	9	17	0.529412		TGME49_chrVIIa	3886280	3887145	+	866	7	0	1	TGME49_201630		TGME49_chrII	partial_novel	865797	866141	5	4	≤ 5	TGME49_222090-t26_1;	TRUE	10	0.285714
TGME49_246020	9	17	0.529412		TGME49_chrVIIa	3895140	3895877	+	738	36	0	1	TGME49_201520		TGME49_chrX	partial_novel	1304433	1304985	5	4	≤ 5	TGME49_226840-t26_1;	TRUE	10	0.285714
TGME49_289570	9	17	0.529412		TGME49_chrVIIa	3910984	3911109	-	126	660	0	1	TGME49_201390		TGME49_chrX	partial_novel	739432	739612	5	4	≤ 5	TGME49_227920-t26_1;	TRUE	10	0.285714
TGME49_323100	9	17	0.529412		TGME49_chrVIIa	4041318	4041610	-	293	18	0	1	TGME49_201110		TGME49_chrXII	partial_novel	5941835	5942444	5	4	≤ 5	TGME49_278670-t26_1;	TRUE	10	0.285714
TGME49_232050	20	38	0.526316		TGME49_chrVIIa	4041048	4041266	-	219	11	0	1	TGME49_201110		TGME49_chrXI	partial_novel	1009535	1010021	5	6	≤ 5	TGME49_310010-t26_1;	TRUE	15	0.285714
TGME49_296121	44	84	0.52381		TGME49_chrX	73827	73968	-	142	7	0	1	TGME49_200590		TGME49_chrXI	partial_novel	2336193	2337126	5	4	≤ 5	TGME49_311870-t26_1;	TRUE	10	0.285714
TGME49_228780	11	21	0.52381		TGME49_chrVIII	6902467	6903253	-	787	3	0	1	TGME49_200460		TGME49_chrXI	partial_novel	4552805	4553586	5	4	≤ 5	TGME49_315170-t26_1;	TRUE	10	0.285714
TGME49_285150	11	21	0.52381		TGME49_chrVIII	6839251	6839364	-	114	27	0	1	TGME49_200385		TGME49_chrIA	partial_novel	46491	47256	3	16	≤ 5	TGME49_292960-t26_1;	TRUE	41	0.280702
TGME49_223920	23	44	0.522727		TGME49_chrVIII	6835714	6835774	-	61	69	0	1	TGME49_200375		TGME49_chrX	partial_novel	2488312	2489179	5	32	≤ 5	TGME49_225120-t26_1;	TRUE	82	0.280702
TGME49_267450	23	44	0.522727		TGME49_chrVIII	6835792	6835969	-	178	68	0	1	TGME49_200375		TGME49_chrV	partial_novel	3108999	3109656	3	7	> 5	TGME49_283510-t26_1;	TRUE	18	0.28
TGME49_225790	59	113	0.522124		TGME49_chrVIII	6781263	6781976	-	714	3	0	1	TGME49_200295		TGME49_chrIB	partial_novel	704901	705901	3	5	> 5	TGME49_208430-t26_1;	TRUE	13	0.277778
TGME49_230820	25	48	0.520833		TGME49_chrVIII	6761691	6761862	-	172	59	0	1	TGME49_200250		TGME49_chrIII	partial_novel	605073	605386	5	5	≤ 5	TGME49_252510-t26_1;	TRUE	13	0.277778
TGME49_203300	13	25	0.52		TGME49_chrXI	4103572	4104320	+	749	143	1	0.993056	TGME49_314430		TGME49_chrX	partial_novel	2486889	2488269	5	29	> 5	TGME49_225120-t26_1;	TRUE	77	0.273585
TGME49_227430	13	25	0.52		TGME49_chrVIII	4021940	4023044	-	1105	113	1	0.991228	TGME49_272380		TGME49_chrVIIA	partial_novel	2729206	2729926	3	3	> 5	TGME49_203160-t26_1;	TRUE	8	0.272727
TGME49_226072	28	54	0.518519		TGME49_chrIX	4436430	4436571	+	142	81	1	0.987805	TGME49_291960		TGME49_chrV	partial_novel	1104954	1105652	3	3	> 5	TGME49_213490-t26_1;	TRUE	8	0.272727
TGME49_294970	45	87	0.517241		TGME49_chrXII	1049327	1049642	-	316	65	1	0.984848	TGME49_219230		TGME49_chrIX	partial_novel	212425	212780	3	3	> 5	TGME49_279390-t26_1;	TRUE	8	0.272727
TGME49_277870	16	31	0.516129		TGME49_chrVI	9267	9573	+	307	128	2	0.984615	TGME49_238010		TGME49_chrIX	partial_novel	3212238	3212524	3	3	> 5	TGME49_289340-t26_1;	TRUE	8	0.272727
TGME49_234450	105	208	0.504808		TGME49_chrIa	49279	49449	-	171	62	1	0.984127	TGME49_292960		TGME49_chrXI	partial_novel	2342529	2343044	3	3	> 5	TGME49_311870-t26_1;	TRUE	8	0.272727
TGME49_208740	137	273	0.501832		TGME49_chrIV	1850813	1851007	-	195	54	1	0.981818	TGME49_211290		TGME49_chrX	partial_novel	825068	825717	3	3	≤ 5	TGME49_227790-t26_1;	TRUE	8	0.272727
TGME49_294340	20	40	0.5		TGME49_chrVIII	6836791	6837142	-	352	54	1	0.981818	TGME49_200385		TGME49_chrIII	partial_novel	1705733	1706245	3	3	≤ 5	TGME49_254390-t26_1;	TRUE	8	0.272727
TGME49_311840	19	38	0.5		TGME49_chrIb	841726	842041	-	316	107	2	0.981651	TGME49_208740		TGME49_chrXI	partial_novel	5797992	5798795	5	3	> 5	TGME49_216900-t26_1;	TRUE	8	0.272727
TGME49_217220	16	32	0.5		TGME49_chrXII	354265	355270	+	1006	51	1	0.980769	TGME49_299670		TGME49_chrX	partial_novel	2486370	2487587	5	3	> 5	TGME49_225120-t26_1;	TRUE	8	0.272727
TGME49_254880	16	32	0.5		TGME49_chrIX	3382507	3382668	-	162	353	7	0.980556	TGME49_289690		TGME49_chrX	partial_novel	722641	723040	5	3	> 5	TGME49_227948-t26_1;	TRUE	8	0.272727
TGME49_216010	15	30	0.5		TGME49_chrX	2487326	2487587	+	262	50	1	0.980392	TGME49_225120		TGME49_chrVI	partial_novel	942883	943405	5	21	> 5	TGME49_239820-t26_1;	TRUE	56	0.272727
TGME49_304520	15	30	0.5		TGME49_chrVIII	6171536	6172039	-	504	187	4	0.979058	TGME49_268980		TGME49_chrVI	partial_novel	2509290	2510000	5	3	> 5	TGME49_243280-t26_1;	TRUE	8	0.272727
TGME49_208430	14	28	0.5		TGME49_chrIX	5818293	5819164	+	872	41	1	0.97619	TGME49_306190		TGME49_chrIX	partial_novel	211889	212353	5	3	> 5	TGME49_279390-t26_1;	TRUE	8	0.272727
TGME49_203390	13	26	0.5		TGME49_chrXII	1912022	1912467	-	446	41	1	0.97619	TGME49_217560		TGME49_chrVIIA	partial_novel	1224789	1224933	5	15	≤ 5	TGME49_205670-t26_1;	TRUE	40	0.272727
TGME49_281440	13	26	0.5		TGME49_chrVI	3188863	3189917	+	1055	214	6	0.972727	TGME49_244320		TGME49_chrX	partial_novel	6878369	6878951	5	3	≤ 5	TGME49_215290-t26_1;	TRUE	8	0.272727
TGME49_310660	13	26	0.5		TGME49_chrIII	540757	541306	-	550	104	3	0.971963	TGME49_252390		TGME49_chrX	partial_novel	722647	723040	5	3	≤ 5	TGME49_227948-t26_1;	TRUE	8	0.272727
TGME49_244910	12	24	0.5		TGME49_chrIX	4553658	4553996	+	339	31	1	0.96875	TGME49_292100		TGME49_chrV	partial_novel	3020570	3020948	5	3	≤ 5	TGME49_283710-t26_1;	TRUE	8	0.272727
TGME49_266810	12	24	0.5		TGME49_chrVIIa	4364412	4364563	-	152	31	1	0.96875	TGME49_282055		TGME49_chrVIIA	partial_novel	3893110	3894552	3	7	> 5	TGME49_201520-t26_1;	TRUE	19	0.269231
TGME49_284530	11	22	0.5		TGME49_chrX	3674045	3674888	+	844	185	6	0.968586	TGME49_223660		TGME49_chrX	partial_novel	784140	784511	5	7	≤ 5	TGME49_227840-t26_1;	TRUE	19	0.269231
TGME49_214530	10	20	0.5		TGME49_chrX	72429	73657	-	1229	30	1	0.967742	TGME49_200590		TGME49_chrXII	partial_novel	126028	126269	5	7	≤ 5	TGME49_300260-t26_1;	TRUE	19	0.269231
TGME49_230420	10	20	0.5		TGME49_chrXII	6431747	6432153	-	407	29	1	0.966667	TGME49_277920		TGME49_chrV	partial_novel	443873	444545	3	4	> 5	TGME49_220530-t26_1;	TRUE	11	0.266667
TGME49_231920	10	20	0.5		TGME49_chrVIIb	459730	460247	-	518	29	1	0.966667	TGME49_263590		TGME49_chrXII	partial_novel	4982906	4983491	5	4	> 5	TGME49_250010-t26_1;	TRUE	11	0.266667
TGME49_249470	9	18	0.5		TGME49_chrII	1894659	1894840	-	182	55	2	0.964912	TGME49_297650		TGME49_chrIX	partial_novel	4361213	4361454	5	4	> 5	TGME49_291810-t26_1;	TRUE	11	0.266667
TGME49_261460	9	18	0.5		TGME49_chrIII	1342417	1343266	+	850	82	3	0.964706	TGME49_253930		TGME49_chrXII	partial_novel	808309	808992	5	4	≤ 5	TGME49_219630-t26_1;	TRUE	11	0.266667
TGME49_270330	9	18	0.5		TGME49_chrXII	146638	147518	-	881	25	1	0.961538	TGME49_300220		TGME49_chrVI	partial_novel	1114904	1115302	5	4	≤ 5	TGME49_240250-t26_1;	TRUE	11	0.266667
TGME49_202040	8	16	0.5		TGME49_chrX	579701	580138	-	438	25	1	0.961538	TGME49_228110		TGME49_chrIX	partial_novel	899363	899757	5	41	> 5	TGME49_266920-t26_1;	TRUE	113	0.266234
TGME49_220260	8	16	0.5		TGME49_chrX	7004134	7004499	+	366	49	2	0.960784	TGME49_215530		TGME49_chrXII	partial_novel	854329	854908	5	9	≤ 5	TGME49_219550-t26_1;	TRUE	25	0.264706
TGME49_220570	8	16	0.5		TGME49_chrVIII	4024659	4025379	-	721	73	3	0.960526	TGME49_272380		TGME49_chrVI	partial_novel	335324	335812	5	5	≤ 5	TGME49_238950-t26_1;	TRUE	14	0.263158
TGME49_222930	8	16	0.5		TGME49_chrVIIb	2023078	2023690	-	613	24	1	0.96	TGME49_260825		TGME49_chrIII	partial_novel	1401810	1402502	5	5	≤ 5	TGME49_254010-t26_1;	TRUE	14	0.263158
TGME49_258080	8	16	0.5		TGME49_chrII	95525	96528	+	1004	71	3	0.959459	TGME49_279100		TGME49_chrXII	partial_novel	199798	200542	5	5	≤ 5	TGME49_300120-t26_1;	TRUE	14	0.263158
TGME49_272010	8	16	0.5		TGME49_chrX	2442570	2442886	-	317	47	2	0.959184	TGME49_225170		TGME49_chrXI	partial_novel	1010936	1011361	5	5	≤ 5	TGME49_310010-t26_1;	TRUE	14	0.263158
TGME49_306450	8	16	0.5		TGME49_chrIX	934262	934778	-	517	21	1	0.954545	TGME49_266830		TGME49_chrVIIA	partial_novel	948650	949217	5	6	> 5	TGME49_206470-t26_1;	TRUE	17	0.26087
TGME49_307610	8	16	0.5		TGME49_chrIX	2927978	2928373	+	396	20	1	0.952381	TGME49_289027		TGME49_chrIB	partial_novel	839693	840168	5	44	> 5	TGME49_208740-t26_1;	TRUE	125	0.260355
TGME49_244850	7	14	0.5		TGME49_chrVI	869223	869470	+	248	20	1	0.952381	TGME49_239720		TGME49_chrXII	partial_novel	1600094	1600483	5	9	≤ 5	TGME49_218310-t26_1;	TRUE	26	0.257143
TGME49_259980	7	14	0.5		TGME49_chrXII	1891695	1891844	+	150	20	1	0.952381	TGME49_217530		TGME49_chrVI	partial_novel	992266	992551	5	45	≤ 5	TGME49_239890-t26_1;	TRUE	130	0.257143
TGME49_268960	7	14	0.5		TGME49_chrVI	1881353	1882144	+	792	39	2	0.95122	TGME49_242080		TGME49_chrX	partial_novel	5190430	5190928	3	23	> 5	TGME49_235930-t26_1;	TRUE	67	0.255556
TGME49_284570	7	14	0.5		TGME49_chrIX	3894045	3894427	-	383	19	1	0.95	TGME49_290850		TGME49_chrIV	partial_novel	1850812	1851372	5	14	> 5	TGME49_211290-t26_1;	TRUE	41	0.254545
TGME49_307850	7	14	0.5		TGME49_chrIX	3421320	3421737	-	418	19	1	0.95	TGME49_289740		TGME49_chrVIIA	partial_novel	3015903	3016242	3	3	> 5	TGME49_202810-t26_1;	TRUE	9	0.25
TGME49_308810	7	14	0.5		TGME49_chrIX	2616293	2616826	+	534	19	1	0.95	TGME49_288560		TGME49_chrII	partial_novel	1459505	1459974	3	3	> 5	TGME49_223125-t26_1;	TRUE	9	0.25
TGME49_201270	6	12	0.5		TGME49_chrIX	801905	802619	+	715	19	1	0.95	TGME49_267050		TGME49_chrVIII	partial_novel	1773285	1775209	3	5	> 5	TGME49_232030-t26_1;	TRUE	15	0.25
TGME49_217450	6	12	0.5		TGME49_chrVIIb	2639145	2639356	-	212	19	1	0.95	TGME49_259880		TGME49_chrVIIB	partial_novel	2462018	2462837	3	3	> 5	TGME49_260200-t26_1;	TRUE	9	0.25
TGME49_229650	6	12	0.5		TGME49_chrII	409530	410216	+	687	19	1	0.95	TGME49_221518		TGME49_chrVIIB	partial_novel	1836501	1836605	3	5	> 5	TGME49_261210-t26_1;	TRUE	15	0.25
TGME49_245610	6	12	0.5		TGME49_chrX	73985	74155	-	171	19	1	0.95	TGME49_200590		TGME49_chrIII	partial_novel	2259146	2260502	3	3	> 5	TGME49_299010-t26_1;	TRUE	9	0.25
TGME49_258110	6	12	0.5		TGME49_chrXI	295438	295693	+	256	131	7	0.949275	TGME49_308840		TGME49_chrIX	partial_novel	5767264	5767812	3	3	> 5	TGME49_306040-t26_1;	TRUE	9	0.25
TGME49_265390	6	12	0.5		TGME49_chrX	3984208	3984633	+	426	18	1	0.947368	TGME49_212200		TGME49_chrXII	partial_novel	1834118	1834685	3	3	≤ 5	TGME49_217430-t26_1;	TRUE	9	0.25
TGME49_280670	6	12	0.5		TGME49_chrXI	2096706	2096858	-	153	16	1	0.941176	TGME49_311470		TGME49_chrX	partial_novel	2845498	2846017	3	4	≤ 5	TGME49_224740-t26_1;	TRUE	12	0.25
TGME49_293200	6	12	0.5		TGME49_chrXI	110770	111946	+	1177	16	1	0.941176	TGME49_307040		TGME49_chrVIII	partial_novel	779402	779788	3	3	≤ 5	TGME49_230430-t26_1;	TRUE	9	0.25
TGME49_305310	6	12	0.5		TGME49_chrIII	392215	392410	+	196	16	1	0.941176	TGME49_252200		TGME49_chrVIII	partial_novel	6044738	6045030	3	3	≤ 5	TGME49_269140-t26_1;	TRUE	9	0.25
TGME49_306640	6	12	0.5		TGME49_chrXII	5079118	5079654	-	537	16	1	0.941176	TGME49_250500		TGME49_chrVIIA	partial_novel	540938	541806	3	3	≤ 5	TGME49_304520-t26_1;	TRUE	9	0.25
TGME49_307980	6	12	0.5		TGME49_chrXII	5039395	5040583	+	1189	16	1	0.941176	TGME49_250220		TGME49_chrXI	partial_novel	4576523	4577112	3	5	≤ 5	TGME49_315210-t26_1;	TRUE	15	0.25
TGME49_216240	5	10	0.5		TGME49_chrXII	3737006	3737343	+	338	32	2	0.941176	TGME49_248190		TGME49_chrV	partial_novel	763929	764497	5	3	> 5	TGME49_212990-t26_1;	TRUE	9	0.25
TGME49_225300	5	10	0.5		TGME49_chrVI	1330286	1330490	-	205	16	1	0.941176	TGME49_240580		TGME49_chrII	partial_novel	419249	419565	5	3	> 5	TGME49_221530-t26_1;	TRUE	9	0.25
TGME49_236000	5	10	0.5		TGME49_chrXII	246744	247216	-	473	15	1	0.9375	TGME49_300052		TGME49_chrVIII	partial_novel	287545	287781	5	3	> 5	TGME49_229470-t26_1;	TRUE	9	0.25
TGME49_246740	5	10	0.5		TGME49_chrIa	11311	11494	-	184	15	1	0.9375	TGME49_287280		TGME49_chrVIII	partial_novel	842835	844164	5	3	> 5	TGME49_230500-t26_1;	TRUE	9	0.25
TGME49_247040	5	10	0.5		TGME49_chrIX	706167	706869	-	703	15	1	0.9375	TGME49_267350		TGME49_chrVIIB	partial_novel	1836668	1836932	5	5	> 5	TGME49_261210-t26_1;	TRUE	15	0.25
TGME49_250840	5	10	0.5		TGME49_chrXII	5328272	5329352	-	1081	15	1	0.9375	TGME49_250930		TGME49_chrVIIB	partial_novel	463469	463837	5	3	> 5	TGME49_263580-t26_1;	TRUE	9	0.25
TGME49_251510	5	10	0.5		TGME49_chrIII	376646	377386	-	741	74	5	0.936709	TGME49_252190		TGME49_chrVIII	partial_novel	6232625	6233380	5	3	> 5	TGME49_268880-t26_1;	TRUE	9	0.25
TGME49_254420	5	10	0.5		TGME49_chrVI	3156811	3157291	+	481	74	5	0.936709	TGME49_244280		TGME49_chrVIII	partial_novel	3994045	3995404	5	3	> 5	TGME49_272410-t26_1;	TRUE	9	0.25
TGME49_272670	5	10	0.5		TGME49_chrVIIb	3115309	3116280	-	972	205	14	0.936073	TGME49_258870		TGME49_chrIX	partial_novel	2618712	2619206	5	3	> 5	TGME49_288560-t26_1;	TRUE	9	0.25
TGME49_291350	5	10	0.5		TGME49_chrVIII	2215933	2216659	+	727	161	11	0.936047	TGME49_232670		TGME49_chrVIIA	partial_novel	527331	528037	5	3	> 5	TGME49_304500-t26_1;	TRUE	9	0.25
TGME49_315530	5	10	0.5		TGME49_chrVIII	4448994	4449103	-	110	57	4	0.934426	TGME49_271610		TGME49_chrVIIA	partial_novel	1203241	1203430	5	3	≤ 5	TGME49_205710-t26_1;	TRUE	9	0.25
TGME49_320550	5	10	0.5		KE139844	1202	1545	+	344	14	1	0.933333	TGME49_314660		TGME49_chrV	partial_novel	763918	764497	5	3	≤ 5	TGME49_212990-t26_1;	TRUE	9	0.25
TGME49_200385	4	8	0.5		KE139844	13368	14738	+	1371	14	1	0.933333	TGME49_314650		TGME49_chrXII	partial_novel	887886	888300	5	4	≤ 5	TGME49_219520-t26_1;	TRUE	12	0.25
TGME49_202080	4	8	0.5		TGME49_chrIII	2257131	2257546	-	416	14	1	0.933333	TGME49_299010		TGME49_chrX	partial_novel	3457391	3457823	5	3	≤ 5	TGME49_223920-t26_1;	TRUE	9	0.25
TGME49_202470	4	8	0.5		TGME49_chrII	2240963	2241795	+	833	14	1	0.933333	TGME49_298060		TGME49_chrX	partial_novel	1656877	1657615	5	17	≤ 5	TGME49_226410-t26_1;	TRUE	51	0.25
TGME49_208580	4	8	0.5		TGME49_chrXI	5984661	5985956	-	1296	42	3	0.933333	TGME49_216650		TGME49_chrVIII	partial_novel	21654	21807	5	4	≤ 5	TGME49_229010-t26_1;	TRUE	12	0.25
TGME49_214470	4	8	0.5		TGME49_chrV	526224	526779	-	556	54	4	0.931034	TGME49_287470		TGME49_chrVIII	partial_novel	729474	729595	5	3	≤ 5	TGME49_230350-t26_1;	TRUE	9	0.25
TGME49_224940	4	8	0.5		KE139842	11588	12847	-	1260	13	1	0.928571	TGME49_329400		TGME49_chrVIII	partial_novel	769762	770230	5	4	≤ 5	TGME49_230420-t26_1;	TRUE	12	0.25
TGME49_225980	4	8	0.5		TGME49_chrXII	549367	549853	+	487	12	1	0.923077	TGME49_308060		TGME49_chrVIII	partial_novel	2034848	2035235	5	3	≤ 5	TGME49_232360-t26_1;	TRUE	9	0.25
TGME49_226910	4	8	0.5		TGME49_chrIa	1327586	1327904	-	319	12	1	0.923077	TGME49_295020		TGME49_chrIII	partial_novel	2000923	2001483	5	4	≤ 5	TGME49_254870-t26_1;	TRUE	12	0.25
TGME49_230700	4	8	0.5		TGME49_chrXII	2718949	2719278	-	330	12	1	0.923077	TGME49_246182		TGME49_chrVIIB	partial_novel	3616353	3616927	5	6	≤ 5	TGME49_258060-t26_1;	TRUE	18	0.25
TGME49_232730	4	8	0.5		TGME49_chrX	5675287	5676078	-	792	12	1	0.923077	TGME49_237020		TGME49_chrVIIB	partial_novel	1195376	1195876	5	5	≤ 5	TGME49_262530-t26_1;	TRUE	15	0.25
TGME49_233760	4	8	0.5		TGME49_chrVIIb	1773292	1773746	-	455	83	7	0.922222	TGME49_261400		TGME49_chrVIIB	partial_novel	1132519	1132854	5	5	≤ 5	TGME49_262610-t26_1;	TRUE	15	0.25
TGME49_243970	4	8	0.5		TGME49_chrVIIb	3349699	3350421	-	723	23	2	0.92	TGME49_258540		TGME49_chrIX	partial_novel	1627599	1627962	5	5	≤ 5	TGME49_265310-t26_1;	TRUE	15	0.25
TGME49_244520	4	8	0.5		TGME49_chrXII	2800387	2801059	+	673	57	5	0.919355	TGME49_246490		TGME49_chrIX	partial_novel	3664553	3664817	5	3	≤ 5	TGME49_290240-t26_1;	TRUE	9	0.25
TGME49_246520	4	8	0.5		TGME49_chrII	2247440	2248642	+	1203	11	1	0.916667	TGME49_298060		TGME49_chrX	partial_novel	7481562	7482138	5	6	≤ 5	TGME49_301890-t26_1;	TRUE	18	0.25
TGME49_261050	4	8	0.5		TGME49_chrIX	1107156	1107739	-	584	11	1	0.916667	TGME49_266480		TGME49_chrXI	partial_novel	2286941	2287246	5	7	≤ 5	TGME49_311780-t26_1;	TRUE	21	0.25
TGME49_262460	4	8	0.5		TGME49_chrVIIa	492024	492467	+	444	119	11	0.915385	TGME49_280375		TGME49_chrV	partial_novel	2975783	2976460	5	22	> 5	TGME49_283780-t26_1;	TRUE	67	0.247191
TGME49_266500	4	8	0.5		TGME49_chrX	3445332	3445900	-	569	43	4	0.914894	TGME49_223930		TGME49_chrXI	partial_novel	5099747	5100006	3	7	> 5	TGME49_315950-t26_1;	TRUE	22	0.241379
TGME49_267390	4	8	0.5		TGME49_chrX	4441049	4441548	+	500	53	5	0.913793	TGME49_234530		TGME49_chrVIIA	partial_novel	3931423	3931762	3	6	> 5	TGME49_201260-t26_1;	TRUE	19	0.24
TGME49_270230	4	8	0.5		TGME49_chrIX	4717806	4718100	+	295	31	3	0.911765	TGME49_292375		TGME49_chrVIIB	partial_novel	3852312	3852976	3	6	> 5	TGME49_257755-t26_1;	TRUE	19	0.24
TGME49_271770	4	8	0.5		TGME49_chrVIIa	3043266	3044297	+	1032	62	6	0.911765	TGME49_202770		TGME49_chrIA	partial_novel	278857	279484	5	30	> 5	TGME49_293360-t26_1;	TRUE	95	0.24
TGME49_271910	4	8	0.5		TGME49_chrIX	903320	903796	+	477	183	18	0.910448	TGME49_266920		TGME49_chrIX	partial_novel	5785224	5785806	5	6	> 5	TGME49_306060-t26_1;	TRUE	19	0.24
TGME49_278550	4	8	0.5		TGME49_chrIII	2262048	2262336	-	289	10	1	0.909091	TGME49_299010		TGME49_chrXI	partial_novel	2287318	2287968	5	6	> 5	TGME49_311780-t26_1;	TRUE	19	0.24
TGME49_278965	4	8	0.5		TGME49_chrV	1529255	1529788	+	534	10	1	0.909091	TGME49_287200		TGME49_chrXI	partial_novel	2398040	2398433	5	5	> 5	TGME49_312050-t26_1;	TRUE	16	0.238095
TGME49_286640	4	8	0.5		TGME49_chrVIIb	4262495	4263058	+	564	10	1	0.909091	TGME49_257050		TGME49_chrIII	partial_novel	1702778	1703243	5	5	≤ 5	TGME49_254390-t26_1;	TRUE	16	0.238095
TGME49_290170	4	8	0.5		TGME49_chrVI	1705475	1705791	+	317	10	1	0.909091	TGME49_241305		TGME49_chrXII	partial_novel	6463826	6464259	5	5	≤ 5	TGME49_277870-t26_1;	TRUE	16	0.238095
TGME49_293370	4	8	0.5		TGME49_chrXII	2043061	2043427	+	367	10	1	0.909091	TGME49_217720		TGME49_chrIA	partial_novel	467984	468595	5	5	≤ 5	TGME49_293630-t26_1;	TRUE	16	0.238095
TGME49_297970	4	8	0.5		TGME49_chrIb	387742	388627	+	886	50	5	0.909091	TGME49_207880		TGME49_chrIX	partial_novel	953895	954995	3	4	> 5	TGME49_266810-t26_1;	TRUE	13	0.235294
TGME49_307770	4	8	0.5		TGME49_chrVIIa	1854685	1855074	+	390	20	2	0.909091	TGME49_204360		TGME49_chrVIII	partial_novel	4452046	4452279	3	4	> 5	TGME49_271600-t26_1;	TRUE	13	0.235294
TGME49_310630	4	8	0.5		TGME49_chrXI	3874520	3875043	-	524	29	3	0.90625	TGME49_314000		TGME49_chrXI	partial_novel	3667617	3668583	3	4	≤ 5	TGME49_313760-t26_1;	TRUE	13	0.235294
TGME49_314280	4	8	0.5		TGME49_chrXII	246176	246632	-	457	19	2	0.904762	TGME49_300052		TGME49_chrVIIB	partial_novel	972730	973072	5	4	> 5	TGME49_262860-t26_1;	TRUE	13	0.235294
TGME49_201140	3	6	0.5		TGME49_chrIX	2930274	2930421	+	148	19	2	0.904762	TGME49_289027		TGME49_chrVI	partial_novel	2189171	2190164	5	4	≤ 5	TGME49_242700-t26_1;	TRUE	13	0.235294
TGME49_201870	3	6	0.5		TGME49_chrXI	3519072	3519335	+	264	9	1	0.9	TGME49_313600		TGME49_chrVIII	partial_novel	6267288	6267637	5	8	≤ 5	TGME49_268830-t26_1;	TRUE	26	0.235294
TGME49_211020	3	6	0.5		TGME49_chrXII	247655	248173	-	519	9	1	0.9	TGME49_300048		TGME49_chrXII	partial_novel	2572350	2572808	5	13	> 5	TGME49_245980-t26_1;	TRUE	43	0.232143
TGME49_211870	3	6	0.5		TGME49_chrVIIb	2225586	2226213	+	628	9	1	0.9	TGME49_260480		TGME49_chrXII	partial_novel	1117878	1118176	3	3	> 5	TGME49_219130-t26_1;	TRUE	10	0.230769
TGME49_213930	3	6	0.5		TGME49_chrVI	3085169	3085919	-	751	9	1	0.9	TGME49_244170		TGME49_chrII	partial_novel	32947	33947	3	3	> 5	TGME49_220870-t26_1;	TRUE	10	0.230769
TGME49_219678	3	6	0.5		TGME49_chrIX	2303263	2303525	+	263	34	4	0.894737	TGME49_288010		TGME49_chrVIIA	partial_novel	1223227	1223644	3	6	≤ 5	TGME49_205670-t26_1;	TRUE	20	0.230769
TGME49_222310	3	6	0.5		TGME49_chrII	880696	881428	+	733	33	4	0.891892	TGME49_222110		TGME49_chrX	partial_novel	4684003	4684370	3	3	≤ 5	TGME49_235170-t26_1;	TRUE	10	0.230769
TGME49_224600	3	6	0.5		KE139844	1558	2058	+	501	8	1	0.888889	TGME49_314660		TGME49_chrIV	partial_novel	664519	665010	3	3	≤ 5	TGME49_319920-t26_1;	TRUE	10	0.230769
TGME49_225780	3	6	0.5		TGME49_chrVIIb	2226425	2226835	+	411	8	1	0.888889	TGME49_260480		TGME49_chrX	partial_novel	3982959	3983952	5	3	> 5	TGME49_212200-t26_1;	TRUE	10	0.230769
TGME49_227140	3	6	0.5		TGME49_chrVIIb	3883839	3884991	+	1153	8	1	0.888889	TGME49_257720		TGME49_chrXII	partial_novel	1881246	1882418	5	3	> 5	TGME49_217500-t26_1;	TRUE	10	0.230769
TGME49_231190	3	6	0.5		TGME49_chrX	4917612	4918151	-	540	8	1	0.888889	TGME49_235500		TGME49_chrII	partial_novel	413276	413552	5	6	> 5	TGME49_221522-t26_1;	TRUE	20	0.230769
TGME49_232450	3	6	0.5		TGME49_chrX	2195400	2195937	+	538	8	1	0.888889	TGME49_225510		TGME49_chrIII	partial_novel	1325125	1325245	5	3	> 5	TGME49_253930-t26_1;	TRUE	10	0.230769
TGME49_233490	3	6	0.5		TGME49_chrII	565674	566020	+	347	8	1	0.888889	TGME49_221685		TGME49_chrIX	partial_novel	1624743	1627117	5	3	> 5	TGME49_265310-t26_1;	TRUE	10	0.230769
TGME49_237870	3	6	0.5		TGME49_chrXII	4095548	4097123	+	1576	15	2	0.882353	TGME49_248690		TGME49_chrVIII	partial_novel	5891486	5891817	5	3	> 5	TGME49_269330-t26_1;	TRUE	10	0.230769
TGME49_242870	3	6	0.5		TGME49_chrIX	4719367	4719789	+	423	36	5	0.878049	TGME49_292375		TGME49_chrVIIA	partial_novel	4437378	4438252	5	3	> 5	TGME49_282190-t26_1;	TRUE	10	0.230769
TGME49_258630	3	6	0.5		TGME49_chrIX	3558147	3558414	+	268	43	6	0.877551	TGME49_289970		TGME49_chrXI	partial_novel	1842077	1842255	5	3	> 5	TGME49_311160-t26_1;	TRUE	10	0.230769
TGME49_260230	3	6	0.5		TGME49_chrXI	2504839	2504947	+	109	7	1	0.875	TGME49_312210		TGME49_chrX	partial_novel	2644818	2645189	5	6	≤ 5	TGME49_224950-t26_1;	TRUE	20	0.230769
TGME49_262933	3	6	0.5		TGME49_chrIX	5397619	5398867	+	1249	7	1	0.875	TGME49_305455		TGME49_chrVI	partial_novel	541536	542343	5	3	≤ 5	TGME49_239310-t26_1;	TRUE	10	0.230769
TGME49_264460	3	6	0.5		TGME49_chrVIIa	68175	68597	-	423	7	1	0.875	TGME49_280800		TGME49_chrXII	partial_novel	5593311	5593775	5	3	≤ 5	TGME49_251800-t26_1;	TRUE	10	0.230769
TGME49_265240	3	6	0.5		TGME49_chrXII	6849643	6850481	-	839	7	1	0.875	TGME49_276920		TGME49_chrIX	partial_novel	5446861	5446978	5	6	≤ 5	TGME49_305510-t26_1;	TRUE	20	0.230769
TGME49_265470	3	6	0.5		TGME49_chrXII	5148471	5148721	+	251	7	1	0.875	TGME49_250730		TGME49_chrIII	partial_novel	1339936	1340469	5	14	≤ 5	TGME49_253930-t26_1;	TRUE	47	0.229508
TGME49_265770	3	6	0.5		TGME49_chrXII	4912853	4913383	-	531	7	1	0.875	TGME49_249860		TGME49_chrX	partial_novel	1653442	1653854	5	8	≤ 5	TGME49_226420-t26_1;	TRUE	27	0.228571
TGME49_270090	3	6	0.5		TGME49_chrXII	2718284	2718827	-	544	14	2	0.875	TGME49_246182		TGME49_chrX	partial_novel	4409376	4409497	5	5	≤ 5	TGME49_234470-t26_1;	TRUE	17	0.227273
TGME49_272230	3	6	0.5		TGME49_chrX	1140559	1140676	+	118	7	1	0.875	TGME49_227010		TGME49_chrIA	partial_novel	1811271	1812192	5	47	≤ 5	TGME49_295350-t26_1;	TRUE	161	0.225962
TGME49_276130	3	6	0.5		TGME49_chrVIIa	1781289	1781735	-	447	7	1	0.875	TGME49_204440		TGME49_chrVIII	partial_novel	5541206	5541790	5	11	≤ 5	TGME49_269920-t26_1;	TRUE	38	0.22449
TGME49_289222	3	6	0.5		TGME49_chrX	2157580	2157893	-	314	55	8	0.873016	TGME49_225560		TGME49_chrVI	partial_novel	2170290	2170908	3	4	≤ 5	TGME49_242660-t26_1;	TRUE	14	0.222222
TGME49_289250	3	6	0.5		TGME49_chrXI	4643400	4643953	-	554	27	4	0.870968	TGME49_315310		TGME49_chrVIIA	partial_novel	949869	950603	5	6	> 5	TGME49_206470-t26_1;	TRUE	21	0.222222
TGME49_294880	3	6	0.5		TGME49_chrXI	6561740	6562446	+	707	27	4	0.870968	TGME49_215895		TGME49_chrIX	partial_novel	4362975	4363511	5	4	> 5	TGME49_291810-t26_1;	TRUE	14	0.222222
TGME49_304680	3	6	0.5		TGME49_chrVIIa	527206	528037	+	832	60	9	0.869565	TGME49_304500		TGME49_chrVIII	partial_novel	2489894	2490265	5	4	≤ 5	TGME49_233190-t26_1;	TRUE	14	0.222222
TGME49_307090	3	6	0.5		TGME49_chrIX	3958225	3958698	-	474	13	2	0.866667	TGME49_290940		TGME49_chrIX	partial_novel	1071355	1071741	5	4	≤ 5	TGME49_266620-t26_1;	TRUE	14	0.222222
TGME49_313750	3	6	0.5		TGME49_chrIb	1573658	1574308	-	651	13	2	0.866667	TGME49_209950		TGME49_chrII	partial_novel	1511559	1512231	5	26	≤ 5	TGME49_297060-t26_1;	TRUE	91	0.222222
TGME49_318770	3	6	0.5		TGME49_chrVIIa	1874558	1875907	+	1350	13	2	0.866667	TGME49_204330		TGME49_chrII	partial_novel	1776192	1776675	3	36	≤ 5	TGME49_297430-t26_1;	TRUE	127	0.220859
TGME49_206700	2	4	0.5		TGME49_chrVIIa	3019111	3019789	-	679	13	2	0.866667	TGME49_202800		TGME49_chrVIII	partial_novel	2211340	2211440	5	13	≤ 5	TGME49_232660-t26_1;	TRUE	46	0.220339
TGME49_211280	2	4	0.5		TGME49_chrIb	395187	396007	+	821	45	7	0.865385	TGME49_207880		TGME49_chrXI	partial_novel	2288079	2288626	3	5	> 5	TGME49_311780-t26_1;	TRUE	18	0.217391
TGME49_211690	2	4	0.5		TGME49_chrIX	5193142	5193528	-	387	6	1	0.857143	TGME49_305040		TGME49_chrVI	partial_novel	1815019	1815613	5	5	> 5	TGME49_242000-t26_1;	TRUE	18	0.217391
TGME49_213040	2	4	0.5		TGME49_chrIII	2274818	2276542	-	1725	6	1	0.857143	TGME49_299000		TGME49_chrXII	partial_novel	5155573	5156462	5	5	> 5	TGME49_250730-t26_1;	TRUE	18	0.217391
TGME49_215710	2	4	0.5		TGME49_chrIII	2276597	2276898	-	302	6	1	0.857143	TGME49_299000		TGME49_chrIX	partial_novel	1504565	1504712	5	5	> 5	TGME49_265520-t26_1;	TRUE	18	0.217391
TGME49_216630	2	4	0.5		TGME49_chrIII	311005	311427	-	423	6	1	0.857143	TGME49_275630		TGME49_chrVIIA	partial_novel	1666296	1666745	5	5	≤ 5	TGME49_205030-t26_1;	TRUE	18	0.217391
TGME49_216950	2	4	0.5		TGME49_chrVIII	6335998	6336311	+	314	6	1	0.857143	TGME49_268750		TGME49_chrII	partial_novel	2131916	2132476	5	5	≤ 5	TGME49_297960-t26_1;	TRUE	18	0.217391
TGME49_217420	2	4	0.5		TGME49_chrIX	1106417	1107093	-	677	6	1	0.857143	TGME49_266480		TGME49_chrXI	partial_novel	2094895	2095466	5	5	≤ 5	TGME49_311470-t26_1;	TRUE	18	0.217391
TGME49_220480	2	4	0.5		TGME49_chrII	686927	688104	+	1178	30	5	0.857143	TGME49_221905		TGME49_chrII	partial_novel	1424007	1424236	5	8	≤ 5	TGME49_223070-t26_1;	TRUE	29	0.216216
TGME49_221320	2	4	0.5		TGME49_chrXII	826856	826984	+	129	6	1	0.857143	TGME49_219610		TGME49_chrIX	partial_novel	791318	791661	3	11	≤ 5	TGME49_267080-t26_1;	TRUE	40	0.215686
TGME49_221850	2	4	0.5		TGME49_chrIb	866264	866517	+	254	12	2	0.857143	TGME49_208800		TGME49_chrX	partial_novel	2396124	2397342	3	3	> 5	TGME49_225220-t26_1;	TRUE	11	0.214286
TGME49_222960	2	4	0.5		TGME49_chrVIIa	1738080	1738440	-	361	18	3	0.857143	TGME49_204510		TGME49_chrVIIA	partial_novel	3150760	3151169	3	3	≤ 5	TGME49_202630-t26_1;	TRUE	11	0.214286
TGME49_223950	2	4	0.5		TGME49_chrVIII	6761973	6762256	-	284	6	1	0.857143	TGME49_200250		TGME49_chrVIIB	partial_novel	3678849	3679297	3	3	≤ 5	TGME49_257990-t26_1;	TRUE	11	0.214286
TGME49_225020	2	4	0.5		TGME49_chrV	2495573	2497293	-	1721	35	6	0.853659	TGME49_285240		TGME49_chrVIIA	partial_novel	1969322	1970223	5	9	> 5	TGME49_204130-t26_1;	TRUE	33	0.214286
TGME49_226690	2	4	0.5		TGME49_chrIII	943314	943628	+	315	115	20	0.851852	TGME49_253430		TGME49_chrV	partial_novel	1204949	1205084	5	3	> 5	TGME49_213650-t26_1;	TRUE	11	0.214286
TGME49_229340	2	4	0.5		TGME49_chrIa	1296061	1296699	+	639	40	7	0.851064	TGME49_294970		TGME49_chrX	partial_novel	2842269	2843209	5	3	> 5	TGME49_224740-t26_1;	TRUE	11	0.214286
TGME49_230580	2	4	0.5		TGME49_chrV	691535	691867	-	333	40	7	0.851064	TGME49_212900		TGME49_chrX	partial_novel	1134058	1134490	5	3	> 5	TGME49_227020-t26_1;	TRUE	11	0.214286
TGME49_230910	2	4	0.5		TGME49_chrX	3458707	3458855	+	149	17	3	0.85	TGME49_223920		TGME49_chrX	partial_novel	5607571	5607884	5	3	> 5	TGME49_236960-t26_1;	TRUE	11	0.214286
TGME49_233860	2	4	0.5		TGME49_chrIX	2925904	2927155	-	1252	11	2	0.846154	TGME49_289030		TGME49_chrIA	partial_novel	1345949	1346748	5	3	> 5	TGME49_295040-t26_1;	TRUE	11	0.214286
TGME49_238995	2	4	0.5		TGME49_chrIII	2005948	2006255	+	308	11	2	0.846154	TGME49_254880		TGME49_chrXI	partial_novel	3329498	3329639	5	3	> 5	TGME49_313380-t26_1;	TRUE	11	0.214286
TGME49_239560	2	4	0.5		TGME49_chrVI	1945597	1946023	+	427	22	4	0.846154	TGME49_242290		TGME49_chrVIIA	partial_novel	3482637	3483107	5	3	≤ 5	TGME49_202250-t26_1;	TRUE	11	0.214286
TGME49_242030	2	4	0.5		TGME49_chrXI	6561378	6561655	+	278	27	5	0.84375	TGME49_215895		TGME49_chrVIIA	partial_novel	2545773	2546211	5	3	≤ 5	TGME49_203362-t26_1;	TRUE	11	0.214286
TGME49_242880	2	4	0.5		TGME49_chrX	905224	905460	-	237	43	8	0.843137	TGME49_227580		TGME49_chrIB	partial_novel	927464	927962	5	3	≤ 5	TGME49_208970-t26_1;	TRUE	11	0.214286
TGME49_248800	2	4	0.5		TGME49_chrIX	5787074	5787633	-	560	16	3	0.842105	TGME49_306060		TGME49_chrV	partial_novel	762053	762505	5	3	≤ 5	TGME49_212990-t26_1;	TRUE	11	0.214286
TGME49_249490	2	4	0.5		TGME49_chrV	1767205	1767329	-	125	32	6	0.842105	TGME49_286600		TGME49_chrX	partial_novel	5607581	5607884	5	3	≤ 5	TGME49_236960-t26_1;	TRUE	11	0.214286
TGME49_253755	2	4	0.5		TGME49_chrIII	2456460	2456641	+	182	5	1	0.833333	TGME49_321170		TGME49_chrVIIB	partial_novel	1712725	1713210	5	3	≤ 5	TGME49_261480-t26_1;	TRUE	11	0.214286
TGME49_256980	2	4	0.5		TGME49_chrXI	3599848	3600642	-	795	5	1	0.833333	TGME49_313673		TGME49_chrIX	partial_novel	2238569	2239235	5	3	≤ 5	TGME49_264440-t26_1;	TRUE	11	0.214286
TGME49_257390	2	4	0.5		TGME49_chrIX	6317322	6317588	+	267	5	1	0.833333	TGME49_306710		TGME49_chrVIIA	partial_novel	528258	528524	5	35	≤ 5	TGME49_304500-t26_1;	TRUE	129	0.213415
TGME49_257945	2	4	0.5		TGME49_chrIX	5976401	5977656	-	1256	5	1	0.833333	TGME49_306338		TGME49_chrVIIB	partial_novel	3275412	3275944	5	8	> 5	TGME49_258660-t26_1;	TRUE	30	0.210526
TGME49_259230	2	4	0.5		TGME49_chrII	2245961	2246414	+	454	5	1	0.833333	TGME49_298060		TGME49_chrIII	partial_novel	1703422	1703771	5	4	≤ 5	TGME49_254390-t26_1;	TRUE	15	0.210526
TGME49_263690	2	4	0.5		TGME49_chrIa	1326797	1327471	-	675	5	1	0.833333	TGME49_295020		TGME49_chrIB	partial_novel	389327	390062	3	9	≤ 5	TGME49_207880-t26_1;	TRUE	34	0.209302
TGME49_266450	2	4	0.5		TGME49_chrV	2783891	2784338	+	448	5	1	0.833333	TGME49_284180		TGME49_chrIB	partial_novel	389321	390059	5	9	> 5	TGME49_207880-t26_1;	TRUE	34	0.209302
TGME49_272180	2	4	0.5		TGME49_chrVIIa	490418	491235	+	818	5	1	0.833333	TGME49_280375		TGME49_chrVI	partial_novel	3235863	3236416	5	5	≤ 5	TGME49_244390-t26_1;	TRUE	19	0.208333
TGME49_272650	2	4	0.5		TGME49_chrXII	6459645	6460421	+	777	15	3	0.833333	TGME49_277870		TGME49_chrX	partial_novel	3934637	3935096	5	27	≤ 5	TGME49_212300-t26_1;	TRUE	103	0.207692
TGME49_273100	2	4	0.5		TGME49_chrIX	1298583	1298794	+	212	5	1	0.833333	TGME49_266110		TGME49_chrIA	partial_novel	1296983	1297728	5	8	> 5	TGME49_294970-t26_1;	TRUE	31	0.205128
TGME49_273995	2	4	0.5		TGME49_chrIII	1730177	1731385	+	1209	5	1	0.833333	TGME49_254420		TGME49_chrVIII	partial_novel	3261769	3262344	3	9	> 5	TGME49_273790-t26_1;	TRUE	35	0.204545
TGME49_282040	2	4	0.5		KE138874	5997	6660	+	664	60	12	0.833333	TGME49_250950		TGME49_chrV	partial_novel	5243	5607	3	9	> 5	TGME49_296121-t26_1;	TRUE	35	0.204545
TGME49_290460	2	4	0.5		TGME49_chrVI	2899779	2900469	-	691	5	1	0.833333	TGME49_243930		TGME49_chrV	partial_novel	4748	5203	5	9	> 5	TGME49_296121-t26_1;	TRUE	35	0.204545
TGME49_301460	2	4	0.5		TGME49_chrX	5501638	5502172	+	535	5	1	0.833333	TGME49_236780		TGME49_chrIA	partial_novel	279531	280034	3	24	> 5	TGME49_293360-t26_1;	TRUE	95	0.201681
TGME49_304700	2	4	0.5		TGME49_chrVIII	1115404	1116310	+	907	10	2	0.833333	TGME49_230940		TGME49_chrVIIB	partial_novel	4082284	4082768	5	41	> 5	TGME49_257380-t26_1;	TRUE	163	0.20098
TGME49_306240	2	4	0.5		TGME49_chrX	6608709	6609133	+	425	5	1	0.833333	TGME49_214950		TGME49_chrXI	partial_novel	5753786	5754679	3	3	> 5	TGME49_216970-t26_1;	TRUE	12	0.2
TGME49_306950	2	4	0.5		TGME49_chrX	6491670	6491988	-	319	5	1	0.833333	TGME49_214780		TGME49_chrX	partial_novel	3114446	3114927	3	3	> 5	TGME49_224290-t26_1;	TRUE	12	0.2
TGME49_313422	2	4	0.5		TGME49_chrV	1040674	1041256	+	583	5	1	0.833333	TGME49_213445		TGME49_chrVIII	partial_novel	5216956	5218216	3	6	> 5	TGME49_270520-t26_1;	TRUE	24	0.2
TGME49_313700	2	4	0.5		TGME49_chrV	710574	711318	-	745	5	1	0.833333	TGME49_212940		TGME49_chrIX	partial_novel	226048	226924	3	3	> 5	TGME49_279370-t26_1;	TRUE	12	0.2
TGME49_314270	2	4	0.5		TGME49_chrVIIa	1781770	1782145	-	376	5	1	0.833333	TGME49_204440		TGME49_chrIA	partial_novel	1302067	1302690	3	4	> 5	TGME49_294980-t26_1;	TRUE	16	0.2
TGME49_315420	2	4	0.5		TGME49_chrVIIa	3893111	3894188	+	1078	10	2	0.833333	TGME49_201520		TGME49_chrVIIA	partial_novel	1060017	1060160	3	3	≤ 5	TGME49_206330-t26_1;	TRUE	12	0.2
TGME49_318275	2	4	0.5		TGME49_chrIa	1404226	1404375	+	150	29	6	0.828571	TGME49_295100		TGME49_chrX	partial_novel	3245487	3246041	3	3	≤ 5	TGME49_224205-t26_1;	TRUE	12	0.2
TGME49_320620	2	4	0.5		TGME49_chrIII	944050	944609	+	560	95	20	0.826087	TGME49_253430		TGME49_chrX	partial_novel	2309796	2310099	3	3	≤ 5	TGME49_225330-t26_1;	TRUE	12	0.2
TGME49_203790	71	144	0.493056		TGME49_chrIX	4191801	4192096	+	296	14	3	0.823529	TGME49_291170		KE138874	partial_novel	3483	3978	3	5	≤ 5	TGME49_250950-t26_1;	TRUE	20	0.2
TGME49_230940	42	86	0.488372		TGME49_chrII	556711	557059	-	349	23	5	0.821429	TGME49_221675		TGME49_chrVIII	partial_novel	4524252	4524731	3	3	≤ 5	TGME49_271380-t26_1;	TRUE	12	0.2
TGME49_216910	21	43	0.488372		TGME49_chrXI	4529753	4532266	-	2514	18	4	0.818182	TGME49_315160		TGME49_chrXI	partial_novel	4506915	4507856	3	5	≤ 5	TGME49_315130-t26_1;	TRUE	20	0.2
TGME49_252510	18	37	0.486486		TGME49_chrXI	4197257	4197758	-	502	9	2	0.818182	TGME49_314550		TGME49_chrVIIA	partial_novel	1223446	1223641	5	5	> 5	TGME49_205670-t26_1;	TRUE	20	0.2
TGME49_255650	17	35	0.485714		TGME49_chrIX	6095010	6095170	+	161	9	2	0.818182	TGME49_306455		TGME49_chrII	partial_novel	1315635	1316001	5	3	> 5	TGME49_222930-t26_1;	TRUE	12	0.2
TGME49_288680	17	35	0.485714		TGME49_chrIX	6038393	6038711	+	319	9	2	0.818182	TGME49_306350		TGME49_chrVI	partial_novel	1313594	1314154	5	5	> 5	TGME49_240540-t26_1;	TRUE	20	0.2
TGME49_223070	26	54	0.481481		TGME49_chrVIIb	937139	937794	-	656	9	2	0.818182	TGME49_262910		KE138874	partial_novel	9791	9946	5	5	> 5	TGME49_250955-t26_1;	TRUE	20	0.2
TGME49_261022	12	25	0.48		TGME49_chrVI	1320755	1321042	-	288	9	2	0.818182	TGME49_240560		TGME49_chrIII	partial_novel	902399	902977	5	3	> 5	TGME49_253370-t26_1;	TRUE	12	0.2
TGME49_319650	12	25	0.48		TGME49_chrIX	6047342	6047442	+	101	35	8	0.813953	TGME49_306390		TGME49_chrIII	partial_novel	1327329	1328259	5	4	> 5	TGME49_253930-t26_1;	TRUE	16	0.2
TGME49_200400	22	46	0.478261		TGME49_chrIII	2262482	2262935	-	454	13	3	0.8125	TGME49_299010		TGME49_chrVIIB	partial_novel	3275253	3275635	5	11	> 5	TGME49_258660-t26_1;	TRUE	44	0.2
TGME49_235350	10	21	0.47619		TGME49_chrVIIa	4122531	4124225	+	1695	13	3	0.8125	TGME49_281440		TGME49_chrVIII	partial_novel	5545185	5545284	5	6	> 5	TGME49_269920-t26_1;	TRUE	24	0.2
TGME49_266990	10	21	0.47619		TGME49_chrX	2490803	2491186	+	384	132	31	0.809816	TGME49_225120		TGME49_chrVIII	partial_novel	5212551	5215705	5	6	> 5	TGME49_270520-t26_1;	TRUE	24	0.2
TGME49_246450	9	19	0.473684		TGME49_chrXII	1888762	1889514	-	753	42	10	0.807692	TGME49_217520		TGME49_chrIA	partial_novel	1302085	1302716	5	4	> 5	TGME49_294980-t26_1;	TRUE	16	0.2
TGME49_276990	9	19	0.473684		TGME49_chrXI	2713391	2713901	+	511	4	1	0.8	TGME49_312470		TGME49_chrVIIA	partial_novel	2727883	2728364	5	3	≤ 5	TGME49_203160-t26_1;	TRUE	12	0.2
TGME49_293570	9	19	0.473684		TGME49_chrXI	2629195	2629941	+	747	4	1	0.8	TGME49_312350		TGME49_chrIB	partial_novel	316862	316978	5	4	≤ 5	TGME49_207820-t26_1;	TRUE	16	0.2
TGME49_295040	9	19	0.473684		TGME49_chrXI	1685988	1686270	+	283	4	1	0.8	TGME49_310950		TGME49_chrX	partial_novel	2420699	2421135	5	3	≤ 5	TGME49_225200-t26_1;	TRUE	12	0.2
TGME49_311870	9	19	0.473684		TGME49_chrXI	805864	806263	+	400	4	1	0.8	TGME49_309780		TGME49_chrX	partial_novel	2399004	2399246	5	4	≤ 5	TGME49_225220-t26_1;	TRUE	16	0.2
TGME49_318510	9	19	0.473684		TGME49_chrIV	2338687	2339638	-	952	4	1	0.8	TGME49_301240		TGME49_chrVI	partial_novel	3592105	3592495	5	3	≤ 5	TGME49_244910-t26_1;	TRUE	12	0.2
TGME49_207640	8	17	0.470588		TGME49_chrIII	2207698	2208460	+	763	4	1	0.8	TGME49_299070		TGME49_chrXII	partial_novel	4793518	4794095	5	4	≤ 5	TGME49_249770-t26_1;	TRUE	16	0.2
TGME49_229470	8	17	0.470588		TGME49_chrII	2291825	2292470	+	646	4	1	0.8	TGME49_298070		TGME49_chrXII	partial_novel	5682437	5682798	5	3	≤ 5	TGME49_251950-t26_1;	TRUE	12	0.2
TGME49_293590	8	17	0.470588		TGME49_chrII	2245148	2245951	+	804	4	1	0.8	TGME49_298060		TGME49_chrVIIB	partial_novel	4743834	4744393	5	3	≤ 5	TGME49_255670-t26_1;	TRUE	12	0.2
TGME49_307830	38	81	0.469136		TGME49_chrIa	1368632	1369310	+	679	4	1	0.8	TGME49_295060		TGME49_chrVIII	partial_novel	5557369	5557750	5	3	≤ 5	TGME49_269900-t26_1;	TRUE	12	0.2
TGME49_202430	15	32	0.46875		TGME49_chrVI	3645258	3645440	+	183	8	2	0.8	TGME49_292610		TGME49_chrVIII	partial_novel	4331169	4331533	5	3	≤ 5	TGME49_271860-t26_1;	TRUE	12	0.2
TGME49_241880	7	15	0.466667		TGME49_chrIX	2626432	2626530	+	99	8	2	0.8	TGME49_288580		TGME49_chrIX	partial_novel	2583554	2583844	5	3	≤ 5	TGME49_288500-t26_1;	TRUE	12	0.2
TGME49_267600	7	15	0.466667		TGME49_chrXII	6003059	6003533	+	475	4	1	0.8	TGME49_278600		TGME49_chrXI	partial_novel	3960185	3960627	5	4	≤ 5	TGME49_314240-t26_1;	TRUE	16	0.2
TGME49_297800	7	15	0.466667		TGME49_chrXII	6407436	6408419	-	984	4	1	0.8	TGME49_277930		TGME49_chrIX	partial_novel	2709122	2709445	5	49	≤ 5	TGME49_288720-t26_1;	TRUE	199	0.197581
TGME49_306440	7	15	0.466667		TGME49_chrVIII	6029266	6029596	-	331	4	1	0.8	TGME49_269175		TGME49_chrXII	partial_novel	1908824	1909216	5	10	≤ 5	TGME49_217555-t26_1;	TRUE	41	0.196078
TGME49_269920	48	103	0.466019		TGME49_chrIX	1749218	1749786	-	569	4	1	0.8	TGME49_265140		TGME49_chrV	partial_novel	527900	528449	5	9	≤ 5	TGME49_287470-t26_1;	TRUE	37	0.195652
TGME49_233770	33	71	0.464789		TGME49_chrVIIb	799754	800623	-	870	4	1	0.8	TGME49_263100		TGME49_chrX	partial_novel	7181202	7181495	3	8	≤ 5	TGME49_275320-t26_1;	TRUE	33	0.195122
TGME49_226580	46	99	0.464646		TGME49_chrVIIb	915912	916362	-	451	4	1	0.8	TGME49_262933		TGME49_chrIB	partial_novel	393173	393788	5	8	> 5	TGME49_207880-t26_1;	TRUE	33	0.195122
TGME49_200290	52	112	0.464286		TGME49_chrXII	3158264	3158690	-	427	4	1	0.8	TGME49_247195		TGME49_chrX	partial_novel	3658401	3658796	5	7	≤ 5	TGME49_223680-t26_1;	TRUE	29	0.194444
TGME49_249390	43	93	0.462366		TGME49_chrXII	2412664	2413215	-	552	4	1	0.8	TGME49_245590		TGME49_chrXII	partial_novel	436132	436432	5	6	> 5	TGME49_307830-t26_1;	TRUE	25	0.193548
TGME49_253940	12	26	0.461538		TGME49_chrVI	2931832	2932345	+	514	4	1	0.8	TGME49_243970		TGME49_chrXI	partial_novel	2110595	2111447	3	4	> 5	TGME49_311480-t26_1;	TRUE	17	0.190476
TGME49_232090	6	13	0.461538		TGME49_chrVI	866351	867107	-	757	4	1	0.8	TGME49_239710		TGME49_chrX	partial_novel	3954348	3954514	5	4	> 5	TGME49_212260-t26_1;	TRUE	17	0.190476
TGME49_235370	6	13	0.461538		TGME49_chrX	4806987	4807579	+	593	4	1	0.8	TGME49_235370		TGME49_chrVIII	partial_novel	6425704	6426003	5	4	> 5	TGME49_268570-t26_1;	TRUE	17	0.190476
TGME49_245590	6	13	0.461538		TGME49_chrVIII	2829201	2830203	+	1003	4	1	0.8	TGME49_233820		TGME49_chrVIIB	partial_novel	2233102	2233297	5	7	> 5	TGME49_260470-t26_1;	TRUE	30	0.189189
TGME49_255635	6	13	0.461538		TGME49_chrVIII	1773853	1774667	+	815	16	4	0.8	TGME49_232030		TGME49_chrIV	partial_novel	477080	477498	5	7	≤ 5	TGME49_320140-t26_1;	TRUE	30	0.189189
TGME49_258500	6	13	0.461538		TGME49_chrVIII	1663858	1663976	+	119	4	1	0.8	TGME49_231940		TGME49_chrV	partial_novel	1342520	1342924	3	3	> 5	TGME49_213800-t26_1;	TRUE	13	0.1875
TGME49_261760	6	13	0.461538		TGME49_chrVIII	853169	853279	-	111	4	1	0.8	TGME49_230555		TGME49_chrII	partial_novel	1472013	1472966	3	3	> 5	TGME49_223140-t26_1;	TRUE	13	0.1875
TGME49_266400	6	13	0.461538		TGME49_chrX	3380307	3380694	-	388	4	1	0.8	TGME49_224030		TGME49_chrX	partial_novel	3242545	3243533	3	3	> 5	TGME49_224205-t26_1;	TRUE	13	0.1875
TGME49_271820	6	13	0.461538		TGME49_chrXII	1473263	1474050	-	788	4	1	0.8	TGME49_218540		TGME49_chrVI	partial_novel	1815667	1816859	3	3	> 5	TGME49_242000-t26_1;	TRUE	13	0.1875
TGME49_321560	6	13	0.461538		TGME49_chrX	6348611	6348928	-	318	4	1	0.8	TGME49_214540		TGME49_chrIII	partial_novel	490306	490915	3	3	> 5	TGME49_252320-t26_1;	TRUE	13	0.1875
TGME49_321690	6	13	0.461538		TGME49_chrIV	2113159	2114600	-	1442	4	1	0.8	TGME49_210730		TGME49_chrX	partial_novel	2964289	2964912	3	3	≤ 5	TGME49_224580-t26_1;	TRUE	13	0.1875
TGME49_263860	11	24	0.458333		TGME49_chrVIIa	806914	807155	-	242	12	3	0.8	TGME49_206590		TGME49_chrX	partial_novel	2843286	2843960	3	3	≤ 5	TGME49_224740-t26_1;	TRUE	13	0.1875
TGME49_290870	11	24	0.458333		TGME49_chrVIIa	3555704	3556902	+	1199	4	1	0.8	TGME49_202180		TGME49_chrVIIB	partial_novel	4629288	4629975	3	3	≤ 5	TGME49_255910-t26_1;	TRUE	13	0.1875
TGME49_249300	46	101	0.455446		TGME49_chrIX	2777516	2778161	-	646	19	5	0.791667	TGME49_288860		TGME49_chrIX	partial_novel	1023981	1024306	3	3	≤ 5	TGME49_266680-t26_1;	TRUE	13	0.1875
TGME49_230690	15	33	0.454545		TGME49_chrX	739429	739612	-	184	38	10	0.791667	TGME49_227920		TGME49_chrV	partial_novel	2739798	2740458	3	3	≤ 5	TGME49_284530-t26_1;	TRUE	13	0.1875
TGME49_269140	15	33	0.454545		TGME49_chrXI	1644019	1644376	-	358	15	4	0.789474	TGME49_310885		TGME49_chrXI	partial_novel	1504752	1504913	3	3	≤ 5	TGME49_310660-t26_1;	TRUE	13	0.1875
TGME49_258210	10	22	0.454545		TGME49_chrIX	247971	248437	-	467	52	14	0.787879	TGME49_279350		TGME49_chrX	partial_novel	6770929	6771429	5	3	> 5	TGME49_215130-t26_1;	TRUE	13	0.1875
TGME49_262860	10	22	0.454545		TGME49_chrIX	3420769	3421280	-	512	11	3	0.785714	TGME49_289740		TGME49_chrII	partial_novel	1347556	1347812	5	3	> 5	TGME49_222970-t26_1;	TRUE	13	0.1875
TGME49_215300	5	11	0.454545		TGME49_chrX	2155991	2156465	-	475	72	20	0.782609	TGME49_225560		TGME49_chrIX	partial_novel	2641414	2641696	5	3	> 5	TGME49_288620-t26_1;	TRUE	13	0.1875
TGME49_216870	5	11	0.454545		TGME49_chrXII	1895955	1896585	-	631	92	26	0.779661	TGME49_217540		TGME49_chrIII	partial_novel	2257813	2258402	5	3	> 5	TGME49_299010-t26_1;	TRUE	13	0.1875
TGME49_223600	5	11	0.454545		TGME49_chrXII	247238	247515	-	278	7	2	0.777778	TGME49_300052		TGME49_chrXII	partial_novel	1633000	1633332	5	3	≤ 5	TGME49_218280-t26_1;	TRUE	13	0.1875
TGME49_234560	5	11	0.454545		TGME49_chrIa	11584	12841	-	1258	14	4	0.777778	TGME49_287280		TGME49_chrX	partial_novel	333321	333755	5	3	≤ 5	TGME49_228400-t26_1;	TRUE	13	0.1875
TGME49_237470	5	11	0.454545		TGME49_chrXII	6423326	6424215	-	890	7	2	0.777778	TGME49_277930		TGME49_chrVI	partial_novel	915159	915612	5	3	≤ 5	TGME49_239790-t26_1;	TRUE	13	0.1875
TGME49_266860	5	11	0.454545		TGME49_chrIII	310306	310912	-	607	7	2	0.777778	TGME49_275630		TGME49_chrIII	partial_novel	274774	275207	5	6	≤ 5	TGME49_275690-t26_1;	TRUE	26	0.1875
TGME49_270000	5	11	0.454545		TGME49_chrVIIb	4879908	4880013	-	106	7	2	0.777778	TGME49_255350		TGME49_chrXII	partial_novel	384369	384613	5	3	≤ 5	TGME49_307760-t26_1;	TRUE	13	0.1875
TGME49_271260	5	11	0.454545		TGME49_chrVIIb	5007446	5007803	+	358	7	2	0.777778	TGME49_255210		TGME49_chrXI	partial_novel	6543359	6544349	3	11	> 5	TGME49_215910-t26_1;	TRUE	48	0.186441
TGME49_288550	5	11	0.454545		KE138874	1840	2172	+	333	7	2	0.777778	TGME49_250950		TGME49_chrVIIA	partial_novel	913030	913512	3	5	≤ 5	TGME49_206510-t26_1;	TRUE	22	0.185185
TGME49_299240	5	11	0.454545		TGME49_chrVIIa	3379619	3380338	-	720	7	2	0.777778	TGME49_202375		TGME49_chrXI	partial_novel	2288761	2289263	5	5	> 5	TGME49_311780-t26_1;	TRUE	22	0.185185
TGME49_300350	5	11	0.454545		TGME49_chrXII	5031218	5031948	+	731	365	105	0.776596	TGME49_250115		TGME49_chrVIII	partial_novel	5963992	5964282	5	5	≤ 5	TGME49_269250-t26_1;	TRUE	22	0.185185
TGME49_312840	5	11	0.454545		TGME49_chrIX	3341752	3341950	-	199	137	40	0.774011	TGME49_289600		TGME49_chrXII	partial_novel	257624	259252	3	7	> 5	TGME49_300040-t26_1;	TRUE	31	0.184211
TGME49_318140	5	11	0.454545		TGME49_chrVIIb	4264102	4264766	+	665	10	3	0.769231	TGME49_257050		TGME49_chrV	partial_novel	2497419	2498618	5	7	≤ 5	TGME49_285240-t26_1;	TRUE	31	0.184211
TGME49_320760	5	11	0.454545		TGME49_chrX	4397507	4398355	+	849	103	31	0.768657	TGME49_234450		TGME49_chrXI	partial_novel	2288085	2288626	3	4	> 5	TGME49_311780-t26_1;	TRUE	18	0.181818
TGME49_216040	9	20	0.45		TGME49_chrXII	5834356	5835329	+	974	23	7	0.766667	TGME49_278830		TGME49_chrXI	partial_novel	6471088	6472205	5	4	> 5	TGME49_216010-t26_1;	TRUE	18	0.181818
TGME49_217340	9	20	0.45		TGME49_chrVIIa	491387	491870	+	484	36	11	0.765957	TGME49_280375		TGME49_chrVIII	partial_novel	4030614	4031180	5	10	> 5	TGME49_272370-t26_1;	TRUE	45	0.181818
TGME49_311800	9	20	0.45		TGME49_chrIX	5081952	5082715	-	764	13	4	0.764706	TGME49_304900		TGME49_chrII	partial_novel	1808419	1809456	5	6	> 5	TGME49_297470-t26_1;	TRUE	27	0.181818
TGME49_266640	35	78	0.448718		TGME49_chrIII	273223	274540	+	1318	29	9	0.763158	TGME49_275690		TGME49_chrVIII	partial_novel	309671	310167	5	4	≤ 5	TGME49_229500-t26_1;	TRUE	18	0.181818
TGME49_208590	13	29	0.448276		TGME49_chrXII	6051868	6052382	+	515	16	5	0.761905	TGME49_278510		TGME49_chrVIII	partial_novel	666684	666951	3	60	≤ 5	TGME49_230180-t26_1;	TRUE	271	0.181269
TGME49_279380	20	45	0.444444		TGME49_chrIa	1472668	1473069	-	402	70	22	0.76087	TGME49_295935		TGME49_chrIX	partial_novel	5108495	5108780	5	23	> 5	TGME49_304955-t26_1;	TRUE	104	0.181102
TGME49_248630	16	36	0.444444		TGME49_chrIb	1757491	1757759	+	269	15	5	0.75	TGME49_321520		TGME49_chrVIII	partial_novel	1667799	1668406	5	11	≤ 5	TGME49_231950-t26_1;	TRUE	50	0.180328
TGME49_262070	12	27	0.444444		TGME49_chrIV	672118	672655	-	538	3	1	0.75	TGME49_319910		TGME49_chrVIIB	partial_novel	477101	477585	3	14	≤ 5	TGME49_263560-t26_1;	TRUE	64	0.179487
TGME49_202300	8	18	0.444444		TGME49_chrXI	4900624	4901142	-	519	3	1	0.75	TGME49_315680		TGME49_chrVIIB	partial_novel	928233	929253	5	5	> 5	TGME49_262920-t26_1;	TRUE	23	0.178571
TGME49_218590	8	18	0.444444		TGME49_chrXI	4544253	4544679	+	427	3	1	0.75	TGME49_315170		TGME49_chrIII	partial_novel	944046	944609	5	10	≤ 5	TGME49_253430-t26_1;	TRUE	46	0.178571
TGME49_258590	8	18	0.444444		TGME49_chrXI	4195835	4196531	-	697	3	1	0.75	TGME49_314550		TGME49_chrIII	partial_novel	1078265	1078972	5	8	≤ 5	TGME49_253640-t26_1;	TRUE	37	0.177778
TGME49_301430	8	18	0.444444		TGME49_chrXI	3660964	3661457	-	494	3	1	0.75	TGME49_313750		TGME49_chrVIIA	partial_novel	1762363	1763580	3	3	> 5	TGME49_204480-t26_1;	TRUE	14	0.176471
TGME49_200460	4	9	0.444444		TGME49_chrXI	2134908	2135462	-	555	3	1	0.75	TGME49_311500		TGME49_chrX	partial_novel	2403685	2404766	3	3	> 5	TGME49_225220-t26_1;	TRUE	14	0.176471
TGME49_201770	4	9	0.444444		TGME49_chrXI	543879	544370	+	492	3	1	0.75	TGME49_309190		TGME49_chrIB	partial_novel	1041013	1041242	3	3	≤ 5	TGME49_209100-t26_1;	TRUE	14	0.176471
TGME49_203620	4	9	0.444444		TGME49_chrIX	6321324	6321827	+	504	3	1	0.75	TGME49_306730		TGME49_chrVIIB	partial_novel	2606264	2606626	3	3	≤ 5	TGME49_259940-t26_1;	TRUE	14	0.176471
TGME49_207920	4	9	0.444444		TGME49_chrXII	52374	52996	-	623	3	1	0.75	TGME49_300360		TGME49_chrIX	partial_novel	2617671	2617818	3	3	≤ 5	TGME49_288560-t26_1;	TRUE	14	0.176471
TGME49_215740	4	9	0.444444		TGME49_chrXII	316279	317029	+	751	3	1	0.75	TGME49_299900		TGME49_chrVI	partial_novel	889092	889465	5	3	> 5	TGME49_239748-t26_1;	TRUE	14	0.176471
TGME49_222070	4	9	0.444444		TGME49_chrIa	1722713	1723234	-	522	3	1	0.75	TGME49_295472		TGME49_chrVIIB	partial_novel	4318804	4319027	5	3	> 5	TGME49_256970-t26_1;	TRUE	14	0.176471
TGME49_230570	4	9	0.444444		TGME49_chrIa	922336	922750	-	415	3	1	0.75	TGME49_294440		TGME49_chrIX	partial_novel	5077647	5078619	5	3	> 5	TGME49_304890-t26_1;	TRUE	14	0.176471
TGME49_233310	4	9	0.444444		TGME49_chrV	1579952	1580435	-	484	3	1	0.75	TGME49_286932		TGME49_chrXI	partial_novel	1010926	1011361	5	3	> 5	TGME49_310010-t26_1;	TRUE	14	0.176471
TGME49_235490	4	9	0.444444		TGME49_chrV	2560526	2561650	-	1125	6	2	0.75	TGME49_285170		TGME49_chrVIIA	partial_novel	2615424	2616144	5	3	≤ 5	TGME49_203300-t26_1;	TRUE	14	0.176471
TGME49_241890	4	9	0.444444		TGME49_chrV	2669546	2669825	-	280	6	2	0.75	TGME49_284615		TGME49_chrXI	partial_novel	5648695	5649981	5	3	≤ 5	TGME49_217220-t26_1;	TRUE	14	0.176471
TGME49_264950	4	9	0.444444		TGME49_chrVIIa	191874	192407	+	534	3	1	0.75	TGME49_280670		TGME49_chrX	partial_novel	1546136	1546314	5	6	≤ 5	TGME49_226540-t26_1;	TRUE	28	0.176471
TGME49_266840	4	9	0.444444		TGME49_chrXII	6026979	6027624	-	646	3	1	0.75	TGME49_278550		TGME49_chrVIII	partial_novel	1796010	1796630	5	3	≤ 5	TGME49_232050-t26_1;	TRUE	14	0.176471
TGME49_267040	4	9	0.444444		TGME49_chrXII	6302975	6303214	-	240	6	2	0.75	TGME49_278110		TGME49_chrVI	partial_novel	1345749	1346174	5	3	≤ 5	TGME49_240630-t26_1;	TRUE	14	0.176471
TGME49_268685	4	9	0.444444		TGME49_chrXII	6562535	6562973	-	439	3	1	0.75	TGME49_277710		TGME49_chrVIIB	partial_novel	2169376	2169765	5	3	≤ 5	TGME49_260540-t26_1;	TRUE	14	0.176471
TGME49_289615	4	9	0.444444		TGME49_chrIII	137412	137653	-	242	3	1	0.75	TGME49_276120		TGME49_chrIX	partial_novel	1050546	1050990	5	6	≤ 5	TGME49_266640-t26_1;	TRUE	28	0.176471
TGME49_297120	4	9	0.444444		TGME49_chrVIII	3677578	3677887	+	310	3	1	0.75	TGME49_273075		TGME49_chrIX	partial_novel	224378	224925	5	3	≤ 5	TGME49_279370-t26_1;	TRUE	14	0.176471
TGME49_307990	4	9	0.444444		TGME49_chrVIII	4565522	4565994	+	473	3	1	0.75	TGME49_271335		TGME49_chrXI	partial_novel	2571445	2571928	5	3	≤ 5	TGME49_312280-t26_1;	TRUE	14	0.176471
TGME49_318330	4	9	0.444444		TGME49_chrVIII	4567680	4567912	+	233	3	1	0.75	TGME49_271335		TGME49_chrVIII	partial_novel	6850285	6850569	5	7	≤ 5	TGME49_200400-t26_1;	TRUE	33	0.175
TGME49_319308	4	9	0.444444		TGME49_chrVIII	4825701	4826276	+	576	3	1	0.75	TGME49_270975		TGME49_chrXII	partial_novel	685842	686523	5	11	> 5	TGME49_219730-t26_1;	TRUE	52	0.174603
TGME49_319540	4	9	0.444444		TGME49_chrVIII	5302737	5303097	+	361	3	1	0.75	TGME49_270270		TGME49_chrXII	partial_novel	3826243	3826414	5	11	≤ 5	TGME49_248360-t26_1;	FALSE	52	0.174603
TGME49_244110	23	52	0.442308		TGME49_chrVIII	5703265	5703629	+	365	3	1	0.75	TGME49_269660		TGME49_chrIB	partial_novel	159180	159822	3	4	> 5	TGME49_207620-t26_1;	TRUE	19	0.173913
TGME49_294630	15	34	0.441176		TGME49_chrIX	1887818	1888459	+	642	3	1	0.75	TGME49_264950		TGME49_chrIX	partial_novel	709011	709564	3	4	≤ 5	TGME49_267340-t26_1;	TRUE	19	0.173913
TGME49_225200	14	32	0.4375		TGME49_chrIX	1940926	1941546	-	621	3	1	0.75	TGME49_264875		TGME49_chrII	partial_novel	1474416	1475005	5	4	> 5	TGME49_223140-t26_1;	TRUE	19	0.173913
TGME49_217600	7	16	0.4375		TGME49_chrVIIb	763727	764309	-	583	3	1	0.75	TGME49_263140		TGME49_chrXI	partial_novel	3142911	3143640	5	4	> 5	TGME49_313150-t26_1;	TRUE	19	0.173913
TGME49_240670	7	16	0.4375		TGME49_chrVIIb	1227587	1227881	+	295	3	1	0.75	TGME49_262460		TGME49_chrXI	partial_novel	3142911	3143650	5	4	> 5	TGME49_313150-t26_1;	TRUE	19	0.173913
TGME49_250740	7	16	0.4375		TGME49_chrVIIb	1577527	1577891	-	365	3	1	0.75	TGME49_261690		TGME49_chrXII	partial_novel	3828091	3828184	5	9	≤ 5	TGME49_248370-t26_1;	TRUE	43	0.173077
TGME49_258920	7	16	0.4375		TGME49_chrVIIb	1578026	1578306	-	281	3	1	0.75	TGME49_261690		TGME49_chrVIII	partial_novel	667830	668051	5	19	> 5	TGME49_230180-t26_1;	TRUE	91	0.172727
TGME49_264720	7	16	0.4375		TGME49_chrVIIb	1933279	1934138	-	860	3	1	0.75	TGME49_261022		TGME49_chrVI	partial_novel	713068	713511	5	5	≤ 5	TGME49_239490-t26_1;	TRUE	24	0.172414
TGME49_295760	7	16	0.4375		TGME49_chrVIIb	4559588	4560324	+	737	3	1	0.75	TGME49_256025		TGME49_chrV	partial_novel	2979431	2980163	5	12	≤ 5	TGME49_283780-t26_1;	TRUE	58	0.171429
TGME49_308050	7	16	0.4375		TGME49_chrXII	4654059	4654570	-	512	3	1	0.75	TGME49_249570		TGME49_chrVIII	partial_novel	665901	666168	3	61	≤ 5	TGME49_230180-t26_1;	TRUE	297	0.170391
TGME49_266970	38	87	0.436782		TGME49_chrXII	2356478	2356697	+	220	3	1	0.75	TGME49_245530		TGME49_chrIX	partial_novel	2475226	2475819	3	10	> 5	TGME49_288360-t26_1;	TRUE	49	0.169492
TGME49_288685	10	23	0.434783		TGME49_chrVI	3284544	3285207	-	664	3	1	0.75	TGME49_244460		TGME49_chrXII	partial_novel	1901138	1901726	3	13	> 5	TGME49_217550-t26_1;	TRUE	64	0.168831
TGME49_294920	10	23	0.434783		TGME49_chrVI	2641356	2641943	+	588	3	1	0.75	TGME49_243450		TGME49_chrIB	partial_novel	707367	708054	3	4	> 5	TGME49_208430-t26_1;	TRUE	20	0.166667
TGME49_296010	10	23	0.434783		TGME49_chrX	5497581	5497769	+	189	3	1	0.75	TGME49_236780		TGME49_chrIB	partial_novel	808059	808925	3	3	> 5	TGME49_208590-t26_1;	TRUE	15	0.166667
TGME49_221670	13	30	0.433333		TGME49_chrVIII	2830265	2830626	+	362	3	1	0.75	TGME49_233820		TGME49_chrVIII	partial_novel	5965207	5965720	3	3	> 5	TGME49_269250-t26_1;	TRUE	15	0.166667
TGME49_242000	13	30	0.433333		TGME49_chrVIII	1196628	1196886	-	259	6	2	0.75	TGME49_231010		TGME49_chrIX	partial_novel	4361542	4362056	3	3	> 5	TGME49_291810-t26_1;	TRUE	15	0.166667
TGME49_268610	13	30	0.433333		TGME49_chrVIII	841498	842639	+	1142	12	4	0.75	TGME49_230500		TGME49_chrX	partial_novel	270280	270677	3	3	≤ 5	TGME49_228630-t26_1;	TRUE	15	0.166667
TGME49_293630	13	30	0.433333		TGME49_chrVIII	202903	203050	-	148	3	1	0.75	TGME49_229360		TGME49_chrX	partial_novel	5478667	5478860	3	3	≤ 5	TGME49_236660-t26_1;	TRUE	15	0.166667
TGME49_250730	15	35	0.428571		TGME49_chrVIII	189536	190568	-	1033	3	1	0.75	TGME49_229350		TGME49_chrIX	partial_novel	342587	342898	3	3	≤ 5	TGME49_267810-t26_1;	TRUE	15	0.166667
TGME49_224030	9	21	0.428571		TGME49_chrX	872113	872861	+	749	3	1	0.75	TGME49_227615		TGME49_chrV	partial_novel	481739	482495	5	3	> 5	TGME49_220600-t26_1;	TRUE	15	0.166667
TGME49_280660	9	21	0.428571		TGME49_chrX	2440621	2441344	+	724	3	1	0.75	TGME49_225190		TGME49_chrXI	partial_novel	1497415	1497669	5	15	> 5	TGME49_310640-t26_1;	TRUE	75	0.166667
TGME49_202020	6	14	0.428571		TGME49_chrX	2616576	2617609	+	1034	6	2	0.75	TGME49_224980		TGME49_chrIB	partial_novel	1903830	1904023	5	3	> 5	TGME49_321290-t26_1;	TRUE	15	0.166667
TGME49_212130	6	14	0.428571		TGME49_chrX	3039661	3040427	-	767	3	1	0.75	TGME49_224480		TGME49_chrIB	partial_novel	624643	625062	5	3	≤ 5	TGME49_208350-t26_1;	TRUE	15	0.166667
TGME49_215250	6	14	0.428571		TGME49_chrX	3662804	3663016	+	213	6	2	0.75	TGME49_223672		TGME49_chrV	partial_novel	494868	495504	5	4	≤ 5	TGME49_220630-t26_1;	TRUE	20	0.166667
TGME49_222160	6	14	0.428571		TGME49_chrX	3888439	3889910	-	1472	3	1	0.75	TGME49_223270		TGME49_chrX	partial_novel	1873186	1873614	5	3	≤ 5	TGME49_226000-t26_1;	TRUE	15	0.166667
TGME49_224980	6	14	0.428571		TGME49_chrII	228142	228618	-	477	3	1	0.75	TGME49_221310		TGME49_chrVIII	partial_novel	990983	991530	5	5	≤ 5	TGME49_230705-t26_1;	TRUE	25	0.166667
TGME49_243280	6	14	0.428571		TGME49_chrV	498980	499832	-	853	6	2	0.75	TGME49_220630		TGME49_chrVI	partial_novel	3233484	3234088	5	5	≤ 5	TGME49_244390-t26_1;	TRUE	25	0.166667
TGME49_260250	6	14	0.428571		TGME49_chrV	148288	148755	+	468	3	1	0.75	TGME49_220120		TGME49_chrVIII	partial_novel	6278881	6279550	5	4	≤ 5	TGME49_268810-t26_1;	TRUE	20	0.166667
TGME49_279330	6	14	0.428571		TGME49_chrXII	741497	742156	+	660	3	1	0.75	TGME49_219678		TGME49_chrIX	partial_novel	3940232	3941113	5	3	≤ 5	TGME49_290920-t26_1;	TRUE	15	0.166667
TGME49_289730	6	14	0.428571		TGME49_chrXII	1247349	1247459	+	111	3	1	0.75	TGME49_218870		TGME49_chrIV	partial_novel	1326059	1326824	5	3	≤ 5	TGME49_318440-t26_1;	TRUE	15	0.166667
TGME49_298990	6	14	0.428571		TGME49_chrX	6231851	6232818	+	968	3	1	0.75	TGME49_214300		TGME49_chrIX	partial_novel	4567710	4568157	5	31	≤ 5	TGME49_292130-t26_1;	TRUE	157	0.164894
TGME49_209790	3	7	0.428571		TGME49_chrV	1121633	1122095	+	463	3	1	0.75	TGME49_213530		TGME49_chrVIIA	partial_novel	2234498	2234736	3	18	≤ 5	TGME49_203790-t26_1;	TRUE	92	0.163636
TGME49_216380	3	7	0.428571		TGME49_chrV	775432	776018	+	587	3	1	0.75	TGME49_213000		TGME49_chrVIIB	partial_novel	4574266	4574969	5	7	≤ 5	TGME49_256000-t26_1;	TRUE	36	0.162791
TGME49_216980	3	7	0.428571		TGME49_chrIa	1302068	1302501	+	434	23	8	0.741935	TGME49_294980		TGME49_chrIX	partial_novel	904091	904281	3	6	≤ 5	TGME49_266920-t26_1;	TRUE	31	0.162162
TGME49_217020	3	7	0.428571		TGME49_chrVIIb	289307	289469	-	163	37	13	0.74	TGME49_263850		TGME49_chrIV	partial_novel	1631397	1631530	5	5	≤ 5	TGME49_211670-t26_1;	TRUE	26	0.16129
TGME49_218192	3	7	0.428571		TGME49_chrVIIb	4752839	4754361	+	1523	17	6	0.73913	TGME49_255650		TGME49_chrX	partial_novel	6294933	6295505	5	17	> 5	TGME49_214440-t26_1;	TRUE	89	0.160377
TGME49_222000	3	7	0.428571		TGME49_chrX	3318335	3319163	+	829	17	6	0.73913	TGME49_224110		TGME49_chrIB	partial_novel	1763655	1764418	5	12	> 5	TGME49_321500-t26_1;	TRUE	63	0.16
TGME49_225710	3	7	0.428571		TGME49_chrX	4177670	4178040	-	371	28	10	0.736842	TGME49_234190		TGME49_chrVIII	partial_novel	4350020	4350169	5	4	≤ 5	TGME49_271810-t26_1;	TRUE	21	0.16
TGME49_226920	3	7	0.428571		TGME49_chrIX	4193219	4193853	+	635	11	4	0.733333	TGME49_291170		TGME49_chrXII	partial_novel	6485748	6486393	5	4	≤ 5	TGME49_277840-t26_1;	TRUE	21	0.16
TGME49_228010	3	7	0.428571		TGME49_chrXI	6118663	6119213	-	551	11	4	0.733333	TGME49_216490		TGME49_chrV	partial_novel	2137944	2138137	5	4	≤ 5	TGME49_285930-t26_1;	TRUE	21	0.16
TGME49_229020	3	7	0.428571		TGME49_chrXII	549947	550322	+	376	52	19	0.732394	TGME49_308060		TGME49_chrIX	partial_novel	2670840	2671109	5	4	≤ 5	TGME49_288680-t26_1;	TRUE	21	0.16
TGME49_231280	3	7	0.428571		TGME49_chrII	2239880	2240061	+	182	8	3	0.727273	TGME49_298060		TGME49_chrVIII	partial_novel	2289064	2289172	5	52	≤ 5	TGME49_232940-t26_1;	TRUE	274	0.159509
TGME49_244350	3	7	0.428571		TGME49_chrII	2242932	2243304	+	373	8	3	0.727273	TGME49_298060		TGME49_chrIII	partial_novel	1101922	1102311	5	48	≤ 5	TGME49_253690-t26_1;	TRUE	253	0.159468
TGME49_244840	3	7	0.428571		TGME49_chrIa	393430	393962	+	533	8	3	0.727273	TGME49_293540		TGME49_chrVIIA	partial_novel	1216440	1216943	5	13	> 5	TGME49_205680-t26_1;	TRUE	69	0.158537
TGME49_248100	3	7	0.428571		TGME49_chrIX	1842313	1842981	-	669	8	3	0.727273	TGME49_265010		TGME49_chrVIIA	partial_novel	2033877	2034326	3	64	> 5	TGME49_204050-t26_1;	TRUE	341	0.158025
TGME49_248550	3	7	0.428571		TGME49_chrVIIb	318135	318638	+	504	8	3	0.727273	TGME49_263810		TGME49_chrVIII	partial_novel	6912544	6913059	3	3	> 5	TGME49_200470-t26_1;	TRUE	16	0.157895
TGME49_252420	3	7	0.428571		TGME49_chrVIIb	1452316	1452593	+	278	24	9	0.727273	TGME49_261970		TGME49_chrXII	partial_novel	865033	865573	3	3	> 5	TGME49_219540-t26_1;	TRUE	16	0.157895
TGME49_261850	3	7	0.428571		TGME49_chrX	782581	783022	+	442	8	3	0.727273	TGME49_227840		TGME49_chrXII	partial_novel	836561	836921	3	3	> 5	TGME49_219600-t26_1;	TRUE	16	0.157895
TGME49_263420	3	7	0.428571		TGME49_chrX	3981513	3981788	+	276	13	5	0.722222	TGME49_212200		TGME49_chrII	partial_novel	1345753	1346802	3	3	> 5	TGME49_222970-t26_1;	TRUE	16	0.157895
TGME49_267520	3	7	0.428571		TGME49_chrXII	2247210	2247553	-	344	83	32	0.721739	TGME49_200010		TGME49_chrVIIB	partial_novel	1196064	1196449	3	3	> 5	TGME49_262530-t26_1;	TRUE	16	0.157895
TGME49_294270	3	7	0.428571		TGME49_chrVIII	1276511	1276821	+	311	18	7	0.72	TGME49_231160		TGME49_chrIX	partial_novel	225139	225708	3	3	> 5	TGME49_279370-t26_1;	TRUE	16	0.157895
TGME49_295658	3	7	0.428571		TGME49_chrVIII	667831	668584	-	754	230	91	0.716511	TGME49_230180		TGME49_chrVIIA	partial_novel	3322123	3322675	3	3	≤ 5	TGME49_202450-t26_1;	TRUE	16	0.157895
TGME49_300340	3	7	0.428571		TGME49_chrXI	2983201	2983813	+	613	5	2	0.714286	TGME49_312905		TGME49_chrVIIA	partial_novel	1903426	1903913	3	3	≤ 5	TGME49_204310-t26_1;	TRUE	16	0.157895
TGME49_305020	3	7	0.428571		TGME49_chrXI	2450694	2451136	-	443	10	4	0.714286	TGME49_312140		TGME49_chrV	partial_novel	1112903	1113193	3	3	≤ 5	TGME49_213520-t26_1;	TRUE	16	0.157895
TGME49_315300	3	7	0.428571		TGME49_chrXI	2089943	2090104	-	162	10	4	0.714286	TGME49_311470		TGME49_chrV	partial_novel	1114333	1115124	3	3	≤ 5	TGME49_213520-t26_1;	TRUE	16	0.157895
TGME49_318710	3	7	0.428571		TGME49_chrXI	1580329	1580930	+	602	10	4	0.714286	TGME49_310760		TGME49_chrVIII	partial_novel	485960	486583	3	3	≤ 5	TGME49_229950-t26_1;	TRUE	16	0.157895
TGME49_320592	3	7	0.428571		TGME49_chrXI	1394458	1395322	-	865	5	2	0.714286	TGME49_310520		TGME49_chrVIIA	partial_novel	3932921	3933457	5	6	> 5	TGME49_201260-t26_1;	TRUE	32	0.157895
TGME49_254460	11	26	0.423077		TGME49_chrXII	179853	180320	-	468	5	2	0.714286	TGME49_300150		TGME49_chrXII	partial_novel	1851591	1852386	5	3	> 5	TGME49_217460-t26_1;	TRUE	16	0.157895
TGME49_295030	74	175	0.422857		TGME49_chrV	1783473	1783724	+	252	5	2	0.714286	TGME49_286560		TGME49_chrIII	partial_novel	1327331	1328259	5	3	> 5	TGME49_253930-t26_1;	TRUE	16	0.157895
TGME49_202630	8	19	0.421053		TGME49_chrXII	6415674	6416466	-	793	5	2	0.714286	TGME49_277930		TGME49_chrVIIA	partial_novel	2616229	2616651	5	3	≤ 5	TGME49_203300-t26_1;	TRUE	16	0.157895
TGME49_282000	8	19	0.421053		TGME49_chrIX	915880	915969	+	90	5	2	0.714286	TGME49_266880		TGME49_chrVIIA	partial_novel	1618572	1619185	5	3	≤ 5	TGME49_205130-t26_1;	TRUE	16	0.157895
TGME49_310730	8	19	0.421053		TGME49_chrIX	1589131	1590043	+	913	5	2	0.714286	TGME49_265390		TGME49_chrX	partial_novel	3956259	3956867	5	3	≤ 5	TGME49_212260-t26_1;	TRUE	16	0.157895
TGME49_279360	29	69	0.42029		TGME49_chrVIIb	4879580	4879877	-	298	5	2	0.714286	TGME49_255350		TGME49_chrXI	partial_novel	1903489	1903979	5	6	≤ 5	TGME49_311240-t26_1;	TRUE	32	0.157895
TGME49_224290	13	31	0.419355		TGME49_chrIII	991992	992460	+	469	5	2	0.714286	TGME49_253490		TGME49_chrIX	partial_novel	3831094	3831373	5	11	≤ 5	TGME49_290670-t26_1;	TRUE	59	0.157143
TGME49_269250	13	31	0.419355		TGME49_chrVI	2794746	2795174	+	429	25	10	0.714286	TGME49_243680		TGME49_chrXII	partial_novel	2572267	2572808	5	8	≤ 5	TGME49_245980-t26_1;	TRUE	43	0.156863
TGME49_309220	13	31	0.419355		TGME49_chrX	4457944	4458409	-	466	5	2	0.714286	TGME49_234560		TGME49_chrVIIB	partial_novel	1573890	1574101	3	5	> 5	TGME49_261710-t26_1;	TRUE	27	0.15625
TGME49_222840	62	148	0.418919		TGME49_chrVIII	966540	970330	-	3791	15	6	0.714286	TGME49_230690		TGME49_chrXII	partial_novel	5839406	5840901	3	5	> 5	TGME49_278830-t26_1;	TRUE	27	0.15625
TGME49_225730	15	36	0.416667		TGME49_chrVIII	5214516	5218216	-	3701	39	16	0.709091	TGME49_270520		TGME49_chrVIII	partial_novel	1122316	1123337	5	5	> 5	TGME49_230940-t26_1;	TRUE	27	0.15625
TGME49_200370	10	24	0.416667		TGME49_chrV	1832905	1833242	+	338	17	7	0.708333	TGME49_286430		TGME49_chrIX	partial_novel	2475226	2475817	3	9	> 5	TGME49_288360-t26_1;	TRUE	49	0.155172
TGME49_273930	10	24	0.416667		TGME49_chrX	2130100	2130455	+	356	17	7	0.708333	TGME49_225680		TGME49_chrIX	partial_novel	2475226	2475549	3	9	≤ 5	TGME49_288360-t26_1;	TRUE	49	0.155172
TGME49_282190	10	24	0.416667		TGME49_chrVI	2815828	2816253	-	426	12	5	0.705882	TGME49_243720		TGME49_chrXII	partial_novel	2565979	2566405	5	9	≤ 5	TGME49_245770-t26_1;	TRUE	49	0.155172
TGME49_211030	5	12	0.416667		TGME49_chrVIII	574335	574640	-	306	12	5	0.705882	TGME49_230070		TGME49_chrV	partial_novel	2502197	2502833	3	4	> 5	TGME49_285230-t26_1;	TRUE	22	0.153846
TGME49_211240	5	12	0.416667		TGME49_chrXI	1515122	1516301	+	1180	19	8	0.703704	TGME49_310670		TGME49_chrV	partial_novel	1518913	1520121	3	4	> 5	TGME49_287220-t26_1;	TRUE	22	0.153846
TGME49_214340	5	12	0.416667		TGME49_chrII	2246659	2247427	+	769	7	3	0.7	TGME49_298060		TGME49_chrII	partial_novel	1262684	1263621	5	4	≤ 5	TGME49_222860-t26_1;	TRUE	22	0.153846
TGME49_234490	5	12	0.416667		TGME49_chrVIII	5030564	5031339	-	776	7	3	0.7	TGME49_270740		TGME49_chrVIIA	partial_novel	124021	124973	5	4	≤ 5	TGME49_280750-t26_1;	TRUE	22	0.153846
TGME49_237220	5	12	0.416667		TGME49_chrXII	4562990	4563502	-	513	7	3	0.7	TGME49_249470		TGME49_chrVI	partial_novel	149163	150043	5	7	≤ 5	TGME49_238240-t26_1;	TRUE	39	0.152174
TGME49_240700	5	12	0.416667		TGME49_chrXI	5655043	5655806	-	764	7	3	0.7	TGME49_217220		TGME49_chrXII	partial_novel	4321883	4322754	5	12	> 5	TGME49_249030-t26_1;	TRUE	67	0.151899
TGME49_253090	5	12	0.416667		TGME49_chrVIIa	3894201	3894570	+	370	16	7	0.695652	TGME49_201520		TGME49_chrIII	partial_novel	949086	949452	3	37	≤ 5	TGME49_253430-t26_1;	TRUE	207	0.151639
TGME49_257020	5	12	0.416667		TGME49_chrV	1628896	1630254	+	1359	9	4	0.692308	TGME49_286928		TGME49_chrVIIB	partial_novel	893573	893687	3	5	> 5	TGME49_262970-t26_1;	TRUE	28	0.151515
TGME49_257150	5	12	0.416667		TGME49_chrVIIa	360842	361388	-	547	9	4	0.692308	TGME49_280490		TGME49_chrV	partial_novel	3108548	3108908	3	3	≤ 5	TGME49_283510-t26_1;	TRUE	17	0.15
TGME49_258610	5	12	0.416667		TGME49_chrVIIb	1777454	1777920	-	467	9	4	0.692308	TGME49_261380		TGME49_chrXII	partial_novel	524829	525285	3	3	≤ 5	TGME49_308040-t26_1;	TRUE	17	0.15
TGME49_264770	5	12	0.416667		TGME49_chrVI	1720649	1720962	+	314	9	4	0.692308	TGME49_241710		TGME49_chrXI	partial_novel	2729136	2729985	3	3	≤ 5	TGME49_312490-t26_1;	TRUE	17	0.15
TGME49_270010	5	12	0.416667		TGME49_chrX	6338675	6339355	-	681	9	4	0.692308	TGME49_214530		TGME49_chrVIII	partial_novel	6425704	6426009	5	3	> 5	TGME49_268570-t26_1;	TRUE	17	0.15
TGME49_273200	5	12	0.416667		TGME49_chrX	2443001	2443301	-	301	31	14	0.688889	TGME49_225170		TGME49_chrVIII	partial_novel	6425704	6426004	5	3	> 5	TGME49_268570-t26_1;	TRUE	17	0.15
TGME49_288210	5	12	0.416667		TGME49_chrXII	5038482	5039183	+	702	22	10	0.6875	TGME49_250220		TGME49_chrIX	partial_novel	4557662	4557993	5	3	> 5	TGME49_292110-t26_1;	TRUE	17	0.15
TGME49_298040	5	12	0.416667		TGME49_chrX	4431848	4431961	-	114	11	5	0.6875	TGME49_234510		TGME49_chrX	partial_novel	3955331	3955999	5	3	≤ 5	TGME49_212260-t26_1;	TRUE	17	0.15
TGME49_309780	5	12	0.416667		TGME49_chrVIIb	1837781	1838235	+	455	24	11	0.685714	TGME49_261210		TGME49_chrX	partial_novel	3732518	3733012	5	3	≤ 5	TGME49_223570-t26_1;	TRUE	17	0.15
TGME49_205280	32	77	0.415584		TGME49_chrIa	278858	279768	-	911	37	17	0.685185	TGME49_293360		TGME49_chrXII	partial_novel	3334023	3334316	5	3	≤ 5	TGME49_247420-t26_1;	TRUE	17	0.15
TGME49_295935	87	210	0.414286		TGME49_chrVIII	6796115	6796653	+	539	13	6	0.684211	TGME49_200320		TGME49_chrXII	partial_novel	3362209	3362970	5	3	≤ 5	TGME49_247470-t26_1;	TRUE	17	0.15
TGME49_294690	36	87	0.413793		TGME49_chrXII	4512535	4513007	+	473	15	7	0.681818	TGME49_249390		KE138874	partial_novel	8074	8381	5	3	≤ 5	TGME49_250955-t26_1;	TRUE	17	0.15
TGME49_207900	7	17	0.411765		TGME49_chrVIII	2298189	2298632	+	444	29	14	0.674419	TGME49_232960		TGME49_chrIX	partial_novel	3867040	3867365	5	3	≤ 5	TGME49_290720-t26_1;	TRUE	17	0.15
TGME49_213690	7	17	0.411765		TGME49_chrXII	257636	259252	-	1617	63	31	0.670213	TGME49_300040		TGME49_chrX	partial_novel	4174450	4174888	5	14	≤ 5	TGME49_234180-t26_1;	TRUE	80	0.148936
TGME49_219510	7	17	0.411765		TGME49_chrIb	1631165	1631648	-	484	4	2	0.666667	TGME49_321690		TGME49_chrVI	partial_novel	941587	941900	3	11	≤ 5	TGME49_239820-t26_1;	TRUE	63	0.148649
TGME49_224740	7	17	0.411765		TGME49_chrIb	1748079	1750205	+	2127	8	4	0.666667	TGME49_321540		TGME49_chrIX	partial_novel	4288173	4289682	3	4	> 5	TGME49_291600-t26_1;	TRUE	23	0.148148
TGME49_231940	7	17	0.411765		TGME49_chrIV	136145	136696	-	552	4	2	0.666667	TGME49_320690		TGME49_chrXI	partial_novel	2086718	2088284	3	4	> 5	TGME49_311470-t26_1;	TRUE	23	0.148148
TGME49_239870	7	17	0.411765		TGME49_chrXI	4543526	4544220	+	695	4	2	0.666667	TGME49_315170		TGME49_chrVIII	partial_novel	3494467	3495069	3	4	≤ 5	TGME49_273460-t26_1;	TRUE	23	0.148148
TGME49_297230	7	17	0.411765		TGME49_chrXI	4206148	4207517	-	1370	6	3	0.666667	TGME49_314570		TGME49_chrXI	partial_novel	1497874	1498578	3	12	≤ 5	TGME49_310640-t26_1;	TRUE	69	0.148148
TGME49_311000	7	17	0.411765		TGME49_chrXI	1580964	1581462	+	499	4	2	0.666667	TGME49_310760		TGME49_chrXI	partial_novel	1031268	1031734	5	4	≤ 5	TGME49_310050-t26_1;	TRUE	23	0.148148
TGME49_320070	7	17	0.411765		TGME49_chrIX	5017052	5017376	+	325	8	4	0.666667	TGME49_307610		TGME49_chrIX	partial_novel	3361348	3361625	5	15	≤ 5	TGME49_289630-t26_1;	TRUE	87	0.147059
TGME49_275860	73	178	0.410112		TGME49_chrIX	6234924	6235610	-	687	6	3	0.666667	TGME49_306640		TGME49_chrVIII	partial_novel	667074	667683	3	45	> 5	TGME49_230180-t26_1;	TRUE	265	0.145161
TGME49_226850	9	22	0.409091		TGME49_chrIX	6092461	6092839	-	379	8	4	0.666667	TGME49_306450		TGME49_chrVIIA	partial_novel	2236530	2237504	3	9	> 5	TGME49_203790-t26_1;	TRUE	54	0.142857
TGME49_236660	9	22	0.409091		TGME49_chrIX	5840697	5841076	+	380	4	2	0.666667	TGME49_306220		TGME49_chrVIIA	partial_novel	2236530	2237833	3	9	> 5	TGME49_203790-t26_1;	TRUE	54	0.142857
TGME49_243800	13	32	0.40625		TGME49_chrII	2244493	2245132	+	640	4	2	0.666667	TGME49_298060		TGME49_chrIV	partial_novel	2044462	2045261	3	3	> 5	TGME49_210800-t26_1;	TRUE	18	0.142857
TGME49_211850	21	52	0.403846		TGME49_chrII	1796763	1797743	-	981	6	3	0.666667	TGME49_297460		TGME49_chrX	partial_novel	6978394	6978670	3	3	> 5	TGME49_215480-t26_1;	TRUE	18	0.142857
TGME49_235930	56	139	0.402878		TGME49_chrIa	772393	773067	-	675	8	4	0.666667	TGME49_294280		TGME49_chrV	partial_novel	2920770	2921143	3	11	> 5	TGME49_283850-t26_1;	TRUE	66	0.142857
TGME49_270520	43	107	0.401869		TGME49_chrIX	3744572	3744889	-	318	4	2	0.666667	TGME49_290580		TGME49_chrX	partial_novel	6978397	6978670	3	3	≤ 5	TGME49_215480-t26_1;	TRUE	18	0.142857
TGME49_201260	34	85	0.4		TGME49_chrV	2836565	2838039	-	1475	4	2	0.666667	TGME49_284040		TGME49_chrVIII	partial_novel	24079	24383	3	3	≤ 5	TGME49_229010-t26_1;	TRUE	18	0.142857
TGME49_313150	18	45	0.4		TGME49_chrXII	6511196	6511668	-	473	4	2	0.666667	TGME49_277790		TGME49_chrVIIB	partial_novel	3441637	3441742	3	7	≤ 5	TGME49_258390-t26_1;	TRUE	42	0.142857
TGME49_219190	16	40	0.4		TGME49_chrVIII	4134684	4134909	-	226	4	2	0.666667	TGME49_272210		TGME49_chrVIII	partial_novel	4264433	4264917	3	3	≤ 5	TGME49_271960-t26_1;	TRUE	18	0.142857
TGME49_222090	10	25	0.4		TGME49_chrVIII	5112098	5113150	+	1053	6	3	0.666667	TGME49_270640		TGME49_chrIV	partial_novel	1631112	1631222	5	4	> 5	TGME49_211670-t26_1;	TRUE	24	0.142857
TGME49_297940	10	25	0.4		TGME49_chrVIII	5602844	5602950	-	107	4	2	0.666667	TGME49_269775		TGME49_chrXII	partial_novel	1340481	1340834	5	9	> 5	TGME49_218740-t26_1;	TRUE	54	0.142857
TGME49_310770	10	25	0.4		TGME49_chrVIIb	129811	130359	-	549	6	3	0.666667	TGME49_264160		TGME49_chrVIII	partial_novel	2420124	2421114	5	3	> 5	TGME49_233100-t26_1;	TRUE	18	0.142857
TGME49_221900	8	20	0.4		TGME49_chrVIIb	2196810	2197238	-	429	4	2	0.666667	TGME49_260510		TGME49_chrV	partial_novel	1982328	1982538	5	3	> 5	TGME49_286120-t26_1;	TRUE	18	0.142857
TGME49_255910	8	20	0.4		TGME49_chrVIIb	4472446	4472795	+	350	8	4	0.666667	TGME49_256780		TGME49_chrXII	partial_novel	1214684	1215049	5	3	≤ 5	TGME49_218920-t26_1;	TRUE	18	0.142857
TGME49_264060	8	20	0.4		TGME49_chrVIIb	5004632	5004914	+	283	4	2	0.666667	TGME49_255210		TGME49_chrX	partial_novel	680786	681200	5	3	≤ 5	TGME49_228000-t26_1;	TRUE	18	0.142857
TGME49_271860	8	20	0.4		KE138874	1085	1440	+	356	4	2	0.666667	TGME49_250950		TGME49_chrVIII	partial_novel	2729943	2730641	5	4	≤ 5	TGME49_233695-t26_1;	TRUE	24	0.142857
TGME49_202160	6	15	0.4		TGME49_chrXII	5146093	5146563	-	471	4	2	0.666667	TGME49_250720		TGME49_chrIII	partial_novel	1884690	1885099	5	3	≤ 5	TGME49_254690-t26_1;	TRUE	18	0.142857
TGME49_216120	6	15	0.4		TGME49_chrVI	2211784	2212489	-	706	6	3	0.666667	TGME49_242720		TGME49_chrIX	partial_novel	2937779	2938138	5	10	≤ 5	TGME49_289050-t26_1;	TRUE	60	0.142857
TGME49_219500	6	15	0.4		TGME49_chrVI	513176	514252	-	1077	4	2	0.666667	TGME49_239270		TGME49_chrXI	partial_novel	4508498	4509000	5	3	≤ 5	TGME49_315130-t26_1;	TRUE	18	0.142857
TGME49_222990	6	15	0.4		TGME49_chrVIII	927389	927930	-	542	6	3	0.666667	TGME49_230640		TGME49_chrVIII	partial_novel	1980234	1981639	5	14	> 5	TGME49_232250-t26_1;	TRUE	85	0.141414
TGME49_223910	6	15	0.4		TGME49_chrX	177475	178015	-	541	6	3	0.666667	TGME49_228730		TGME49_chrX	partial_novel	5745334	5745623	5	10	≤ 5	TGME49_237150-t26_1;	TRUE	61	0.140845
TGME49_227000	6	15	0.4		TGME49_chrX	1252110	1252477	-	368	4	2	0.666667	TGME49_226900		TGME49_chrIV	partial_novel	1658531	1659334	5	19	≤ 5	TGME49_211630-t26_1;	TRUE	116	0.140741
TGME49_240980	6	15	0.4		TGME49_chrX	3712477	3713406	-	930	4	2	0.666667	TGME49_223600		TGME49_chrX	partial_novel	4636468	4636907	5	9	> 5	TGME49_235140-t26_1;	TRUE	55	0.140625
TGME49_270640	6	15	0.4		TGME49_chrII	685330	685902	+	573	4	2	0.666667	TGME49_221905		TGME49_chrX	partial_novel	3936020	3936591	5	19	≤ 5	TGME49_212300-t26_1;	TRUE	118	0.138686
TGME49_272410	6	15	0.4		TGME49_chrXII	1719020	1720339	-	1320	4	2	0.666667	TGME49_218188		TGME49_chrVIII	partial_novel	6045491	6045662	5	4	≤ 5	TGME49_269140-t26_1;	TRUE	25	0.137931
TGME49_278670	6	15	0.4		TGME49_chrXII	2167552	2168026	-	475	4	2	0.666667	TGME49_217850		TGME49_chrXII	partial_novel	6332869	6333372	5	4	≤ 5	TGME49_278050-t26_1;	TRUE	25	0.137931
TGME49_291120	6	15	0.4		TGME49_chrIX	4946076	4946296	+	221	4	2	0.666667	TGME49_210235		TGME49_chrXII	partial_novel	6335035	6336337	5	4	≤ 5	TGME49_278050-t26_1;	TRUE	25	0.137931
TGME49_305190	6	15	0.4		TGME49_chrIb	1107808	1108667	-	860	4	2	0.666667	TGME49_209190		TGME49_chrXII	partial_novel	248512	249133	5	4	≤ 5	TGME49_300048-t26_1;	TRUE	25	0.137931
TGME49_203120	4	10	0.4		TGME49_chrVIIa	1646406	1646762	-	357	6	3	0.666667	TGME49_205060		TGME49_chrVIII	partial_novel	1898021	1898392	3	3	> 5	TGME49_232150-t26_1;	TRUE	19	0.136364
TGME49_207940	4	10	0.4		TGME49_chrXI	2991849	2992190	-	342	39	20	0.661017	TGME49_312940		TGME49_chrVI	partial_novel	1681314	1681823	3	3	> 5	TGME49_241180-t26_1;	TRUE	19	0.136364
TGME49_209160	4	10	0.4		TGME49_chrII	1422669	1423166	+	498	21	11	0.65625	TGME49_223070		TGME49_chrXII	partial_novel	3734052	3734584	3	3	> 5	TGME49_248190-t26_1;	TRUE	19	0.136364
TGME49_228080	4	10	0.4		TGME49_chrXII	5083547	5084060	-	514	15	8	0.652174	TGME49_250670		TGME49_chrVIIB	partial_novel	4746859	4747918	3	3	> 5	TGME49_255670-t26_1;	TRUE	19	0.136364
TGME49_243590	4	10	0.4		TGME49_chrVIII	6818002	6818298	+	297	28	15	0.651163	TGME49_200350		TGME49_chrVIIA	partial_novel	3861160	3861550	3	3	≤ 5	TGME49_201680-t26_1;	TRUE	19	0.136364
TGME49_247540	4	10	0.4		TGME49_chrXII	5804063	5804802	+	740	13	7	0.65	TGME49_278870		TGME49_chrIA	partial_novel	1005690	1006004	5	3	> 5	TGME49_294620-t26_1;	TRUE	19	0.136364
TGME49_252990	4	10	0.4		TGME49_chrVIIb	687317	687684	+	368	11	6	0.647059	TGME49_263240		TGME49_chrXII	partial_novel	98566	99747	5	3	> 5	TGME49_300310-t26_1;	TRUE	19	0.136364
TGME49_253310	4	10	0.4		TGME49_chrIa	1459796	1460336	+	541	9	5	0.642857	TGME49_295970		TGME49_chrVIIB	partial_novel	740975	741741	5	3	≤ 5	TGME49_263180-t26_1;	TRUE	19	0.136364
TGME49_258160	4	10	0.4		TGME49_chrVIII	5270404	5271228	-	825	9	5	0.642857	TGME49_270330		TGME49_chrIX	partial_novel	611037	611221	5	6	≤ 5	TGME49_267500-t26_1;	TRUE	38	0.136364
TGME49_259560	4	10	0.4		TGME49_chrIX	1290869	1292063	-	1195	18	10	0.642857	TGME49_266120		TGME49_chrXII	partial_novel	359034	359213	3	8	≤ 5	TGME49_299670-t26_1;	TRUE	51	0.135593
TGME49_263323	4	10	0.4		TGME49_chrXII	1762326	1762794	+	469	9	5	0.642857	TGME49_217340		TGME49_chrX	partial_novel	1652085	1652515	5	5	> 5	TGME49_226420-t26_1;	TRUE	32	0.135135
TGME49_266280	4	10	0.4		TGME49_chrVIIb	3762394	3763177	+	784	16	9	0.64	TGME49_257910		TGME49_chrXII	partial_novel	5338663	5339157	3	19	≤ 5	TGME49_251170-t26_1;	TRUE	122	0.134752
TGME49_282090	4	10	0.4		TGME49_chrIb	1722890	1723084	+	195	7	4	0.636364	TGME49_321590		TGME49_chrV	partial_novel	2981863	2982709	5	9	≤ 5	TGME49_283780-t26_1;	TRUE	58	0.134328
TGME49_294400	4	10	0.4		TGME49_chrXI	4445660	4446293	-	634	7	4	0.636364	TGME49_314970		TGME49_chrVI	partial_novel	3232871	3233426	3	4	> 5	TGME49_244390-t26_1;	TRUE	26	0.133333
TGME49_306540	4	10	0.4		TGME49_chrXI	4222212	4222731	-	520	7	4	0.636364	TGME49_314690		TGME49_chrXII	partial_novel	1600089	1600483	5	4	> 5	TGME49_218310-t26_1;	TRUE	26	0.133333
TGME49_310320	4	10	0.4		TGME49_chrIX	2929811	2930202	+	392	14	8	0.636364	TGME49_289027		TGME49_chrVIII	partial_novel	6265534	6265871	5	4	≤ 5	TGME49_268830-t26_1;	TRUE	26	0.133333
TGME49_313430	4	10	0.4		TGME49_chrV	1630627	1631109	+	483	14	8	0.636364	TGME49_286928		TGME49_chrX	partial_novel	7275101	7275852	5	4	≤ 5	TGME49_275450-t26_1;	TRUE	26	0.133333
TGME49_318760	4	10	0.4		TGME49_chrVIIa	4196655	4197335	-	681	7	4	0.636364	TGME49_281570		TGME49_chrII	partial_novel	468191	469183	5	9	> 5	TGME49_221590-t26_1;	TRUE	59	0.132353
TGME49_319500	4	10	0.4		TGME49_chrIX	1499769	1500082	-	314	7	4	0.636364	TGME49_265530		TGME49_chrIA	partial_novel	1067120	1067905	5	7	≤ 5	TGME49_294690-t26_1;	TRUE	46	0.132075
TGME49_320015	4	10	0.4		TGME49_chrXII	4649562	4649909	-	348	7	4	0.636364	TGME49_249570		TGME49_chrIB	partial_novel	839693	840167	5	19	> 5	TGME49_208740-t26_1;	TRUE	125	0.131944
TGME49_202240	2	5	0.4		TGME49_chrXII	2780259	2780824	-	566	7	4	0.636364	TGME49_246450		TGME49_chrII	partial_novel	2066894	2067130	5	10	≤ 5	TGME49_297840-t26_1;	TRUE	66	0.131579
TGME49_202590	2	5	0.4		TGME49_chrVIII	1153851	1154268	+	418	7	4	0.636364	TGME49_230970		TGME49_chrIB	partial_novel	1753468	1753865	3	19	> 5	TGME49_321530-t26_1;	TRUE	126	0.131034
TGME49_202700	2	5	0.4		TGME49_chrXII	2094068	2095927	-	1860	7	4	0.636364	TGME49_217760		TGME49_chrXII	partial_novel	4038350	4039156	3	3	> 5	TGME49_248630-t26_1;	TRUE	20	0.130435
TGME49_208842	2	5	0.4		TGME49_chrVIII	6806999	6807141	-	143	7	4	0.636364	TGME49_200330		TGME49_chrIX	partial_novel	3187762	3188268	3	3	≤ 5	TGME49_289320-t26_1;	TRUE	20	0.130435
TGME49_214760	2	5	0.4		TGME49_chrIV	1732398	1734253	-	1856	47	27	0.635135	TGME49_211420		TGME49_chrXI	partial_novel	4711558	4712243	3	3	≤ 5	TGME49_315440-t26_1;	TRUE	20	0.130435
TGME49_214910	2	5	0.4		TGME49_chrVIIb	896957	897268	+	312	19	11	0.633333	TGME49_262960		TGME49_chrX	partial_novel	2155990	2156174	5	3	> 5	TGME49_225560-t26_1;	TRUE	20	0.130435
TGME49_214920	2	5	0.4		TGME49_chrV	505380	506013	-	634	31	18	0.632653	TGME49_220640		TGME49_chrV	partial_novel	2917068	2917405	5	6	> 5	TGME49_283850-t26_1;	TRUE	40	0.130435
TGME49_215750	2	5	0.4		TGME49_chrIX	5074438	5075121	+	684	17	10	0.62963	TGME49_304890		TGME49_chrXII	partial_novel	4905423	4905558	5	3	≤ 5	TGME49_249860-t26_1;	TRUE	20	0.130435
TGME49_216190	2	5	0.4		TGME49_chrIa	1813493	1814353	+	861	22	13	0.628571	TGME49_295340		TGME49_chrVIIB	partial_novel	4755666	4756184	5	3	≤ 5	TGME49_255650-t26_1;	TRUE	20	0.130435
TGME49_216500	2	5	0.4		TGME49_chrIV	1230568	1230954	-	387	5	3	0.625	TGME49_318560		TGME49_chrVIIA	partial_novel	355405	355753	5	3	≤ 5	TGME49_280490-t26_1;	TRUE	20	0.130435
TGME49_217470	2	5	0.4		TGME49_chrXI	2945912	2946779	+	868	5	3	0.625	TGME49_312840		TGME49_chrXI	partial_novel	4507998	4508345	5	3	≤ 5	TGME49_315130-t26_1;	TRUE	20	0.130435
TGME49_220290	2	5	0.4		TGME49_chrXI	833418	833619	-	202	5	3	0.625	TGME49_309830		TGME49_chrVIIA	partial_novel	1872460	1873349	5	11	> 5	TGME49_204340-t26_1;	TRUE	74	0.129412
TGME49_225770	2	5	0.4		TGME49_chrIX	4190658	4191083	+	426	10	6	0.625	TGME49_291170		TGME49_chrIV	partial_novel	1733848	1734253	3	4	> 5	TGME49_211420-t26_1;	TRUE	27	0.129032
TGME49_226270	2	5	0.4		TGME49_chrIX	2612597	2613286	-	690	5	3	0.625	TGME49_288550		TGME49_chrX	partial_novel	1527969	1528853	3	8	> 5	TGME49_226580-t26_1;	TRUE	54	0.129032
TGME49_233850	2	5	0.4		TGME49_chrV	2670163	2670313	-	151	5	3	0.625	TGME49_284615		TGME49_chrVIII	partial_novel	5542692	5543363	5	4	> 5	TGME49_269920-t26_1;	TRUE	27	0.129032
TGME49_237840	2	5	0.4		TGME49_chrIX	580549	581165	+	617	5	3	0.625	TGME49_267550		TGME49_chrVIII	partial_novel	5542692	5543349	5	4	> 5	TGME49_269920-t26_1;	TRUE	27	0.129032
TGME49_240870	2	5	0.4		TGME49_chrIX	921086	921172	-	87	5	3	0.625	TGME49_266860		TGME49_chrVIIA	partial_novel	1907936	1908504	5	4	≤ 5	TGME49_204310-t26_1;	TRUE	27	0.129032
TGME49_240970	2	5	0.4		TGME49_chrVIIb	247448	248050	-	603	5	3	0.625	TGME49_264000		TGME49_chrVIIA	partial_novel	1377300	1377563	5	8	≤ 5	TGME49_205490-t26_1;	TRUE	54	0.129032
TGME49_241130	2	5	0.4		TGME49_chrVIIb	1494458	1494815	+	358	5	3	0.625	TGME49_261940		TGME49_chrVI	partial_novel	712603	712969	5	4	≤ 5	TGME49_239490-t26_1;	TRUE	27	0.129032
TGME49_244090	2	5	0.4		TGME49_chrVIIb	5001327	5001523	+	197	5	3	0.625	TGME49_255210		TGME49_chrVIIB	partial_novel	1133969	1134368	5	4	≤ 5	TGME49_262610-t26_1;	TRUE	27	0.129032
TGME49_244120	2	5	0.4		TGME49_chrVIIb	5005383	5005794	+	412	5	3	0.625	TGME49_255210		TGME49_chrIX	partial_novel	3381980	3382415	5	48	≤ 5	TGME49_289690-t26_1;	TRUE	324	0.129032
TGME49_252850	2	5	0.4		TGME49_chrVIIb	5005925	5006242	+	318	5	3	0.625	TGME49_255210		TGME49_chrII	partial_novel	1452062	1452608	5	5	> 5	TGME49_223110-t26_1;	TRUE	34	0.128205
TGME49_253420	2	5	0.4		TGME49_chrVI	1946051	1946637	+	587	5	3	0.625	TGME49_242290		TGME49_chrIII	partial_novel	1079427	1079757	5	5	≤ 5	TGME49_253640-t26_1;	TRUE	34	0.128205
TGME49_254840	2	5	0.4		TGME49_chrVI	1410700	1411389	+	690	5	3	0.625	TGME49_240710		TGME49_chrVIII	partial_novel	5276325	5276936	5	5	≤ 5	TGME49_270320-t26_1;	TRUE	34	0.128205
TGME49_256840	2	5	0.4		TGME49_chrVIII	384005	384940	-	936	5	3	0.625	TGME49_229690		TGME49_chrVIIB	partial_novel	479016	479628	5	9	≤ 5	TGME49_263560-t26_1;	TRUE	62	0.126761
TGME49_256880	2	5	0.4		TGME49_chrX	2254205	2254737	-	533	5	3	0.625	TGME49_225413		TGME49_chrIA	partial_novel	698944	699254	5	52	≤ 5	TGME49_294200-t26_1;	TRUE	359	0.126521
TGME49_256920	2	5	0.4		TGME49_chrX	2626427	2627180	+	754	15	9	0.625	TGME49_224970		TGME49_chrXII	partial_novel	2573932	2574358	5	11	≤ 5	TGME49_245980-t26_1;	TRUE	76	0.126437
TGME49_257490	2	5	0.4		TGME49_chrX	7034916	7035242	-	327	15	9	0.625	TGME49_215590		TGME49_chrIX	partial_novel	3287927	3288299	3	37	> 5	TGME49_289530-t26_1;	TRUE	257	0.12585
TGME49_266760	2	5	0.4		TGME49_chrX	6323257	6323630	+	374	5	3	0.625	TGME49_214500		TGME49_chrVIIA	partial_novel	487985	488167	5	26	≤ 5	TGME49_280380-t26_1;	TRUE	181	0.125604
TGME49_268260	2	5	0.4		TGME49_chrVIIa	3332536	3333611	-	1076	15	9	0.625	TGME49_202430		TGME49_chrXII	partial_novel	4438562	4439383	3	6	> 5	TGME49_249300-t26_1;	TRUE	42	0.125
TGME49_278020	2	5	0.4		TGME49_chrVIIb	581950	582437	-	488	18	11	0.62069	TGME49_263400		TGME49_chrXII	partial_novel	5032159	5033138	3	9	> 5	TGME49_250115-t26_1;	TRUE	63	0.125
TGME49_281545	2	5	0.4		TGME49_chrIX	4191199	4191733	+	535	13	8	0.619048	TGME49_291170		TGME49_chrIX	partial_novel	2475226	2475818	3	7	> 5	TGME49_288360-t26_1;	TRUE	49	0.125
TGME49_285260	2	5	0.4		TGME49_chrXI	799496	799935	-	440	8	5	0.615385	TGME49_309770		TGME49_chrIX	partial_novel	2475226	2475366	3	7	> 5	TGME49_288360-t26_1;	TRUE	49	0.125
TGME49_285425	2	5	0.4		TGME49_chrXII	6297571	6298253	-	683	8	5	0.615385	TGME49_278110		TGME49_chrXI	partial_novel	5245827	5245986	3	4	> 5	TGME49_316330-t26_1;	TRUE	28	0.125
TGME49_289140	2	5	0.4		TGME49_chrVI	926498	927518	-	1021	8	5	0.615385	TGME49_239800		TGME49_chrII	partial_novel	136550	137016	3	26	≤ 5	TGME49_221210-t26_1;	TRUE	182	0.125
TGME49_298030	2	5	0.4		TGME49_chrII	1057373	1057860	-	488	8	5	0.615385	TGME49_222350		TGME49_chrIV	partial_novel	428691	428904	3	5	≤ 5	TGME49_320220-t26_1;	TRUE	35	0.125
TGME49_299110	2	5	0.4		TGME49_chrX	6267658	6268494	-	837	8	5	0.615385	TGME49_214370		TGME49_chrVIIA	partial_novel	949892	950603	5	3	> 5	TGME49_206470-t26_1;	TRUE	21	0.125
TGME49_301000	2	5	0.4		TGME49_chrVIII	1774698	1775252	+	555	19	12	0.612903	TGME49_232030		TGME49_chrVIIB	partial_novel	2171737	2172024	5	3	> 5	TGME49_260540-t26_1;	TRUE	21	0.125
TGME49_305240	2	5	0.4		TGME49_chrIII	2121862	2122255	-	394	11	7	0.611111	TGME49_299200		TGME49_chrVIII	partial_novel	6817204	6817756	5	4	≤ 5	TGME49_200350-t26_1;	TRUE	28	0.125
TGME49_305490	2	5	0.4		TGME49_chrIa	279876	280034	-	159	11	7	0.611111	TGME49_293360		TGME49_chrX	partial_novel	3926018	3926313	5	6	≤ 5	TGME49_212310-t26_1;	TRUE	42	0.125
TGME49_306470	2	5	0.4		TGME49_chrX	4880976	4881625	-	650	11	7	0.611111	TGME49_235460		TGME49_chrX	partial_novel	4879240	4880075	5	3	≤ 5	TGME49_235450-t26_1;	TRUE	21	0.125
TGME49_310270	2	5	0.4		TGME49_chrVIII	4908206	4909317	-	1112	28	18	0.608696	TGME49_270880		TGME49_chrIX	partial_novel	6157564	6158060	5	4	≤ 5	TGME49_306520-t26_1;	TRUE	28	0.125
TGME49_310300	2	5	0.4		TGME49_chrVIII	6044739	6045025	+	287	14	9	0.608696	TGME49_269140		TGME49_chrXII	partial_novel	165916	166320	5	36	≤ 5	TGME49_300190-t26_1;	TRUE	255	0.123711
TGME49_312380	2	5	0.4		KE139130	9407	9739	-	333	3	2	0.6	TGME49_323020		TGME49_chrXII	partial_novel	3181563	3182597	3	4	≤ 5	TGME49_247230-t26_1;	TRUE	29	0.121212
TGME49_315100	2	5	0.4		TGME49_chrIV	2665128	2665316	+	189	3	2	0.6	TGME49_317705		TGME49_chrXII	partial_novel	852944	853192	5	4	≤ 5	TGME49_219550-t26_1;	TRUE	29	0.121212
TGME49_318480	2	5	0.4		TGME49_chrXI	5228106	5228609	+	504	3	2	0.6	TGME49_316300		TGME49_chrX	partial_novel	6248310	6248924	3	7	≤ 5	TGME49_214320-t26_1;	TRUE	51	0.12069
TGME49_209950	36	91	0.395604		TGME49_chrXI	4637870	4639130	-	1261	3	2	0.6	TGME49_315300		TGME49_chrVIII	partial_novel	4448172	4448435	3	7	≤ 5	TGME49_271610-t26_1;	TRUE	51	0.12069
TGME49_224970	15	38	0.394737		TGME49_chrXI	4263307	4263747	+	441	6	4	0.6	TGME49_314740		TGME49_chrX	partial_novel	6090287	6090591	3	3	> 5	TGME49_214180-t26_1;	TRUE	22	0.12
TGME49_292110	13	33	0.393939		TGME49_chrXI	4130536	4131105	+	570	3	2	0.6	TGME49_314480		TGME49_chrVI	partial_novel	3140158	3140412	3	3	> 5	TGME49_244250-t26_1;	TRUE	22	0.12
TGME49_307760	11	28	0.392857		TGME49_chrXI	3302520	3303010	+	491	6	4	0.6	TGME49_313350		TGME49_chrVIIB	partial_novel	3581952	3582280	3	3	> 5	TGME49_258090-t26_1;	TRUE	22	0.12
TGME49_280490	18	46	0.391304		TGME49_chrXI	3047550	3048076	+	527	3	2	0.6	TGME49_313020		TGME49_chrVIIB	partial_novel	3407965	3408226	3	9	≤ 5	TGME49_258462-t26_1;	TRUE	66	0.12
TGME49_244640	9	23	0.391304		TGME49_chrXI	2607479	2607779	-	301	3	2	0.6	TGME49_312330		TGME49_chrIA	partial_novel	812067	812511	5	3	> 5	TGME49_294340-t26_1;	TRUE	22	0.12
TGME49_249702	9	23	0.391304		TGME49_chrXI	815450	815551	+	102	3	2	0.6	TGME49_309790		TGME49_chrXI	partial_novel	1499981	1500422	5	6	> 5	TGME49_310640-t26_1;	TRUE	44	0.12
TGME49_258240	9	23	0.391304		TGME49_chrXI	553069	553626	+	558	3	2	0.6	TGME49_309195		TGME49_chrXII	partial_novel	2439836	2440315	5	3	≤ 5	TGME49_245630-t26_1;	TRUE	22	0.12
TGME49_206590	16	41	0.390244		TGME49_chrXII	564073	564371	-	299	3	2	0.6	TGME49_308075		TGME49_chrIII	partial_novel	2061826	2062193	5	3	≤ 5	TGME49_254940-t26_1;	TRUE	22	0.12
TGME49_254870	16	41	0.390244		TGME49_chrXII	564463	565083	-	621	3	2	0.6	TGME49_308075		TGME49_chrIX	partial_novel	3887030	3887390	5	3	≤ 5	TGME49_290850-t26_1;	TRUE	22	0.12
TGME49_202770	69	177	0.389831		TGME49_chrXII	392788	393824	-	1037	3	2	0.6	TGME49_307770		TGME49_chrVIIB	partial_novel	4952618	4952906	3	49	> 5	TGME49_255260-t26_1;	TRUE	360	0.119804
TGME49_245470	14	36	0.388889		TGME49_chrIX	4189918	4190587	+	670	9	6	0.6	TGME49_291170		TGME49_chrX	partial_novel	3926401	3927183	5	5	> 5	TGME49_212310-t26_1;	TRUE	37	0.119048
TGME49_216750	7	18	0.388889		TGME49_chrIX	2954849	2955346	-	498	3	2	0.6	TGME49_289060		TGME49_chrVIII	partial_novel	6777903	6778306	5	10	≤ 5	TGME49_200290-t26_1;	TRUE	74	0.119048
TGME49_224330	7	18	0.388889		TGME49_chrV	2521726	2522840	+	1115	3	2	0.6	TGME49_285220		TGME49_chrXI	partial_novel	5863698	5864232	3	12	≤ 5	TGME49_216820-t26_1;	TRUE	89	0.118812
TGME49_227020	7	18	0.388889		TGME49_chrXII	6004485	6004829	+	345	3	2	0.6	TGME49_278600		TGME49_chrVIII	partial_novel	4031328	4031628	5	7	> 5	TGME49_272370-t26_1;	TRUE	52	0.118644
TGME49_235020	7	18	0.388889		TGME49_chrXII	6298830	6299093	-	264	6	4	0.6	TGME49_278110		TGME49_chrVI	partial_novel	152999	153793	3	4	≤ 5	TGME49_238240-t26_1;	TRUE	30	0.117647
TGME49_244470	7	18	0.388889		TGME49_chrXII	6284793	6284923	-	131	3	2	0.6	TGME49_278110		TGME49_chrIII	partial_novel	181783	182016	5	10	> 5	TGME49_275860-t26_1;	TRUE	75	0.117647
TGME49_313350	7	18	0.388889		TGME49_chrXII	6380854	6381517	-	664	3	2	0.6	TGME49_277970		TGME49_chrXII	partial_novel	4076385	4076855	5	4	≤ 5	TGME49_248670-t26_1;	TRUE	30	0.117647
TGME49_238240	22	57	0.385965		TGME49_chrXII	6411725	6412264	-	540	3	2	0.6	TGME49_277930		TGME49_chrVIIB	partial_novel	930960	931305	5	4	≤ 5	TGME49_262920-t26_1;	TRUE	30	0.117647
TGME49_266900	10	26	0.384615		TGME49_chrXII	6509694	6510214	-	521	6	4	0.6	TGME49_277790		TGME49_chrXII	partial_novel	3179707	3180012	5	12	≤ 5	TGME49_247220-t26_1;	TRUE	91	0.116505
TGME49_212840	5	13	0.384615		TGME49_chrXII	6648203	6648784	-	582	3	2	0.6	TGME49_277510		TGME49_chrVIIB	partial_novel	4268809	4268978	3	5	> 5	TGME49_257040-t26_1;	TRUE	38	0.116279
TGME49_241860	5	13	0.384615		TGME49_chrIII	194123	194673	-	551	3	2	0.6	TGME49_275840		TGME49_chrXII	partial_novel	2573992	2574358	5	10	> 5	TGME49_245980-t26_1;	TRUE	76	0.116279
TGME49_244880	5	13	0.384615		TGME49_chrIII	194723	195076	-	354	3	2	0.6	TGME49_275840		TGME49_chrVIII	partial_novel	6470760	6471297	3	3	> 5	TGME49_268380-t26_1;	TRUE	23	0.115385
TGME49_266730	5	13	0.384615		TGME49_chrVIII	4233565	4234715	+	1151	3	2	0.6	TGME49_272000		TGME49_chrVIII	partial_novel	6426808	6427388	3	3	≤ 5	TGME49_268570-t26_1;	TRUE	23	0.115385
TGME49_271840	5	13	0.384615		TGME49_chrVIII	4614386	4614613	-	228	9	6	0.6	TGME49_271270		TGME49_chrVIII	partial_novel	5584169	5584592	3	3	≤ 5	TGME49_269840-t26_1;	TRUE	23	0.115385
TGME49_273360	5	13	0.384615		TGME49_chrIX	1596349	1597320	+	972	3	2	0.6	TGME49_265380		TGME49_chrIII	partial_novel	944161	944609	5	6	> 5	TGME49_253430-t26_1;	TRUE	46	0.115385
TGME49_280730	5	13	0.384615		TGME49_chrVIIb	651857	652375	-	519	6	4	0.6	TGME49_263290		TGME49_chrXII	partial_novel	1849196	1849421	5	3	≤ 5	TGME49_217460-t26_1;	TRUE	23	0.115385
TGME49_309850	5	13	0.384615		TGME49_chrVIIb	652441	653148	-	708	6	4	0.6	TGME49_263290		TGME49_chrVIII	partial_novel	2295896	2296241	5	3	≤ 5	TGME49_232960-t26_1;	TRUE	23	0.115385
TGME49_315700	5	13	0.384615		TGME49_chrVIIb	915517	915834	-	318	3	2	0.6	TGME49_262933		TGME49_chrVIIB	partial_novel	1130778	1131121	5	3	≤ 5	TGME49_262610-t26_1;	TRUE	23	0.115385
TGME49_316200	5	13	0.384615		TGME49_chrVIIb	2126412	2126823	+	412	3	2	0.6	TGME49_260610		TGME49_chrIX	partial_novel	1547768	1548317	5	3	≤ 5	TGME49_265450-t26_1;	TRUE	23	0.115385
TGME49_203610	8	21	0.380952		TGME49_chrVIIb	2126943	2127186	+	244	3	2	0.6	TGME49_260610		TGME49_chrV	partial_novel	1520600	1521310	5	3	≤ 5	TGME49_287220-t26_1;	TRUE	23	0.115385
TGME49_205625	8	21	0.380952		TGME49_chrVIIb	2361764	2362147	-	384	3	2	0.6	TGME49_260310		TGME49_chrVIIA	partial_novel	2846058	2846928	3	4	> 5	TGME49_203030-t26_1;	TRUE	31	0.114286
TGME49_208010	8	21	0.380952		TGME49_chrVIIb	3294613	3295008	-	396	3	2	0.6	TGME49_258630		TGME49_chrXII	partial_novel	5033395	5033805	5	4	> 5	TGME49_250115-t26_1;	TRUE	31	0.114286
TGME49_213870	8	21	0.380952		TGME49_chrVIIb	3607032	3607482	-	451	3	2	0.6	TGME49_258070		TGME49_chrXII	partial_novel	240068	241020	5	4	> 5	TGME49_300055-t26_1;	TRUE	31	0.114286
TGME49_299060	8	21	0.380952		TGME49_chrIII	1548911	1550088	+	1178	3	2	0.6	TGME49_254230		TGME49_chrIV	partial_novel	192356	192961	5	4	≤ 5	TGME49_320630-t26_1;	TRUE	31	0.114286
TGME49_263530	27	71	0.380282		TGME49_chrIII	1450420	1450950	+	531	3	2	0.6	TGME49_254110		KE138874	partial_novel	11257	11750	3	6	≤ 5	TGME49_250955-t26_1;	TRUE	47	0.113208
TGME49_207770	11	29	0.37931		TGME49_chrXII	5160958	5161775	-	818	6	4	0.6	TGME49_250740		TGME49_chrX	partial_novel	295217	296462	5	20	≤ 5	TGME49_228470-t26_1;	TRUE	157	0.112994
TGME49_306190	61	162	0.376543		TGME49_chrXII	4562552	4562973	-	422	3	2	0.6	TGME49_249470		TGME49_chrX	partial_novel	6030448	6030754	3	3	> 5	TGME49_214090-t26_1;	TRUE	24	0.111111
TGME49_212990	9	24	0.375		TGME49_chrXII	4036780	4037333	-	554	12	8	0.6	TGME49_248630		TGME49_chrX	partial_novel	3284568	3285027	3	3	> 5	TGME49_224170-t26_1;	TRUE	24	0.111111
TGME49_295090	9	24	0.375		TGME49_chrXII	3876430	3876843	-	414	3	2	0.6	TGME49_248470		TGME49_chrIA	partial_novel	1759638	1760038	3	5	> 5	TGME49_295420-t26_1;	TRUE	40	0.111111
TGME49_214620	6	16	0.375		TGME49_chrXII	3736412	3736702	+	291	6	4	0.6	TGME49_248190		TGME49_chrVIIA	partial_novel	3862397	3862553	3	3	≤ 5	TGME49_201680-t26_1;	TRUE	24	0.111111
TGME49_234520	6	16	0.375		TGME49_chrXII	2328289	2328864	-	576	3	2	0.6	TGME49_245510		TGME49_chrIX	partial_novel	5209218	5209795	5	3	> 5	TGME49_305070-t26_1;	TRUE	24	0.111111
TGME49_264830	6	16	0.375		TGME49_chrVI	1790919	1791524	-	606	6	4	0.6	TGME49_241880		TGME49_chrX	partial_novel	6982187	6982392	5	8	≤ 5	TGME49_215490-t26_1;	TRUE	64	0.111111
TGME49_283860	6	16	0.375		TGME49_chrVI	956465	956788	+	324	3	2	0.6	TGME49_239830		TGME49_chrIX	partial_novel	2154802	2155163	5	5	≤ 5	TGME49_264640-t26_1;	TRUE	40	0.111111
TGME49_202750	3	8	0.375		TGME49_chrX	5644696	5644992	+	297	3	2	0.6	TGME49_236980		TGME49_chrV	partial_novel	2917068	2917399	5	5	≤ 5	TGME49_283850-t26_1;	TRUE	40	0.111111
TGME49_205480	3	8	0.375		TGME49_chrX	5497842	5498559	+	718	3	2	0.6	TGME49_236780		TGME49_chrXI	partial_novel	789624	790285	5	3	≤ 5	TGME49_309752-t26_1;	TRUE	24	0.111111
TGME49_213770	3	8	0.375		TGME49_chrX	5310433	5310852	-	420	3	2	0.6	TGME49_236160		TGME49_chrIB	partial_novel	1569891	1570802	5	8	> 5	TGME49_209950-t26_1;	TRUE	65	0.109589
TGME49_214600	3	8	0.375		TGME49_chrX	4445182	4445435	-	254	12	8	0.6	TGME49_234540		TGME49_chrII	partial_novel	111576	112600	3	6	> 5	TGME49_221180-t26_1;	TRUE	49	0.109091
TGME49_216530	3	8	0.375		TGME49_chrVIII	2679644	2680149	+	506	3	2	0.6	TGME49_233490		TGME49_chrIII	partial_novel	1334360	1334977	3	5	≤ 5	TGME49_253930-t26_1;	TRUE	41	0.108696
TGME49_222430	3	8	0.375		TGME49_chrVIII	1607607	1608391	+	785	6	4	0.6	TGME49_231870		TGME49_chrXI	partial_novel	5245101	5245949	5	5	> 5	TGME49_316330-t26_1;	TRUE	41	0.108696
TGME49_223150	3	8	0.375		TGME49_chrVIII	411253	411837	-	585	3	2	0.6	TGME49_229740		TGME49_chrX	partial_novel	7181202	7181528	3	4	> 5	TGME49_275320-t26_1;	TRUE	33	0.108108
TGME49_224480	3	8	0.375		TGME49_chrX	442448	442869	+	422	3	2	0.6	TGME49_228280		TGME49_chrIX	partial_novel	5107759	5108389	5	8	> 5	TGME49_304955-t26_1;	TRUE	66	0.108108
TGME49_224670	3	8	0.375		TGME49_chrX	781996	782548	+	553	9	6	0.6	TGME49_227840		TGME49_chrIX	partial_novel	5404024	5404236	5	4	> 5	TGME49_305460-t26_1;	TRUE	33	0.108108
TGME49_225125	3	8	0.375		TGME49_chrX	1226114	1226761	+	648	3	2	0.6	TGME49_226920		TGME49_chrVIII	partial_novel	3686098	3686244	5	4	≤ 5	TGME49_273070-t26_1;	TRUE	33	0.108108
TGME49_227260	3	8	0.375		TGME49_chrX	2487210	2487318	+	109	9	6	0.6	TGME49_225120		TGME49_chrIII	partial_novel	972700	972904	3	7	> 5	TGME49_253440-t26_1;	TRUE	58	0.107692
TGME49_233680	3	8	0.375		TGME49_chrX	3711653	3712339	-	687	3	2	0.6	TGME49_223600		TGME49_chrXII	partial_novel	435567	436636	3	3	> 5	TGME49_307830-t26_1;	TRUE	25	0.107143
TGME49_259220	3	8	0.375		TGME49_chrXII	2212162	2212427	-	266	3	2	0.6	TGME49_217910		TGME49_chrII	partial_novel	413639	414141	3	3	≤ 5	TGME49_221522-t26_1;	TRUE	25	0.107143
TGME49_264875	3	8	0.375		TGME49_chrV	1234493	1235582	-	1090	3	2	0.6	TGME49_213680		TGME49_chrVIIA	partial_novel	1666345	1667265	5	3	> 5	TGME49_205030-t26_1;	TRUE	25	0.107143
TGME49_264880	3	8	0.375		TGME49_chrIb	1454287	1455160	+	874	3	2	0.6	TGME49_209790		TGME49_chrVIIA	partial_novel	911632	912304	5	3	> 5	TGME49_206510-t26_1;	TRUE	25	0.107143
TGME49_265020	3	8	0.375		TGME49_chrIb	539019	539981	-	963	3	2	0.6	TGME49_208040		TGME49_chrVIII	partial_novel	6045499	6045662	5	3	> 5	TGME49_269140-t26_1;	TRUE	25	0.107143
TGME49_267280	3	8	0.375		TGME49_chrIb	227835	228277	+	443	3	2	0.6	TGME49_207710		TGME49_chrVIIA	partial_novel	1666797	1667265	5	3	≤ 5	TGME49_205030-t26_1;	TRUE	25	0.107143
TGME49_276970	3	8	0.375		TGME49_chrVIIa	2823355	2824215	-	861	75	50	0.6	TGME49_203060		TGME49_chrIII	partial_novel	2062380	2062866	5	3	≤ 5	TGME49_254940-t26_1;	TRUE	25	0.107143
TGME49_304470	3	8	0.375		TGME49_chrVIIa	3622646	3623073	+	428	3	2	0.6	TGME49_202080		TGME49_chrIX	partial_novel	1288981	1289480	5	3	≤ 5	TGME49_266120-t26_1;	TRUE	25	0.107143
TGME49_316300	3	8	0.375		TGME49_chrXII	2565982	2566405	+	424	73	49	0.598361	TGME49_245770		TGME49_chrVIIB	partial_novel	1119547	1120207	5	25	> 5	TGME49_262620-t26_1;	TRUE	209	0.106838
TGME49_318550	3	8	0.375		TGME49_chrVIII	4446589	4447023	-	435	40	27	0.597015	TGME49_271610		TGME49_chrXII	partial_novel	4438560	4438904	5	5	≤ 5	TGME49_249300-t26_1;	TRUE	42	0.106383
TGME49_316330	19	51	0.372549		TGME49_chrV	2790143	2790464	+	322	50	34	0.595238	TGME49_284180		TGME49_chrVIII	partial_novel	5281214	5281660	5	9	> 5	TGME49_270320-t26_1;	TRUE	76	0.105882
TGME49_224090	10	27	0.37037		TGME49_chrIII	943714	943995	+	282	61	42	0.592233	TGME49_253430		TGME49_chrVIIB	partial_novel	1060142	1060835	5	9	≤ 5	TGME49_262720-t26_1;	TRUE	76	0.105882
TGME49_265310	10	27	0.37037		TGME49_chrVIIb	3114573	3114993	-	421	135	93	0.592105	TGME49_258870		TGME49_chrVIIA	partial_novel	493689	493790	3	13	≤ 5	TGME49_280370-t26_1;	TRUE	110	0.105691
TGME49_260470	17	46	0.369565		TGME49_chrVI	1711483	1711796	+	314	23	16	0.589744	TGME49_241610		TGME49_chrX	partial_novel	5264097	5264741	3	8	> 5	TGME49_236070-t26_1;	TRUE	68	0.105263
TGME49_203160	14	38	0.368421		TGME49_chrX	5407764	5408538	+	775	20	14	0.588235	TGME49_236540		TGME49_chrVIII	partial_novel	5276327	5276920	3	4	> 5	TGME49_270320-t26_1;	TRUE	34	0.105263
TGME49_206640	7	19	0.368421		TGME49_chrIX	2303562	2304090	+	529	14	10	0.583333	TGME49_288010		TGME49_chrX	partial_novel	7180040	7180479	3	4	> 5	TGME49_275320-t26_1;	TRUE	34	0.105263
TGME49_239540	7	19	0.368421		TGME49_chrX	4432000	4432089	-	90	7	5	0.583333	TGME49_234510		TGME49_chrV	partial_novel	2976606	2977177	3	6	> 5	TGME49_283780-t26_1;	TRUE	51	0.105263
TGME49_247250	7	19	0.368421		TGME49_chrIII	942995	943110	+	116	18	13	0.580645	TGME49_253430		TGME49_chrX	partial_novel	2448767	2448868	3	4	≤ 5	TGME49_225150-t26_1;	TRUE	34	0.105263
TGME49_250750	7	19	0.368421		TGME49_chrXII	436133	436636	-	504	34	25	0.576271	TGME49_307830		TGME49_chrXII	partial_novel	4517529	4517942	5	6	≤ 5	TGME49_249390-t26_1;	TRUE	51	0.105263
TGME49_304500	88	240	0.366667		TGME49_chrVIIb	4269679	4270290	+	612	39	29	0.573529	TGME49_257040		TGME49_chrIX	partial_novel	2173990	2174551	5	6	≤ 5	TGME49_264610-t26_1;	TRUE	51	0.105263
TGME49_308040	11	30	0.366667		TGME49_chrXI	5203592	5204709	+	1118	4	3	0.571429	TGME49_316235		TGME49_chrVIIB	partial_novel	3912374	3913570	5	9	> 5	TGME49_257680-t26_1;	TRUE	77	0.104651
TGME49_226030	26	71	0.366197		TGME49_chrIX	5840150	5840646	+	497	4	3	0.571429	TGME49_306220		TGME49_chrXII	partial_novel	357923	358385	3	7	≤ 5	TGME49_299670-t26_1;	TRUE	60	0.104478
TGME49_247420	15	41	0.365854		TGME49_chrIa	648139	648734	-	596	4	3	0.571429	TGME49_294020		TGME49_chrXII	partial_novel	4516626	4517000	5	5	> 5	TGME49_249390-t26_1;	TRUE	43	0.104167
TGME49_321620	24	66	0.363636		TGME49_chrIa	505190	505664	+	475	4	3	0.571429	TGME49_293680		TGME49_chrXI	partial_novel	5864458	5865068	5	10	≤ 5	TGME49_216820-t26_1;	TRUE	86	0.104167
TGME49_275870	12	33	0.363636		TGME49_chrVIIa	4774	5393	-	620	4	3	0.571429	TGME49_279540		TGME49_chrX	partial_novel	5472052	5472373	5	13	> 5	TGME49_236650-t26_1;	TRUE	112	0.104
TGME49_207600	8	22	0.363636		TGME49_chrVIII	4134994	4135351	-	358	4	3	0.571429	TGME49_272210		TGME49_chrX	partial_novel	7275101	7275498	5	3	> 5	TGME49_275450-t26_1;	TRUE	26	0.103448
TGME49_270770	8	22	0.363636		TGME49_chrVIII	4135826	4136031	-	206	4	3	0.571429	TGME49_272210		TGME49_chrXII	partial_novel	6053215	6053814	5	3	> 5	TGME49_278510-t26_1;	TRUE	26	0.103448
TGME49_205150	4	11	0.363636		TGME49_chrVIII	5316520	5317361	-	842	4	3	0.571429	TGME49_270230		TGME49_chrX	partial_novel	1823091	1823643	5	3	≤ 5	TGME49_226072-t26_1;	TRUE	26	0.103448
TGME49_220530	4	11	0.363636		TGME49_chrVIII	6026851	6027147	-	297	4	3	0.571429	TGME49_269175		TGME49_chrIII	partial_novel	274776	275207	5	3	≤ 5	TGME49_275690-t26_1;	TRUE	26	0.103448
TGME49_224650	4	11	0.363636		TGME49_chrVIII	6367373	6367525	+	153	4	3	0.571429	TGME49_268685		TGME49_chrIII	partial_novel	274777	275207	5	3	≤ 5	TGME49_275690-t26_1;	TRUE	26	0.103448
TGME49_226068	4	11	0.363636		TGME49_chrVIIb	136489	136754	-	266	4	3	0.571429	TGME49_264150		TGME49_chrVIIB	partial_novel	1119553	1120207	5	24	> 5	TGME49_262620-t26_1;	TRUE	209	0.103004
TGME49_226460	4	11	0.363636		TGME49_chrVIIb	5002087	5002684	+	598	4	3	0.571429	TGME49_255210		TGME49_chrXII	partial_novel	3183515	3183793	3	4	≤ 5	TGME49_247230-t26_1;	TRUE	35	0.102564
TGME49_226900	4	11	0.363636		TGME49_chrIII	933185	933574	+	390	4	3	0.571429	TGME49_253410		TGME49_chrV	partial_novel	4748	5357	5	4	> 5	TGME49_296121-t26_1;	TRUE	35	0.102564
TGME49_233410	4	11	0.363636		TGME49_chrXII	3550302	3551192	+	891	4	3	0.571429	TGME49_247740		TGME49_chrVIII	partial_novel	1591184	1591500	3	11	≤ 5	TGME49_231850-t26_1;	TRUE	97	0.101852
TGME49_243250	4	11	0.363636		TGME49_chrXII	2598182	2598551	+	370	8	6	0.571429	TGME49_246020		TGME49_chrVIIA	partial_novel	3044375	3044864	5	7	≤ 5	TGME49_202770-t26_1;	TRUE	62	0.101449
TGME49_243750	4	11	0.363636		TGME49_chrVI	3007607	3008329	+	723	4	3	0.571429	TGME49_244080		TGME49_chrX	partial_novel	3676973	3677520	5	21	≤ 5	TGME49_223660-t26_1;	TRUE	187	0.100962
TGME49_248200	4	11	0.363636		TGME49_chrVI	2835968	2836340	-	373	4	3	0.571429	TGME49_243750		TGME49_chrXI	partial_novel	5233474	5234022	5	22	> 5	TGME49_316310-t26_1;	TRUE	196	0.100917
TGME49_253830	4	11	0.363636		TGME49_chrVI	2066581	2067412	-	832	4	3	0.571429	TGME49_242460		TGME49_chrV	partial_novel	1455477	1456319	3	23	≤ 5	TGME49_213940-t26_1;	TRUE	205	0.100877
TGME49_254380	4	11	0.363636		TGME49_chrVI	1317227	1317363	-	137	8	6	0.571429	TGME49_240540		TGME49_chrVIII	partial_novel	1122275	1123300	3	3	> 5	TGME49_230940-t26_1;	TRUE	27	0.1
TGME49_264150	4	11	0.363636		TGME49_chrVI	907241	908079	+	839	8	6	0.571429	TGME49_239780		TGME49_chrVIII	partial_novel	1668613	1669221	3	6	> 5	TGME49_231950-t26_1;	TRUE	54	0.1
TGME49_267330	4	11	0.363636		TGME49_chrX	4925140	4925838	-	699	4	3	0.571429	TGME49_235515		TGME49_chrVI	partial_novel	941591	942297	5	7	> 5	TGME49_239820-t26_1;	TRUE	63	0.1
TGME49_281980	4	11	0.363636		TGME49_chrX	783687	784087	+	401	16	12	0.571429	TGME49_227840		TGME49_chrVIIA	partial_novel	3749961	3750842	5	6	≤ 5	TGME49_201840-t26_1;	TRUE	54	0.1
TGME49_288460	4	11	0.363636		TGME49_chrX	853723	854207	+	485	4	3	0.571429	TGME49_227780		TGME49_chrII	partial_novel	135778	136162	5	14	≤ 5	TGME49_221210-t26_1;	TRUE	126	0.1
TGME49_291310	4	11	0.363636		TGME49_chrX	2869410	2869959	-	550	4	3	0.571429	TGME49_224700		TGME49_chrVIII	partial_novel	4032060	4032462	5	5	≤ 5	TGME49_272370-t26_1;	TRUE	45	0.1
TGME49_299070	4	11	0.363636		TGME49_chrX	3327835	3328196	+	362	8	6	0.571429	TGME49_224090		TGME49_chrII	partial_novel	1513322	1513725	5	10	≤ 5	TGME49_297060-t26_1;	TRUE	91	0.0990099
TGME49_310050	4	11	0.363636		TGME49_chrII	807506	808468	+	963	4	3	0.571429	TGME49_222070		TGME49_chrX	partial_novel	2486933	2489179	5	9	> 5	TGME49_225120-t26_1;	TRUE	82	0.0989011
TGME49_310070	4	11	0.363636		TGME49_chrX	6841077	6841734	+	658	4	3	0.571429	TGME49_215250		TGME49_chrX	partial_novel	738128	738727	3	5	≤ 5	TGME49_227920-t26_1;	TRUE	46	0.0980392
TGME49_314415	4	11	0.363636		TGME49_chrIb	148015	148563	-	549	8	6	0.571429	TGME49_207600		TGME49_chrII	partial_novel	1898059	1898575	3	4	≤ 5	TGME49_297650-t26_1;	TRUE	37	0.097561
TGME49_318340	4	11	0.363636		TGME49_chrX	2040017	2040370	+	354	41	31	0.569444	TGME49_225790		TGME49_chrIA	partial_novel	619755	620332	5	20	≤ 5	TGME49_293870-t26_1;	TRUE	185	0.097561
TGME49_200470	13	36	0.361111		TGME49_chrIb	78898	79743	-	846	13	10	0.565217	TGME49_207460		TGME49_chrVIIB	partial_novel	3114572	3114999	5	10	> 5	TGME49_258870-t26_1;	TRUE	93	0.0970874
TGME49_202530	9	25	0.36		TGME49_chrXI	4262997	4263274	+	278	9	7	0.5625	TGME49_314740		TGME49_chrVIIA	partial_novel	2434790	2434892	3	3	> 5	TGME49_203540-t26_1;	TRUE	28	0.0967742
TGME49_256970	9	25	0.36		TGME49_chrIa	387139	387438	-	300	9	7	0.5625	TGME49_293510		TGME49_chrX	partial_novel	5330059	5330395	3	3	> 5	TGME49_236210-t26_1;	TRUE	28	0.0967742
TGME49_266690	9	25	0.36		TGME49_chrVIII	6340012	6340525	+	514	9	7	0.5625	TGME49_268730		TGME49_chrXII	partial_novel	6488421	6489299	5	3	> 5	TGME49_277840-t26_1;	TRUE	28	0.0967742
TGME49_267800	9	25	0.36		TGME49_chrVIII	4909382	4911239	-	1858	23	18	0.560976	TGME49_270880		TGME49_chrXI	partial_novel	5245645	5245750	5	3	> 5	TGME49_316330-t26_1;	TRUE	28	0.0967742
TGME49_293510	9	25	0.36		TGME49_chrIV	1432027	1432731	-	705	5	4	0.555556	TGME49_318300		TGME49_chrIII	partial_novel	967748	968429	5	3	≤ 5	TGME49_253440-t26_1;	TRUE	28	0.0967742
TGME49_297850	9	25	0.36		TGME49_chrIV	2667437	2667719	+	283	5	4	0.555556	TGME49_317705		TGME49_chrIX	partial_novel	1054291	1054575	3	5	> 5	TGME49_266640-t26_1;	TRUE	47	0.0961538
TGME49_288360	82	228	0.359649		TGME49_chrXII	479076	479713	+	638	5	4	0.555556	TGME49_307980		TGME49_chrVIIA	partial_novel	2235573	2235927	3	10	≤ 5	TGME49_203790-t26_1;	TRUE	94	0.0961538
TGME49_232250	73	204	0.357843		TGME49_chrIII	2100113	2100741	+	629	5	4	0.555556	TGME49_299240		TGME49_chrIX	partial_novel	3558678	3559317	5	5	≤ 5	TGME49_289970-t26_1;	TRUE	47	0.0961538
TGME49_214750	5	14	0.357143		TGME49_chrIX	4584298	4584438	-	141	5	4	0.555556	TGME49_292160		TGME49_chrV	partial_novel	3090400	3090575	3	12	> 5	TGME49_283540-t26_1;	TRUE	113	0.096
TGME49_221530	5	14	0.357143		TGME49_chrIX	3669626	3669897	+	272	5	4	0.555556	TGME49_290260		TGME49_chrIII	partial_novel	2224900	2226217	5	14	> 5	TGME49_299050-t26_1;	TRUE	132	0.0958904
TGME49_235560	5	14	0.357143		TGME49_chrIX	3210944	3211249	-	306	5	4	0.555556	TGME49_289340		TGME49_chrVIIB	partial_novel	3855512	3855854	5	7	≤ 5	TGME49_257750-t26_1;	TRUE	66	0.0958904
TGME49_237000	5	14	0.357143		TGME49_chrVIIa	5460	6821	-	1362	5	4	0.555556	TGME49_279540		TGME49_chrXI	partial_novel	306853	307187	5	7	≤ 5	TGME49_308860-t26_1;	TRUE	66	0.0958904
TGME49_238390	5	14	0.357143		TGME49_chrVIII	4437188	4437708	-	521	5	4	0.555556	TGME49_271625		TGME49_chrVIII	partial_novel	2682714	2683104	3	10	≤ 5	TGME49_233500-t26_1;	TRUE	95	0.0952381
TGME49_253160	5	14	0.357143		TGME49_chrIX	997090	997397	-	308	5	4	0.555556	TGME49_266730		TGME49_chrXI	partial_novel	4155273	4155701	5	4	≤ 5	TGME49_314500-t26_1;	TRUE	38	0.0952381
TGME49_255890	5	14	0.357143		TGME49_chrIX	1164233	1164789	+	557	5	4	0.555556	TGME49_266400		TGME49_chrIII	partial_novel	1998639	1999032	3	3	> 5	TGME49_254870-t26_1;	TRUE	29	0.09375
TGME49_259720	5	14	0.357143		TGME49_chrVIIb	2419603	2420506	-	904	5	4	0.555556	TGME49_260250		TGME49_chrIA	partial_novel	814264	815179	3	3	> 5	TGME49_294340-t26_1;	TRUE	29	0.09375
TGME49_305820	5	14	0.357143		TGME49_chrVIIb	3569867	3570315	-	449	5	4	0.555556	TGME49_258110		TGME49_chrIII	partial_novel	1997808	1998566	5	3	> 5	TGME49_254870-t26_1;	TRUE	29	0.09375
TGME49_316730	5	14	0.357143		TGME49_chrXII	5436453	5436889	-	437	5	4	0.555556	TGME49_251510		TGME49_chrVIIB	partial_novel	2703084	2703702	5	3	≤ 5	TGME49_259710-t26_1;	TRUE	29	0.09375
TGME49_205670	16	45	0.355556		TGME49_chrXII	3120908	3121412	-	505	5	4	0.555556	TGME49_247040		TGME49_chrXII	partial_novel	351125	351434	5	14	> 5	TGME49_299780-t26_1;	TRUE	136	0.0933333
TGME49_218740	17	48	0.354167		TGME49_chrVI	2866094	2866547	-	454	5	4	0.555556	TGME49_243800		TGME49_chrVIIA	partial_novel	3930379	3930741	3	4	> 5	TGME49_201260-t26_1;	TRUE	39	0.0930233
TGME49_248110	17	48	0.354167		TGME49_chrVI	1611586	1611995	+	410	5	4	0.555556	TGME49_240980		TGME49_chrIX	partial_novel	2475226	2475816	3	5	> 5	TGME49_288360-t26_1;	TRUE	49	0.0925926
TGME49_221480	41	116	0.353448		TGME49_chrX	5795784	5796987	+	1204	5	4	0.555556	TGME49_237220		TGME49_chrXII	partial_novel	254893	255549	5	10	≤ 5	TGME49_300040-t26_1;	TRUE	98	0.0925926
TGME49_232660	36	102	0.352941		TGME49_chrVIII	1663358	1663816	+	459	5	4	0.555556	TGME49_231940		TGME49_chrIB	partial_novel	713584	713698	3	23	> 5	TGME49_208450-t26_1;	TRUE	226	0.0923695
TGME49_292220	24	68	0.352941		TGME49_chrX	783070	783625	+	556	10	8	0.555556	TGME49_227840		TGME49_chrXI	partial_novel	1316667	1317055	5	6	≤ 5	TGME49_310390-t26_1;	TRUE	59	0.0923077
TGME49_221540	6	17	0.352941		TGME49_chrX	2252377	2252727	-	351	5	4	0.555556	TGME49_225413		TGME49_chrX	partial_novel	4634253	4634831	3	5	≤ 5	TGME49_235140-t26_1;	TRUE	50	0.0909091
TGME49_230430	6	17	0.352941		TGME49_chrV	727278	728170	+	893	5	4	0.555556	TGME49_212955		TGME49_chrIII	partial_novel	1999804	2000701	3	3	≤ 5	TGME49_254870-t26_1;	TRUE	30	0.0909091
TGME49_231010	6	17	0.352941		TGME49_chrVIIa	2434088	2434892	-	805	35	28	0.555556	TGME49_203540		TGME49_chrVIII	partial_novel	3684589	3685509	5	3	> 5	TGME49_273070-t26_1;	TRUE	30	0.0909091
TGME49_293230	6	17	0.352941		TGME49_chrIX	2939910	2940308	-	399	51	42	0.548387	TGME49_289050		TGME49_chrXII	partial_novel	983874	984268	5	3	≤ 5	TGME49_219310-t26_1;	TRUE	30	0.0909091
TGME49_307030	6	17	0.352941		TGME49_chrXI	114030	114689	+	660	6	5	0.545455	TGME49_307030		TGME49_chrX	partial_novel	4634257	4634828	5	5	≤ 5	TGME49_235140-t26_1;	TRUE	50	0.0909091
TGME49_311160	6	17	0.352941		TGME49_chrIa	1302524	1302716	+	193	12	10	0.545455	TGME49_294980		TGME49_chrVIIB	partial_novel	2749507	2749630	5	8	≤ 5	TGME49_259630-t26_1;	TRUE	80	0.0909091
TGME49_201840	31	88	0.352273		TGME49_chrIII	680721	681302	-	582	6	5	0.545455	TGME49_253020		TGME49_chrIX	partial_novel	203821	204269	5	4	≤ 5	TGME49_279400-t26_1;	TRUE	40	0.0909091
TGME49_219550	14	40	0.35		TGME49_chrVI	748612	748817	-	206	6	5	0.545455	TGME49_239540		TGME49_chrII	partial_novel	1899263	1899731	5	3	≤ 5	TGME49_297650-t26_1;	TRUE	30	0.0909091
TGME49_202580	7	20	0.35		TGME49_chrVIII	22355	22556	+	202	6	5	0.545455	TGME49_229010		TGME49_chrXI	partial_novel	1314770	1315792	5	8	≤ 5	TGME49_310390-t26_1;	TRUE	80	0.0909091
TGME49_235380	7	20	0.35		TGME49_chrX	3767122	3767619	-	498	6	5	0.545455	TGME49_223510		TGME49_chrXII	partial_novel	2285113	2286137	5	36	≤ 5	TGME49_245460-t26_1;	TRUE	362	0.0904523
TGME49_262930	7	20	0.35		TGME49_chrV	843918	844556	+	639	6	5	0.545455	TGME49_213072		TGME49_chrXII	partial_novel	3179692	3180010	3	9	> 5	TGME49_247220-t26_1;	TRUE	91	0.09
TGME49_277790	7	20	0.35		TGME49_chrVIIa	3920314	3921003	-	690	6	5	0.545455	TGME49_201270		TGME49_chrIX	partial_novel	902496	902997	5	16	> 5	TGME49_266920-t26_1;	TRUE	163	0.0893855
TGME49_279370	7	20	0.35		TGME49_chrVIIb	687714	687912	+	199	7	6	0.538462	TGME49_263240		TGME49_chrVIIA	partial_novel	3752127	3752550	3	5	> 5	TGME49_201840-t26_1;	TRUE	51	0.0892857
TGME49_289880	7	20	0.35		TGME49_chrVIIb	897296	897432	+	137	7	6	0.538462	TGME49_262960		TGME49_chrXII	partial_novel	239498	241589	5	5	> 5	TGME49_300055-t26_1;	TRUE	51	0.0892857
TGME49_295650	7	20	0.35		TGME49_chrVI	3291533	3291886	-	354	7	6	0.538462	TGME49_244470		TGME49_chrXII	partial_novel	632695	633198	5	5	≤ 5	TGME49_219810-t26_1;	TRUE	51	0.0892857
TGME49_306520	15	43	0.348837		TGME49_chrII	1316712	1316998	-	287	7	6	0.538462	TGME49_222930		TGME49_chrIB	partial_novel	1694015	1694428	3	4	≤ 5	TGME49_321620-t26_1;	TRUE	41	0.0888889
TGME49_219630	8	23	0.347826		TGME49_chrII	707877	708361	-	485	7	6	0.538462	TGME49_221940		TGME49_chrX	partial_novel	2038826	2039244	5	4	> 5	TGME49_225790-t26_1;	TRUE	41	0.0888889
TGME49_225240	8	23	0.347826		TGME49_chrIa	1403840	1404177	+	338	15	13	0.535714	TGME49_295100		TGME49_chrIII	partial_novel	279692	279826	5	4	≤ 5	TGME49_275690-t26_1;	TRUE	41	0.0888889
TGME49_249870	8	23	0.347826		TGME49_chrIX	936939	937370	-	432	8	7	0.533333	TGME49_266830		TGME49_chrIX	partial_novel	3824418	3825567	5	4	≤ 5	TGME49_290660-t26_1;	TRUE	41	0.0888889
TGME49_321290	8	23	0.347826		KE138874	2701	3123	+	423	8	7	0.533333	TGME49_250950		TGME49_chrII	partial_novel	223651	224357	3	3	> 5	TGME49_221295-t26_1;	TRUE	31	0.0882353
TGME49_212260	9	26	0.346154		TGME49_chrX	944691	945284	+	594	9	8	0.529412	TGME49_227430		TGME49_chrII	partial_novel	224431	224578	5	3	> 5	TGME49_221295-t26_1;	TRUE	31	0.0882353
TGME49_216970	10	29	0.344828		TGME49_chrVI	943524	944035	-	512	55	49	0.528846	TGME49_239820		TGME49_chrII	partial_novel	328555	329007	5	3	> 5	TGME49_221410-t26_1;	TRUE	31	0.0882353
TGME49_226520	10	29	0.344828		TGME49_chrXII	2572270	2572808	+	539	48	43	0.527473	TGME49_245980		TGME49_chrXII	partial_novel	5587368	5588371	5	3	> 5	TGME49_251780-t26_1;	TRUE	31	0.0882353
TGME49_262390	10	29	0.344828		TGME49_chrXI	2819266	2819931	+	666	69	62	0.526718	TGME49_312600		TGME49_chrIA	partial_novel	1296992	1297728	5	3	> 5	TGME49_294970-t26_1;	TRUE	31	0.0882353
TGME49_207620	11	32	0.34375		TGME49_chrVIII	3315375	3315503	-	129	10	9	0.526316	TGME49_273690		TGME49_chrIA	partial_novel	1296979	1297728	5	3	> 5	TGME49_294970-t26_1;	TRUE	31	0.0882353
TGME49_242660	11	32	0.34375		TGME49_chrIX	1504306	1504712	+	407	20	18	0.526316	TGME49_265520		TGME49_chrXI	partial_novel	1896817	1897439	5	3	> 5	TGME49_311230-t26_1;	TRUE	31	0.0882353
TGME49_315220	11	32	0.34375		TGME49_chrVIII	2231977	2232119	+	143	10	9	0.526316	TGME49_232690		TGME49_chrIX	partial_novel	2938229	2938640	5	8	≤ 5	TGME49_289050-t26_1;	TRUE	83	0.0879121
TGME49_201380	36	105	0.342857		TGME49_chrIX	5107760	5108102	-	343	73	66	0.52518	TGME49_304955		TGME49_chrIV	partial_novel	1019595	1020074	5	7	≤ 5	TGME49_319340-t26_1;	TRUE	73	0.0875
TGME49_258090	12	35	0.342857		TGME49_chrIX	5082738	5083221	-	484	11	10	0.52381	TGME49_304900		TGME49_chrX	partial_novel	5188483	5188787	5	9	≤ 5	TGME49_235930-t26_1;	TRUE	96	0.0857143
TGME49_262920	14	41	0.341463		TGME49_chrII	1421954	1422451	+	498	11	10	0.52381	TGME49_223070		TGME49_chrXII	partial_novel	4440204	4440875	5	6	> 5	TGME49_249300-t26_1;	TRUE	65	0.084507
TGME49_221470	17	50	0.34		TGME49_chrXI	991047	991385	+	339	12	11	0.521739	TGME49_309990		TGME49_chrXII	partial_novel	4393168	4394028	5	11	≤ 5	TGME49_249240-t26_1;	TRUE	120	0.0839695
TGME49_278830	35	104	0.336538		TGME49_chrX	2039397	2039832	+	436	36	33	0.521739	TGME49_225790		TGME49_chrX	partial_novel	3659668	3660114	3	3	> 5	TGME49_223680-t26_1;	TRUE	33	0.0833333
TGME49_258410	39	116	0.336207		TGME49_chrXI	1892011	1892460	+	450	14	13	0.518519	TGME49_311230		TGME49_chrX	partial_novel	4636238	4636427	3	5	> 5	TGME49_235140-t26_1;	TRUE	55	0.0833333
TGME49_288620	10	30	0.333333		TGME49_chrX	2038699	2039244	+	546	44	41	0.517647	TGME49_225790		TGME49_chrVIIB	partial_novel	3276363	3276740	3	5	> 5	TGME49_258660-t26_1;	TRUE	55	0.0833333
TGME49_203810	9	27	0.333333		TGME49_chrVIIb	1836502	1836932	+	431	16	15	0.516129	TGME49_261210		TGME49_chrV	partial_novel	2981371	2981718	3	6	> 5	TGME49_283780-t26_1;	TRUE	66	0.0833333
TGME49_262110	9	27	0.333333		TGME49_chrXI	2315986	2316385	-	400	17	16	0.515152	TGME49_311840		TGME49_chrX	partial_novel	2555406	2556029	3	3	≤ 5	TGME49_225050-t26_1;	TRUE	33	0.0833333
TGME49_313050	9	27	0.333333		KE139130	8456	8878	-	423	6	6	0.5	TGME49_323020		TGME49_chrVIIB	partial_novel	226984	227240	3	3	≤ 5	TGME49_264030-t26_1;	TRUE	33	0.0833333
TGME49_310450	8	24	0.333333		TGME49_chrIV	524004	524720	+	717	9	9	0.5	TGME49_320080		TGME49_chrVIIB	partial_novel	3275253	3275907	5	4	> 5	TGME49_258660-t26_1;	TRUE	44	0.0833333
TGME49_206630	7	21	0.333333		TGME49_chrIV	1232106	1232867	+	762	3	3	0.5	TGME49_318550		TGME49_chrVIIA	partial_novel	1969322	1969807	5	3	≤ 5	TGME49_204130-t26_1;	TRUE	33	0.0833333
TGME49_260660	7	21	0.333333		TGME49_chrXI	4791688	4792445	+	758	3	3	0.5	TGME49_315530		TGME49_chrVIIB	partial_novel	3276375	3276736	5	5	≤ 5	TGME49_258660-t26_1;	TRUE	55	0.0833333
TGME49_262450	7	21	0.333333		TGME49_chrXI	4755868	4756007	+	140	6	6	0.5	TGME49_315495		TGME49_chrVIII	partial_novel	6407812	6408093	5	3	≤ 5	TGME49_268590-t26_1;	TRUE	33	0.0833333
TGME49_269660	7	21	0.333333		TGME49_chrXI	4359171	4359581	+	411	6	6	0.5	TGME49_314860		TGME49_chrVIII	partial_novel	6252076	6252723	5	5	≤ 5	TGME49_268850-t26_1;	TRUE	55	0.0833333
TGME49_278470	7	21	0.333333		KE139844	5036	5633	+	598	7	7	0.5	TGME49_314660		TGME49_chrX	partial_novel	1526202	1526725	3	6	> 5	TGME49_226580-t26_1;	TRUE	67	0.0821918
TGME49_289180	7	21	0.333333		TGME49_chrXI	3985517	3986194	-	678	4	4	0.5	TGME49_314280		TGME49_chrX	partial_novel	5190436	5192348	5	6	> 5	TGME49_235930-t26_1;	TRUE	67	0.0821918
TGME49_310370	7	21	0.333333		TGME49_chrXI	2297265	2297896	-	632	5	5	0.5	TGME49_311800		TGME49_chrXII	partial_novel	4964779	4964993	5	4	≤ 5	TGME49_249970-t26_1;	TRUE	45	0.0816327
TGME49_207750	6	18	0.333333		TGME49_chrXI	1357109	1357497	+	389	5	5	0.5	TGME49_310450		TGME49_chrIX	partial_novel	899572	899765	3	10	> 5	TGME49_266920-t26_1;	TRUE	113	0.0813008
TGME49_235980	6	18	0.333333		TGME49_chrXI	955641	956302	-	662	4	4	0.5	TGME49_309980		TGME49_chrIV	partial_novel	1892749	1893845	5	3	≤ 5	TGME49_211250-t26_1;	TRUE	34	0.0810811
TGME49_248250	6	18	0.333333		TGME49_chrXI	318622	319430	+	809	4	4	0.5	TGME49_308870		TGME49_chrII	partial_novel	1452062	1452762	5	3	≤ 5	TGME49_223110-t26_1;	TRUE	34	0.0810811
TGME49_251950	6	18	0.333333		TGME49_chrIX	5081581	5081917	-	337	12	12	0.5	TGME49_304900		TGME49_chrIII	partial_novel	968516	968781	5	3	≤ 5	TGME49_253440-t26_1;	TRUE	34	0.0810811
TGME49_260790	6	18	0.333333		TGME49_chrXII	182937	183295	-	359	3	3	0.5	TGME49_300150		TGME49_chrIA	partial_novel	511619	511876	5	18	≤ 5	TGME49_293690-t26_1;	TRUE	204	0.0810811
TGME49_268250	6	18	0.333333		TGME49_chrIII	2231336	2231859	-	524	5	5	0.5	TGME49_299040		TGME49_chrVIII	partial_novel	668114	668584	3	8	> 5	TGME49_230180-t26_1;	TRUE	91	0.0808081
TGME49_272500	6	18	0.333333		TGME49_chrIII	2258252	2258449	-	198	7	7	0.5	TGME49_299010		TGME49_chrXII	partial_novel	1892922	1893372	5	5	≤ 5	TGME49_217530-t26_1;	TRUE	57	0.0806452
TGME49_280440	6	18	0.333333		TGME49_chrXI	6609429	6609795	+	367	3	3	0.5	TGME49_298630		TGME49_chrIA	partial_novel	540780	541786	5	16	> 5	TGME49_293740-t26_1;	Partial TRUE	183	0.080402
TGME49_306920	6	18	0.333333		TGME49_chrII	2087248	2087467	-	220	3	3	0.5	TGME49_297870		TGME49_chrIII	partial_novel	1101703	1102311	5	22	> 5	TGME49_253690-t26_1;	TRUE	253	0.08
TGME49_202650	5	15	0.333333		TGME49_chrIa	873969	874605	-	637	5	5	0.5	TGME49_294390		TGME49_chrXII	partial_novel	356296	356924	5	4	> 5	TGME49_299670-t26_1;	TRUE	46	0.08
TGME49_205060	5	15	0.333333		TGME49_chrIa	399149	399558	-	410	3	3	0.5	TGME49_293550		TGME49_chrX	partial_novel	2540379	2541153	5	23	≤ 5	TGME49_225080-t26_1;	TRUE	265	0.0798611
TGME49_206390	5	15	0.333333		TGME49_chrIa	258168	258840	+	673	4	4	0.5	TGME49_293320		TGME49_chrIB	partial_novel	1546333	1546881	5	14	> 5	TGME49_209910-t26_1;	TRUE	162	0.0795455
TGME49_215890	5	15	0.333333		TGME49_chrIX	4140772	4141335	+	564	5	5	0.5	TGME49_291120		TGME49_chrVIIA	partial_novel	1377647	1378069	5	5	≤ 5	TGME49_205490-t26_1;	TRUE	58	0.0793651
TGME49_227860	5	15	0.333333		TGME49_chrIX	3907780	3908008	+	229	11	11	0.5	TGME49_290870		TGME49_chrXII	partial_novel	1532015	1532608	5	13	≤ 5	TGME49_218410-t26_1;	TRUE	151	0.0792683
TGME49_257510	5	15	0.333333		TGME49_chrIX	3872627	3873108	+	482	3	3	0.5	TGME49_290730		TGME49_chrV	partial_novel	5464	5607	3	3	> 5	TGME49_296121-t26_1;	TRUE	35	0.0789474
TGME49_270200	5	15	0.333333		TGME49_chrIX	3551802	3552937	-	1136	3	3	0.5	TGME49_289960		TGME49_chrXI	partial_novel	3155289	3155710	5	3	≤ 5	TGME49_313180-t26_1;	TRUE	35	0.0789474
TGME49_281630	5	15	0.333333		TGME49_chrIX	3348588	3349010	+	423	4	4	0.5	TGME49_289615		TGME49_chrVIIA	partial_novel	1817811	1818247	5	4	> 5	TGME49_204400-t26_1;	TRUE	47	0.0784314
TGME49_288510	5	15	0.333333		TGME49_chrIX	2626714	2626826	+	113	7	7	0.5	TGME49_288580		TGME49_chrII	partial_novel	387797	388970	3	5	> 5	TGME49_221480-t26_1;	TRUE	59	0.078125
TGME49_316140	5	15	0.333333		TGME49_chrV	1748223	1748798	-	576	3	3	0.5	TGME49_286640		TGME49_chrXI	partial_novel	2818843	2819881	3	5	> 5	TGME49_312600-t26_1;	TRUE	59	0.078125
TGME49_203760	4	12	0.333333		TGME49_chrV	2315252	2316299	+	1048	3	3	0.5	TGME49_285660		TGME49_chrIII	partial_novel	1118427	1119052	3	3	> 5	TGME49_253710-t26_1;	TRUE	36	0.0769231
TGME49_213490	4	12	0.333333		TGME49_chrV	2561840	2562212	-	373	3	3	0.5	TGME49_285170		TGME49_chrXI	partial_novel	4103254	4103433	3	6	> 5	TGME49_314430-t26_1;	TRUE	72	0.0769231
TGME49_218830	4	12	0.333333		TGME49_chrV	2710555	2710815	-	261	5	5	0.5	TGME49_284570		TGME49_chrIA	partial_novel	348568	348809	5	3	> 5	TGME49_293470-t26_1;	TRUE	36	0.0769231
TGME49_239630	4	12	0.333333		TGME49_chrVIIa	4375961	4376868	-	908	3	3	0.5	TGME49_282090		TGME49_chrIX	partial_novel	5781552	5782748	5	3	> 5	TGME49_306060-t26_1;	TRUE	36	0.0769231
TGME49_243920	4	12	0.333333		TGME49_chrVIIa	4302936	4303315	-	380	4	4	0.5	TGME49_281980		TGME49_chrIX	partial_novel	5819863	5820408	5	5	> 5	TGME49_306190-t26_1;	TRUE	60	0.0769231
TGME49_258710	4	12	0.333333		TGME49_chrVIIa	4230047	4230562	+	516	3	3	0.5	TGME49_281630		TGME49_chrXII	partial_novel	2775020	2775561	5	3	≤ 5	TGME49_246340-t26_1;	TRUE	36	0.0769231
TGME49_263750	4	12	0.333333		TGME49_chrVIIa	4098782	4099255	-	474	3	3	0.5	TGME49_281430		TGME49_chrXI	partial_novel	5865269	5865738	5	7	≤ 5	TGME49_216820-t26_1;	TRUE	85	0.076087
TGME49_268630	4	12	0.333333		TGME49_chrVIIa	4099373	4099939	-	567	3	3	0.5	TGME49_281430		TGME49_chrIX	partial_novel	2177429	2178028	3	4	> 5	TGME49_264610-t26_1;	TRUE	49	0.0754717
TGME49_288830	4	12	0.333333		TGME49_chrXII	5722152	5722697	-	546	3	3	0.5	TGME49_278965		TGME49_chrIX	partial_novel	2475226	2475822	3	4	> 5	TGME49_288360-t26_1;	TRUE	49	0.0754717
TGME49_289100	4	12	0.333333		TGME49_chrXII	6510299	6511006	-	708	4	4	0.5	TGME49_277790		TGME49_chrXII	partial_novel	1530323	1531276	5	4	≤ 5	TGME49_218410-t26_1;	TRUE	49	0.0754717
TGME49_306910	4	12	0.333333		TGME49_chrIII	189942	191013	-	1072	3	3	0.5	TGME49_275840		TGME49_chrVIIA	partial_novel	2046104	2046822	3	18	≤ 5	TGME49_204020-t26_1;	TRUE	221	0.0753138
TGME49_312580	4	12	0.333333		TGME49_chrVIII	3534237	3534783	-	547	3	3	0.5	TGME49_273390		TGME49_chrV	partial_novel	3349	3661	3	3	> 5	TGME49_296121-t26_1;	TRUE	37	0.075
TGME49_321310	4	12	0.333333		TGME49_chrVIII	4109679	4110143	-	465	4	4	0.5	TGME49_272270		TGME49_chrXI	partial_novel	4648222	4649057	3	12	> 5	TGME49_315320-t26_1;	TRUE	148	0.075
TGME49_203490	3	9	0.333333		TGME49_chrVIII	4292250	4292673	+	424	4	4	0.5	TGME49_271910		TGME49_chrXII	partial_novel	1911262	1911838	3	3	≤ 5	TGME49_217560-t26_1;	TRUE	37	0.075
TGME49_215640	3	9	0.333333		TGME49_chrVIII	4491952	4492301	-	350	5	5	0.5	TGME49_271440		TGME49_chrVIII	partial_novel	2099844	2100352	5	6	≤ 5	TGME49_232440-t26_1;	TRUE	74	0.075
TGME49_218790	3	9	0.333333		TGME49_chrVIII	5402212	5402909	+	698	3	3	0.5	TGME49_270100		TGME49_chrXII	partial_novel	352527	352999	5	9	≤ 5	TGME49_299780-t26_1;	TRUE	111	0.075
TGME49_223580	3	9	0.333333		TGME49_chrVIII	6027334	6027475	-	142	3	3	0.5	TGME49_269175		TGME49_chrIV	partial_novel	1014269	1014751	3	10	> 5	TGME49_319350-t26_1;	TRUE	124	0.0746269
TGME49_227870	3	9	0.333333		TGME49_chrVIII	6216972	6217778	-	807	5	5	0.5	TGME49_268900		TGME49_chrVIIB	partial_novel	3909206	3910958	3	5	≤ 5	TGME49_257685-t26_1;	TRUE	62	0.0746269
TGME49_229210	3	9	0.333333		TGME49_chrVIII	6346343	6346815	-	473	3	3	0.5	TGME49_268710		TGME49_chrVIIA	partial_novel	2236598	2237911	5	5	> 5	TGME49_203790-t26_1;	TRUE	62	0.0746269
TGME49_229460	3	9	0.333333		TGME49_chrVIII	6582394	6583180	-	787	7	7	0.5	TGME49_268280		TGME49_chrVIII	partial_novel	3600720	3601069	5	5	≤ 5	TGME49_273310-t26_1;	TRUE	62	0.0746269
TGME49_231460	3	9	0.333333		TGME49_chrVIII	6604944	6605597	+	654	6	6	0.5	TGME49_268250		TGME49_chrVIIA	partial_novel	3912850	3913087	3	5	> 5	TGME49_201380-t26_1;	TRUE	63	0.0735294
TGME49_233890	3	9	0.333333		TGME49_chrIX	519155	519488	+	334	4	4	0.5	TGME49_267620		TGME49_chrVIIA	partial_novel	2237950	2238669	5	8	> 5	TGME49_203790-t26_1;	TRUE	101	0.0733945
TGME49_242830	3	9	0.333333		TGME49_chrIX	523749	524318	-	570	3	3	0.5	TGME49_267600		TGME49_chrXII	partial_novel	4515305	4515757	3	3	≤ 5	TGME49_249390-t26_1;	TRUE	38	0.0731707
TGME49_247652	3	9	0.333333		TGME49_chrIX	678673	678928	+	256	4	4	0.5	TGME49_267390		TGME49_chrIX	partial_novel	611045	611221	5	3	> 5	TGME49_267500-t26_1;	TRUE	38	0.0731707
TGME49_258700	3	9	0.333333		TGME49_chrIX	904092	904278	+	187	31	31	0.5	TGME49_266920		TGME49_chrIB	partial_novel	1693087	1693856	5	3	> 5	TGME49_321620-t26_1;	TRUE	38	0.0731707
TGME49_271780	3	9	0.333333		TGME49_chrIX	916990	917112	+	123	4	4	0.5	TGME49_266880		TGME49_chrVI	partial_novel	152472	152762	5	3	≤ 5	TGME49_238240-t26_1;	TRUE	38	0.0731707
TGME49_273390	3	9	0.333333		TGME49_chrIX	929988	930414	-	427	4	4	0.5	TGME49_266840		TGME49_chrIX	partial_novel	2939378	2939711	5	7	≤ 5	TGME49_289050-t26_1;	TRUE	89	0.0729167
TGME49_286790	3	9	0.333333		TGME49_chrIX	1051242	1051587	+	346	15	15	0.5	TGME49_266640		TGME49_chrIV	partial_novel	1732447	1734631	3	4	> 5	TGME49_211420-t26_1;	TRUE	51	0.0727273
TGME49_290650	3	9	0.333333		TGME49_chrIX	1667929	1668477	+	549	15	15	0.5	TGME49_265250		TGME49_chrX	partial_novel	1657012	1657619	3	4	> 5	TGME49_226410-t26_1;	TRUE	51	0.0727273
TGME49_310870	3	9	0.333333		TGME49_chrVIIb	317948	318112	+	165	4	4	0.5	TGME49_263810		TGME49_chrIII	partial_novel	1337896	1338604	5	4	≤ 5	TGME49_253930-t26_1;	TRUE	51	0.0727273
TGME49_312310	3	9	0.333333		TGME49_chrVIIb	373754	374414	-	661	4	4	0.5	TGME49_263710		TGME49_chrVIIB	partial_novel	4081646	4082219	5	12	> 5	TGME49_257380-t26_1;	TRUE	154	0.0722892
TGME49_312820	3	9	0.333333		TGME49_chrVIIb	782380	782874	+	495	17	17	0.5	TGME49_263130		TGME49_chrVIIB	partial_novel	4081660	4082219	5	12	≤ 5	TGME49_257380-t26_1;	TRUE	154	0.0722892
TGME49_318190	3	9	0.333333		TGME49_chrVIIb	1115208	1115537	-	330	4	4	0.5	TGME49_262630		TGME49_chrIX	partial_novel	2483459	2484318	5	21	≤ 5	TGME49_288380-t26_1;	TRUE	270	0.0721649
TGME49_318310	3	9	0.333333		TGME49_chrVIIb	1188061	1189274	+	1214	8	8	0.5	TGME49_262530		TGME49_chrVIII	partial_novel	4031687	4031823	3	4	> 5	TGME49_272370-t26_1;	TRUE	52	0.0714286
TGME49_320588	3	9	0.333333		TGME49_chrVIIb	1229757	1230569	+	813	3	3	0.5	TGME49_262460		TGME49_chrXII	partial_novel	4438604	4439440	5	4	> 5	TGME49_249300-t26_1;	TRUE	52	0.0714286
TGME49_200440	2	6	0.333333		TGME49_chrVIIb	2127310	2127680	+	371	3	3	0.5	TGME49_260610		TGME49_chrVIII	partial_novel	4447483	4448101	5	4	> 5	TGME49_271610-t26_1;	TRUE	52	0.0714286
TGME49_203520	2	6	0.333333		TGME49_chrVIIb	3885188	3885606	+	419	5	5	0.5	TGME49_257720		TGME49_chrIV	partial_novel	1894643	1894948	5	3	≤ 5	TGME49_211250-t26_1;	TRUE	39	0.0714286
TGME49_203950	2	6	0.333333		TGME49_chrIII	1874582	1874699	-	118	10	10	0.5	TGME49_254640		TGME49_chrXI	partial_novel	2419932	2421267	3	5	> 5	TGME49_312090-t26_1;	TRUE	66	0.0704225
TGME49_206310	2	6	0.333333		TGME49_chrIII	1755951	1756454	-	504	11	11	0.5	TGME49_254460		TGME49_chrVIII	partial_novel	2211736	2212017	5	5	> 5	TGME49_232660-t26_1;	TRUE	66	0.0704225
TGME49_209020	2	6	0.333333		TGME49_chrIII	1553984	1554850	+	867	3	3	0.5	TGME49_254230		TGME49_chrVIIB	partial_novel	1532643	1532845	5	9	≤ 5	TGME49_261780-t26_1;	TRUE	119	0.0703125
TGME49_209240	2	6	0.333333		TGME49_chrIII	1455350	1455509	+	160	5	5	0.5	TGME49_254110		TGME49_chrIX	partial_novel	866545	866639	5	4	≤ 5	TGME49_266970-t26_1;	TRUE	53	0.0701754
TGME49_209530	2	6	0.333333		TGME49_chrIII	1322087	1322570	+	484	4	4	0.5	TGME49_253930		TGME49_chrVIIB	partial_novel	640291	640792	3	3	> 5	TGME49_263320-t26_1;	TRUE	40	0.0697674
TGME49_210790	2	6	0.333333		TGME49_chrIII	1064046	1064508	-	463	3	3	0.5	TGME49_253615		TGME49_chrIX	partial_novel	2154802	2155069	5	3	> 5	TGME49_264640-t26_1;	TRUE	40	0.0697674
TGME49_212950	2	6	0.333333		TGME49_chrIII	683879	684188	-	310	5	5	0.5	TGME49_253020		TGME49_chrXI	partial_novel	5984321	5984539	5	3	≤ 5	TGME49_216650-t26_1;	TRUE	40	0.0697674
TGME49_213460	2	6	0.333333		TGME49_chrIII	666545	667789	-	1245	4	4	0.5	TGME49_252990		TGME49_chrX	partial_novel	1527960	1528853	3	4	> 5	TGME49_226580-t26_1;	TRUE	54	0.0689655
TGME49_215660	2	6	0.333333		TGME49_chrXII	4748490	4748883	+	394	8	8	0.5	TGME49_249702		TGME49_chrVIIB	partial_novel	1119515	1120170	3	14	> 5	TGME49_262620-t26_1;	TRUE	191	0.0682927
TGME49_219210	2	6	0.333333		TGME49_chrXII	3659628	3659741	+	114	3	3	0.5	TGME49_248100		TGME49_chrIV	partial_novel	1850830	1851396	3	3	> 5	TGME49_211290-t26_1;	TRUE	41	0.0681818
TGME49_221390	2	6	0.333333		TGME49_chrXII	3460692	3460968	+	277	3	3	0.5	TGME49_247652		TGME49_chrVIII	partial_novel	202096	202755	5	3	> 5	TGME49_229360-t26_1;	TRUE	41	0.0681818
TGME49_223780	2	6	0.333333		TGME49_chrVI	3594858	3595353	-	496	4	4	0.5	TGME49_244910		TGME49_chrIII	partial_novel	1762015	1762568	5	7	≤ 5	TGME49_254470-t26_1;	TRUE	96	0.0679612
TGME49_225480	2	6	0.333333		TGME49_chrVI	3273312	3273574	+	263	4	4	0.5	TGME49_244450		TGME49_chrIB	partial_novel	839693	840169	5	9	> 5	TGME49_208740-t26_1;	TRUE	125	0.0671642
TGME49_229780	2	6	0.333333		TGME49_chrVI	2814355	2815070	-	716	7	7	0.5	TGME49_243720		TGME49_chrX	partial_novel	4635375	4636124	5	5	> 5	TGME49_235140-t26_1;	TRUE	70	0.0666667
TGME49_231430	2	6	0.333333		TGME49_chrVI	1768681	1768974	-	294	4	4	0.5	TGME49_241860		TGME49_chrVI	partial_novel	3350522	3350991	5	3	> 5	TGME49_244540-t26_1;	TRUE	42	0.0666667
TGME49_234390	2	6	0.333333		TGME49_chrVI	1750182	1750719	-	538	3	3	0.5	TGME49_241850		TGME49_chrIII	partial_novel	969868	970427	5	3	> 5	TGME49_253440-t26_1;	TRUE	42	0.0666667
TGME49_235440	2	6	0.333333		TGME49_chrVI	1320271	1320406	-	136	11	11	0.5	TGME49_240560		TGME49_chrIX	partial_novel	2939909	2940301	5	3	> 5	TGME49_289050-t26_1;	TRUE	42	0.0666667
TGME49_235890	2	6	0.333333		TGME49_chrVI	975920	976452	-	533	5	5	0.5	TGME49_239870		TGME49_chrVIII	partial_novel	1980234	1981667	5	6	> 5	TGME49_232250-t26_1;	TRUE	85	0.0659341
TGME49_239120	2	6	0.333333		TGME49_chrX	5306535	5308826	-	2292	5	5	0.5	TGME49_236160		TGME49_chrIX	partial_novel	3357338	3358332	5	5	> 5	TGME49_289630-t26_1;	TRUE	71	0.0657895
TGME49_239250	2	6	0.333333		TGME49_chrX	4926596	4927180	-	585	3	3	0.5	TGME49_235515		TGME49_chrII	partial_novel	469239	469679	5	5	≤ 5	TGME49_221590-t26_1;	TRUE	71	0.0657895
TGME49_239810	2	6	0.333333		TGME49_chrX	4910487	4911333	+	847	3	3	0.5	TGME49_235490		TGME49_chrIX	partial_novel	674748	674855	5	22	> 5	TGME49_267400-t26_1;	TRUE	313	0.0656716
TGME49_245580	2	6	0.333333		TGME49_chrX	4794430	4794888	-	459	10	10	0.5	TGME49_235350		TGME49_chrX	partial_novel	3060206	3060970	5	10	> 5	TGME49_224460-t26_1;	TRUE	143	0.0653595
TGME49_248310	2	6	0.333333		TGME49_chrX	4458517	4459073	-	557	3	3	0.5	TGME49_234560		TGME49_chrXII	partial_novel	3179047	3179391	5	9	> 5	TGME49_247220-t26_1;	TRUE	129	0.0652174
TGME49_249450	2	6	0.333333		TGME49_chrX	4445474	4445813	-	340	7	7	0.5	TGME49_234540		TGME49_chrIA	partial_novel	542640	542864	5	15	≤ 5	TGME49_293740-t26_1;	TRUE	215	0.0652174
TGME49_252620	2	6	0.333333		TGME49_chrVIII	2726547	2726773	+	227	3	3	0.5	TGME49_233680		TGME49_chrXI	partial_novel	4103254	4103436	3	5	> 5	TGME49_314430-t26_1;	TRUE	72	0.0649351
TGME49_253810	2	6	0.333333		TGME49_chrVIII	2680625	2681176	+	552	3	3	0.5	TGME49_233490		TGME49_chrIX	partial_novel	904428	904566	5	5	≤ 5	TGME49_266920-t26_1;	FALSE	72	0.0649351
TGME49_256100	2	6	0.333333		TGME49_chrVIII	1851557	1852252	+	696	6	6	0.5	TGME49_232090		TGME49_chrVIII	partial_novel	6777208	6777729	5	6	≤ 5	TGME49_200290-t26_1;	TRUE	87	0.0645161
TGME49_260420	2	6	0.333333		TGME49_chrVIII	1773286	1773822	+	537	15	15	0.5	TGME49_232030		TGME49_chrIX	partial_novel	3361355	3361625	5	6	≤ 5	TGME49_289630-t26_1;	TRUE	87	0.0645161
TGME49_262430	2	6	0.333333		TGME49_chrVIII	27976	29466	-	1491	3	3	0.5	TGME49_229020		TGME49_chrX	partial_novel	2153849	2154226	5	7	≤ 5	TGME49_225560-t26_1;	TRUE	102	0.0642202
TGME49_265830	2	6	0.333333		TGME49_chrVIII	24749	24918	+	170	14	14	0.5	TGME49_229010		TGME49_chrIX	partial_novel	204406	204734	5	3	> 5	TGME49_279400-t26_1;	TRUE	44	0.0638298
TGME49_267300	2	6	0.333333		TGME49_chrX	1045695	1046432	-	738	4	4	0.5	TGME49_227290		TGME49_chrIII	partial_novel	945915	946355	5	12	≤ 5	TGME49_253430-t26_1;	TRUE	176	0.0638298
TGME49_271110	2	6	0.333333		TGME49_chrX	1296133	1296758	+	626	7	7	0.5	TGME49_226850		TGME49_chrXII	partial_novel	970989	971885	3	4	≤ 5	TGME49_219320-t26_1;	TRUE	59	0.0634921
TGME49_273560	2	6	0.333333		TGME49_chrX	2105496	2105956	-	461	14	14	0.5	TGME49_225730		TGME49_chrII	partial_novel	468545	469183	5	4	≤ 5	TGME49_221590-t26_1;	TRUE	59	0.0634921
TGME49_286210	2	6	0.333333		TGME49_chrX	2112157	2112989	-	833	3	3	0.5	TGME49_225710		TGME49_chrIII	partial_novel	1459433	1459917	5	12	≤ 5	TGME49_254120-t26_1;	TRUE	179	0.0628272
TGME49_286230	2	6	0.333333		TGME49_chrX	2396110	2396458	-	349	11	11	0.5	TGME49_225220		TGME49_chrIX	partial_novel	2709553	2710224	5	15	≤ 5	TGME49_288720-t26_1;	TRUE	224	0.0627615
TGME49_289310	2	6	0.333333		TGME49_chrX	3379376	3379705	-	330	4	4	0.5	TGME49_224030		TGME49_chrVIIA	partial_novel	1224408	1224591	3	3	≤ 5	TGME49_205670-t26_1;	TRUE	45	0.0625
TGME49_292300	2	6	0.333333		TGME49_chrX	3766234	3766447	-	214	7	7	0.5	TGME49_223510		TGME49_chrXII	partial_novel	4964775	4964998	3	3	≤ 5	TGME49_249970-t26_1;	TRUE	45	0.0625
TGME49_292975	2	6	0.333333		TGME49_chrX	3886699	3887537	-	839	3	3	0.5	TGME49_223270		TGME49_chrVIIA	partial_novel	3929267	3929587	5	3	> 5	TGME49_201260-t26_1;	TRUE	45	0.0625
TGME49_293220	2	6	0.333333		TGME49_chrII	1189317	1190275	+	959	5	5	0.5	TGME49_222660		TGME49_chrVIII	partial_novel	4030614	4031167	5	3	> 5	TGME49_272370-t26_1;	TRUE	45	0.0625
TGME49_297830	2	6	0.333333		TGME49_chrII	923397	923722	-	326	6	6	0.5	TGME49_222160		TGME49_chrVIII	partial_novel	4030614	4031169	5	3	> 5	TGME49_272370-t26_1;	TRUE	45	0.0625
TGME49_300180	2	6	0.333333		TGME49_chrII	881515	882154	+	640	20	20	0.5	TGME49_222110		TGME49_chrVIII	partial_novel	4032060	4032473	5	3	> 5	TGME49_272370-t26_1;	TRUE	45	0.0625
TGME49_311250	2	6	0.333333		TGME49_chrII	555561	555937	-	377	3	3	0.5	TGME49_221675		TGME49_chrVIIB	partial_novel	3998410	3999011	5	3	≤ 5	TGME49_257520-t26_1;	TRUE	45	0.0625
TGME49_311450	2	6	0.333333		TGME49_chrII	283295	283624	-	330	3	3	0.5	TGME49_221360		TGME49_chrVIII	partial_novel	3925947	3926120	5	3	≤ 5	TGME49_272520-t26_1;	TRUE	45	0.0625
TGME49_312410	2	6	0.333333		TGME49_chrII	187960	188285	+	326	4	4	0.5	TGME49_221260		TGME49_chrX	partial_novel	4173889	4174384	5	6	> 5	TGME49_234180-t26_1;	TRUE	91	0.0618557
TGME49_313710	2	6	0.333333		TGME49_chrXII	1938608	1939820	+	1213	3	3	0.5	TGME49_217600		TGME49_chrVIIA	partial_novel	1376802	1377153	5	4	≤ 5	TGME49_205490-t26_1;	TRUE	61	0.0615385
TGME49_314700	2	6	0.333333		TGME49_chrXII	1846013	1846578	-	566	4	4	0.5	TGME49_217450		TGME49_chrVIIB	partial_novel	858005	858409	5	13	≤ 5	TGME49_263040-t26_1;	TRUE	201	0.0607477
TGME49_319662	2	6	0.333333		TGME49_chrXI	5798145	5798844	-	700	5	5	0.5	TGME49_216900		TGME49_chrIV	partial_novel	714051	714521	3	4	> 5	TGME49_319870-t26_1;	TRUE	62	0.0606061
TGME49_202255	1	3	0.333333		TGME49_chrXI	5835272	5836463	-	1192	3	3	0.5	TGME49_216870		TGME49_chrVIII	partial_novel	6170571	6171119	3	10	> 5	TGME49_268980-t26_1;	TRUE	156	0.060241
TGME49_202880	1	3	0.333333		TGME49_chrXI	5961493	5962125	+	633	3	3	0.5	TGME49_216680		TGME49_chrVIIB	partial_novel	4482542	4482834	3	3	> 5	TGME49_256760-t26_1;	TRUE	47	0.06
TGME49_203450	1	3	0.333333		TGME49_chrXI	5963707	5964456	+	750	3	3	0.5	TGME49_216680		TGME49_chrIX	partial_novel	790768	791206	3	3	> 5	TGME49_267080-t26_1;	TRUE	47	0.06
TGME49_206415	1	3	0.333333		TGME49_chrX	6888361	6888499	+	139	5	5	0.5	TGME49_215300		TGME49_chrII	partial_novel	1251401	1251948	5	6	> 5	TGME49_222840-t26_1;	TRUE	94	0.06
TGME49_207040	1	3	0.333333		TGME49_chrX	6443101	6443837	+	737	6	6	0.5	TGME49_214620		TGME49_chrVIIA	partial_novel	3749413	3749740	5	3	≤ 5	TGME49_201840-t26_1;	TRUE	47	0.06
TGME49_209900	1	3	0.333333		TGME49_chrV	1445876	1446893	+	1018	3	3	0.5	TGME49_213930		TGME49_chrVIIA	partial_novel	493491	493787	5	7	> 5	TGME49_280370-t26_1;	TRUE	110	0.0598291
TGME49_211390	1	3	0.333333		TGME49_chrV	1425734	1426128	+	395	5	5	0.5	TGME49_213910		TGME49_chrXII	partial_novel	1047833	1048400	5	4	> 5	TGME49_219230-t26_1;	TRUE	63	0.0597015
TGME49_211730	1	3	0.333333		TGME49_chrV	1391475	1392059	-	585	4	4	0.5	TGME49_213870		TGME49_chrIX	partial_novel	3340603	3340930	3	14	> 5	TGME49_289600-t26_1;	TRUE	221	0.0595745
TGME49_213010	1	3	0.333333		TGME49_chrV	1136932	1137743	-	812	3	3	0.5	TGME49_213550		TGME49_chrXII	partial_novel	1901138	1902193	3	4	> 5	TGME49_217550-t26_1;	TRUE	64	0.0588235
TGME49_214170	1	3	0.333333		TGME49_chrV	1001423	1002209	+	787	3	3	0.5	TGME49_213400		TGME49_chrVIII	partial_novel	4277608	4278105	3	7	≤ 5	TGME49_271930-t26_1;	TRUE	112	0.0588235
TGME49_215940	1	3	0.333333		TGME49_chrIX	4950383	4950827	-	445	4	4	0.5	TGME49_210230		TGME49_chrIB	partial_novel	1639734	1640094	3	7	≤ 5	TGME49_321680-t26_1;	TRUE	112	0.0588235
TGME49_216375	1	3	0.333333		TGME49_chrIb	1557966	1558886	+	921	4	4	0.5	TGME49_209940		TGME49_chrXII	partial_novel	3276454	3276889	5	4	≤ 5	TGME49_247350-t26_1;	TRUE	64	0.0588235
TGME49_216390	1	3	0.333333		TGME49_chrIb	1399564	1399999	+	436	5	5	0.5	TGME49_209680		TGME49_chrVIIB	partial_novel	1530947	1531815	5	7	≤ 5	TGME49_261780-t26_1;	TRUE	112	0.0588235
TGME49_219290	1	3	0.333333		TGME49_chrIb	1348924	1349182	+	259	3	3	0.5	TGME49_209580		TGME49_chrVIII	partial_novel	6329686	6330156	5	4	≤ 5	TGME49_268760-t26_1;	TRUE	64	0.0588235
TGME49_220160	1	3	0.333333		TGME49_chrIb	1341237	1341670	-	434	4	4	0.5	TGME49_209570		TGME49_chrIII	partial_novel	1223353	1223778	5	9	≤ 5	TGME49_253820-t26_1;	TRUE	146	0.0580645
TGME49_221250	1	3	0.333333		TGME49_chrVIIa	1382649	1383487	-	839	3	3	0.5	TGME49_205480		TGME49_chrX	partial_novel	1526798	1527186	3	4	≤ 5	TGME49_226580-t26_1;	TRUE	65	0.057971
TGME49_221450	1	3	0.333333		TGME49_chrVIIa	1737573	1737955	-	383	10	10	0.5	TGME49_204510		TGME49_chrIA	partial_novel	638196	638720	3	3	≤ 5	TGME49_293900-t26_1;	TRUE	49	0.0576923
TGME49_221600	1	3	0.333333		TGME49_chrVIIa	3125932	3126598	+	667	4	4	0.5	TGME49_202650		TGME49_chrVIIA	partial_novel	390897	391062	5	3	> 5	TGME49_280460-t26_1;	TRUE	49	0.0576923
TGME49_222075	1	3	0.333333		TGME49_chrVIIa	3158310	3158735	-	426	4	4	0.5	TGME49_202630		TGME49_chrXI	partial_novel	5233474	5234006	5	12	> 5	TGME49_316310-t26_1;	TRUE	196	0.0576923
TGME49_224235	1	3	0.333333		TGME49_chrVIIa	3675395	3675891	+	497	7	7	0.5	TGME49_202040		TGME49_chrX	partial_novel	2487663	2489179	5	5	> 5	TGME49_225120-t26_1;	TRUE	82	0.0574713
TGME49_224840	1	3	0.333333		TGME49_chrVIIa	3813495	3814199	+	705	4	4	0.5	TGME49_201770		TGME49_chrII	partial_novel	389969	390442	3	4	≤ 5	TGME49_221480-t26_1;	TRUE	66	0.0571429
TGME49_224928	1	3	0.333333		TGME49_chrVIIa	3977749	3978371	+	623	4	4	0.5	TGME49_201200		TGME49_chrX	partial_novel	1866666	1866961	5	10	> 5	TGME49_226020-t26_1;	TRUE	165	0.0571429
TGME49_225410	1	3	0.333333		TGME49_chrXI	3993658	3994776	-	1119	20	21	0.487805	TGME49_314310		TGME49_chrVIII	partial_novel	2211736	2212052	5	4	> 5	TGME49_232660-t26_1;	TRUE	66	0.0571429
TGME49_226985	1	3	0.333333		TGME49_chrXII	3334758	3335414	+	657	15	16	0.483871	TGME49_247420		TGME49_chrVIIA	partial_novel	1566960	1567421	5	8	≤ 5	TGME49_205170-t26_1;	TRUE	132	0.0571429
TGME49_232020	1	3	0.333333		TGME49_chrVI	1879751	1880134	+	384	14	15	0.482759	TGME49_242080		TGME49_chrXI	partial_novel	777616	778340	5	3	> 5	TGME49_309730-t26_1;	TRUE	50	0.0566038
TGME49_232500	1	3	0.333333		TGME49_chrIII	2257583	2257774	-	192	12	13	0.48	TGME49_299010		TGME49_chrX	partial_novel	5191372	5192348	5	4	> 5	TGME49_235930-t26_1;	TRUE	67	0.056338
TGME49_233210	1	3	0.333333		TGME49_chrIII	181430	182016	+	587	69	75	0.479167	TGME49_275860		TGME49_chrXI	partial_novel	306420	306798	5	4	> 5	TGME49_308860-t26_1;	TRUE	67	0.056338
TGME49_237210	1	3	0.333333		TGME49_chrIX	2937780	2938141	-	362	55	60	0.478261	TGME49_289050		TGME49_chrVI	partial_novel	2820098	2820369	3	24	> 5	TGME49_243730-t26_1;	TRUE	404	0.0560748
TGME49_241140	1	3	0.333333		TGME49_chrVI	1319451	1319542	-	92	11	12	0.478261	TGME49_240560		TGME49_chrVIIA	partial_novel	487701	487844	5	12	≤ 5	TGME49_280380-t26_1;	TRUE	202	0.0560748
TGME49_242435	1	3	0.333333		TGME49_chrX	2129163	2129985	+	823	11	12	0.478261	TGME49_225680		TGME49_chrIX	partial_novel	5820536	5821475	3	4	> 5	TGME49_306190-t26_1;	TRUE	68	0.0555556
TGME49_243400	1	3	0.333333		TGME49_chrIX	4360970	4361454	+	485	10	11	0.47619	TGME49_291810		TGME49_chrIB	partial_novel	1699262	1700109	3	3	> 5	TGME49_321620-t26_1;	TRUE	51	0.0555556
TGME49_246140	1	3	0.333333		TGME49_chrVIIa	4363063	4363269	-	207	20	22	0.47619	TGME49_282055		TGME49_chrIX	partial_novel	2175144	2176186	5	3	> 5	TGME49_264610-t26_1;	TRUE	51	0.0555556
TGME49_247580	1	3	0.333333		TGME49_chrVIIa	4360458	4360841	-	384	29	32	0.47541	TGME49_282055		TGME49_chrX	partial_novel	1926951	1927456	5	5	≤ 5	TGME49_225930-t26_1;	TRUE	85	0.0555556
TGME49_248170	1	3	0.333333		TGME49_chrXI	567445	567876	-	432	9	10	0.473684	TGME49_309220		TGME49_chrVIIB	partial_novel	3404857	3405327	5	34	≤ 5	TGME49_258470-t26_1;	TRUE	581	0.0552846
TGME49_248445	1	3	0.333333		TGME49_chrV	2591041	2591301	+	261	9	10	0.473684	TGME49_285150		TGME49_chrXI	partial_novel	1497879	1498571	5	4	> 5	TGME49_310640-t26_1;	TRUE	69	0.0547945
TGME49_248570	1	3	0.333333		TGME49_chrXII	6808314	6809010	+	697	9	10	0.473684	TGME49_276990		TGME49_chrXII	partial_novel	6053922	6054023	5	3	> 5	TGME49_278510-t26_1;	TRUE	52	0.0545455
TGME49_249160	1	3	0.333333		TGME49_chrII	865800	866141	+	342	9	10	0.473684	TGME49_222090		TGME49_chrXI	partial_novel	726647	727134	5	3	≤ 5	TGME49_309560-t26_1;	TRUE	52	0.0545455
TGME49_249170	1	3	0.333333		TGME49_chrII	223022	223484	+	463	9	10	0.473684	TGME49_221295		TGME49_chrXII	partial_novel	3826243	3826409	5	3	> 5	TGME49_248360-t26_1;	FALSE	52	0.0545455
TGME49_249310	1	3	0.333333		TGME49_chrXII	1117433	1118176	-	744	9	10	0.473684	TGME49_219130		TGME49_chrXII	partial_novel	3830984	3831105	5	16	> 5	TGME49_248390-t26_1;	TRUE	278	0.0544218
TGME49_254835	1	3	0.333333		TGME49_chrVIII	6775627	6776472	+	846	44	49	0.473118	TGME49_200290		TGME49_chrIA	partial_novel	140962	141645	3	5	≤ 5	TGME49_293180-t26_1;	TRUE	88	0.0537634
TGME49_257800	1	3	0.333333		TGME49_chrVIIb	3350531	3350689	-	159	8	9	0.470588	TGME49_258540		TGME49_chrV	partial_novel	2915778	2916193	5	5	> 5	TGME49_283850-t26_1;	TRUE	88	0.0537634
TGME49_260360	1	3	0.333333		TGME49_chrVIII	1647766	1648533	-	768	8	9	0.470588	TGME49_231920		TGME49_chrVIIB	partial_novel	478384	478799	5	4	≤ 5	TGME49_263560-t26_1;	TRUE	71	0.0533333
TGME49_260580	1	3	0.333333		TGME49_chrVIII	842787	843499	+	713	8	9	0.470588	TGME49_230500		TGME49_chrXII	partial_novel	5035120	5035906	3	5	> 5	TGME49_250115-t26_1;	TRUE	89	0.0531915
TGME49_261470	1	3	0.333333		TGME49_chrVIIa	3259789	3260105	-	317	8	9	0.470588	TGME49_202530		TGME49_chrIB	partial_novel	839693	840163	5	7	> 5	TGME49_208740-t26_1;	TRUE	125	0.0530303
TGME49_262520	1	3	0.333333		TGME49_chrVIII	6851989	6852737	-	749	16	18	0.470588	TGME49_200400		TGME49_chrIX	partial_novel	1056737	1057456	3	3	≤ 5	TGME49_266640-t26_1;	TRUE	54	0.0526316
TGME49_263430	1	3	0.333333		TGME49_chrXI	3132517	3133215	-	699	7	8	0.466667	TGME49_313140		TGME49_chrX	partial_novel	2154355	2154550	5	5	≤ 5	TGME49_225560-t26_1;	TRUE	90	0.0526316
TGME49_264225	1	3	0.333333		TGME49_chrXII	527043	527789	-	747	7	8	0.466667	TGME49_308040		TGME49_chrIX	partial_novel	1113766	1114365	5	3	≤ 5	TGME49_266460-t26_1;	TRUE	54	0.0526316
TGME49_265230	1	3	0.333333		TGME49_chrXII	248513	249135	-	623	21	24	0.466667	TGME49_300048		TGME49_chrXI	partial_novel	4103258	4103426	5	4	≤ 5	TGME49_314430-t26_1;	TRUE	72	0.0526316
TGME49_267650	1	3	0.333333		TGME49_chrXII	4908285	4908612	-	328	7	8	0.466667	TGME49_249860		TGME49_chrII	partial_novel	1776199	1776672	5	7	> 5	TGME49_297430-t26_1;	TRUE	127	0.0522388
TGME49_267710	1	3	0.333333		TGME49_chrX	942444	942803	+	360	7	8	0.466667	TGME49_227430		TGME49_chrIA	partial_novel	141898	142338	3	5	> 5	TGME49_293180-t26_1;	TRUE	91	0.0520833
TGME49_268780	1	3	0.333333		TGME49_chrV	1239240	1240008	+	769	7	8	0.466667	TGME49_213690		TGME49_chrXI	partial_novel	3910749	3911572	5	5	> 5	TGME49_314080-t26_1;	TRUE	91	0.0520833
TGME49_268990	1	3	0.333333		TGME49_chrVIIa	771716	772149	-	434	7	8	0.466667	TGME49_206630		TGME49_chrIV	partial_novel	551025	552284	5	14	≤ 5	TGME49_320050-t26_1;	TRUE	255	0.0520446
TGME49_269310	1	3	0.333333		KE139437	989	2673	+	1685	12	14	0.461538	TGME49_329800		TGME49_chrXII	partial_novel	6038698	6039420	5	7	≤ 5	TGME49_278530-t26_1;	TRUE	128	0.0518519
TGME49_273580	1	3	0.333333		TGME49_chrIX	4584911	4585101	-	191	6	7	0.461538	TGME49_292160		TGME49_chrIX	partial_novel	3598952	3599825	3	3	> 5	TGME49_290040-t26_1;	TRUE	55	0.0517241
TGME49_274130	1	3	0.333333		TGME49_chrIX	3682698	3683247	+	550	6	7	0.461538	TGME49_290290		TGME49_chrVIIB	partial_novel	3276371	3276740	3	3	≤ 5	TGME49_258660-t26_1;	TRUE	55	0.0517241
TGME49_278500	1	3	0.333333		TGME49_chrVIII	4903822	4904668	-	847	6	7	0.461538	TGME49_270890		TGME49_chrIA	partial_novel	1235840	1236471	3	3	≤ 5	TGME49_294870-t26_1;	TRUE	55	0.0517241
TGME49_285140	1	3	0.333333		TGME49_chrIX	917764	918061	+	298	6	7	0.461538	TGME49_266880		TGME49_chrXI	partial_novel	4111621	4112075	5	5	≤ 5	TGME49_314450-t26_1;	TRUE	92	0.0515464
TGME49_285200	1	3	0.333333		TGME49_chrXII	5340469	5340623	-	155	6	7	0.461538	TGME49_251170		TGME49_chrVIII	partial_novel	294400	294880	5	4	> 5	TGME49_229480-t26_1;	TRUE	74	0.0512821
TGME49_285540	1	3	0.333333		TGME49_chrXII	4789285	4790324	-	1040	6	7	0.461538	TGME49_249760		TGME49_chrVIII	partial_novel	1979243	1979429	5	6	≤ 5	TGME49_232250-t26_1;	TRUE	111	0.0512821
TGME49_288390	1	3	0.333333		TGME49_chrX	5247073	5247375	+	303	6	7	0.461538	TGME49_236030		TGME49_chrXI	partial_novel	1593061	1593252	5	8	≤ 5	TGME49_310790-t26_1;	TRUE	148	0.0512821
TGME49_290900	1	3	0.333333		TGME49_chrVIII	1647219	1647678	-	460	6	7	0.461538	TGME49_231920		TGME49_chrIA	partial_novel	541877	542076	5	11	≤ 5	TGME49_293740-t26_1;	TRUE	205	0.0509259
TGME49_294380	1	3	0.333333		TGME49_chrVIII	381169	381895	-	727	6	7	0.461538	TGME49_229690		TGME49_chrV	partial_novel	352892	353845	5	17	≤ 5	TGME49_220400-t26_1;	TRUE	317	0.0508982
TGME49_297170	1	3	0.333333		TGME49_chrX	3112799	3113765	+	967	6	7	0.461538	TGME49_224290		TGME49_chrVIIB	partial_novel	1530947	1531822	5	6	≤ 5	TGME49_261780-t26_1;	TRUE	112	0.0508475
TGME49_297640	1	3	0.333333		TGME49_chrVIIa	2729156	2729706	-	551	6	7	0.461538	TGME49_203160		TGME49_chrII	partial_novel	1751818	1752378	3	4	≤ 5	TGME49_297400-t26_1;	TRUE	75	0.0506329
TGME49_305600	1	3	0.333333		TGME49_chrXII	2799251	2799496	+	246	17	20	0.459459	TGME49_246485		TGME49_chrVIIB	partial_novel	3344831	3345366	5	4	≤ 5	TGME49_258540-t26_1;	TRUE	75	0.0506329
TGME49_306610	1	3	0.333333		TGME49_chrVI	3034646	3035073	+	428	22	26	0.458333	TGME49_244110		TGME49_chrV	partial_novel	3090246	3090366	5	6	> 5	TGME49_283540-t26_1;	TRUE	113	0.0504202
TGME49_311060	1	3	0.333333		TGME49_chrXI	284231	285042	+	812	5	6	0.454545	TGME49_308810		TGME49_chrVIIA	partial_novel	1562864	1563088	3	3	> 5	TGME49_205180-t26_1;	TRUE	57	0.05
TGME49_312175	1	3	0.333333		TGME49_chrXII	149400	149810	-	411	5	6	0.454545	TGME49_300220		TGME49_chrXII	partial_novel	1885153	1885667	5	4	> 5	TGME49_217510-t26_1;	TRUE	76	0.05
TGME49_313130	1	3	0.333333		TGME49_chrII	2222290	2222797	-	508	5	6	0.454545	TGME49_298040		TGME49_chrVIII	partial_novel	4447205	4447436	5	3	> 5	TGME49_271610-t26_1;	TRUE	57	0.05
TGME49_314030	1	3	0.333333		TGME49_chrIa	391912	392445	+	534	5	6	0.454545	TGME49_293540		TGME49_chrVIIB	partial_novel	1750875	1751482	5	3	≤ 5	TGME49_261440-t26_1;	TRUE	57	0.05
TGME49_315660	1	3	0.333333		TGME49_chrIX	1499440	1499724	-	285	5	6	0.454545	TGME49_265530		TGME49_chrXI	partial_novel	2226796	2227044	5	11	≤ 5	TGME49_311720-t26_1;	TRUE	209	0.05
TGME49_318460	1	3	0.333333		TGME49_chrVIIb	3526239	3526739	-	501	5	6	0.454545	TGME49_258180		TGME49_chrVI	partial_novel	551663	552793	5	8	≤ 5	TGME49_239330-t26_1;	TRUE	153	0.0496894
TGME49_319860	1	3	0.333333		TGME49_chrIII	2000924	2001481	-	558	10	12	0.454545	TGME49_254870		TGME49_chrII	partial_novel	2063611	2063812	5	5	> 5	TGME49_297840-t26_1;	TRUE	96	0.049505
TGME49_320000	1	3	0.333333		TGME49_chrVI	888208	888894	+	687	10	12	0.454545	TGME49_239748		TGME49_chrX	partial_novel	2487626	2489146	3	4	> 5	TGME49_225120-t26_1;	TRUE	77	0.0493827
TGME49_321610	1	3	0.333333		TGME49_chrVI	506238	507437	-	1200	5	6	0.454545	TGME49_239270		TGME49_chrVIII	partial_novel	3286253	3286703	3	4	> 5	TGME49_273770-t26_1;	TRUE	77	0.0493827
TGME49_217530	31	94	0.329787		TGME49_chrVIII	21419	21620	+	202	5	6	0.454545	TGME49_229010		TGME49_chrIX	partial_novel	2937297	2937660	3	4	> 5	TGME49_289050-t26_1;	TRUE	77	0.0493827
TGME49_258170	19	58	0.327586		TGME49_chrVIIa	766450	766950	+	501	5	6	0.454545	TGME49_206640		TGME49_chrX	partial_novel	1525638	1526160	5	4	> 5	TGME49_226580-t26_1;	TRUE	77	0.0493827
TGME49_270300	10	31	0.322581		TGME49_chrVIIa	3539590	3540795	-	1206	5	6	0.454545	TGME49_202190		TGME49_chrVIIA	partial_novel	2293602	2294704	3	3	> 5	TGME49_203720-t26_1;	TRUE	58	0.0491803
TGME49_236540	27	84	0.321429		TGME49_chrVI	941953	942340	-	388	51	62	0.451327	TGME49_239820		TGME49_chrX	partial_novel	2486837	2489553	5	8	> 5	TGME49_225120-t26_1;	TRUE	155	0.0490798
TGME49_228400	9	28	0.321429		TGME49_chrXII	257112	257575	-	464	46	56	0.45098	TGME49_300040		TGME49_chrXII	partial_novel	6038723	6039754	5	7	> 5	TGME49_278530-t26_1;	TRUE	136	0.048951
TGME49_292920	9	28	0.321429		TGME49_chrVIII	3056256	3056589	+	334	9	11	0.45	TGME49_274050		TGME49_chrVIIA	partial_novel	3794244	3794625	3	35	> 5	TGME49_201780-t26_1;	TRUE	681	0.0488827
TGME49_264030	17	53	0.320755		TGME49_chrXII	6053110	6053359	+	250	13	16	0.448276	TGME49_278510		TGME49_chrVIIB	partial_novel	289865	290582	5	3	≤ 5	TGME49_263850-t26_1;	TRUE	59	0.0483871
TGME49_232830	16	50	0.32		TGME49_chrIV	2350036	2350385	+	350	17	21	0.447368	TGME49_301250		TGME49_chrIII	partial_novel	182518	182954	5	7	≤ 5	TGME49_275860-t26_1;	TRUE	138	0.0482759
TGME49_209100	8	25	0.32		TGME49_chrXI	1504996	1505449	+	454	8	10	0.444444	TGME49_310660		TGME49_chrVIIA	partial_novel	1217059	1217354	5	4	≤ 5	TGME49_205680-t26_1;	TRUE	79	0.0481928
TGME49_213392	8	25	0.32		TGME49_chrXII	533481	534006	+	526	4	5	0.444444	TGME49_308050		TGME49_chrVIIB	partial_novel	493304	493947	3	3	> 5	TGME49_263530-t26_1;	TRUE	60	0.047619
TGME49_217870	8	25	0.32		TGME49_chrII	2242512	2242889	+	378	4	5	0.444444	TGME49_298060		TGME49_chrX	partial_novel	4174456	4174888	5	4	≤ 5	TGME49_234180-t26_1;	TRUE	80	0.047619
TGME49_235340	8	25	0.32		TGME49_chrIX	4265596	4266471	-	876	4	5	0.444444	TGME49_291350		TGME49_chrVIIA	partial_novel	3913774	3914427	3	4	> 5	TGME49_201380-t26_1;	TRUE	81	0.0470588
TGME49_269900	8	25	0.32		TGME49_chrIX	3669990	3670240	+	251	4	5	0.444444	TGME49_290260		TGME49_chrIII	partial_novel	120192	120771	3	4	> 5	TGME49_276140-t26_1;	TRUE	81	0.0470588
TGME49_281520	8	25	0.32		TGME49_chrIX	3372112	3372212	+	101	4	5	0.444444	TGME49_289670		TGME49_chrIII	partial_novel	120186	120771	3	4	> 5	TGME49_276140-t26_1;	TRUE	81	0.0470588
TGME49_286010	8	25	0.32		TGME49_chrV	1833790	1834785	+	996	12	15	0.444444	TGME49_286430		TGME49_chrVIIB	partial_novel	814787	815127	3	20	≤ 5	TGME49_263090-t26_1;	TRUE	406	0.0469484
TGME49_309800	8	25	0.32		TGME49_chrIII	179386	179723	-	338	12	15	0.444444	TGME49_275870		TGME49_chrII	partial_novel	109747	110322	3	3	> 5	TGME49_221180-t26_1;	TRUE	61	0.046875
TGME49_318750	8	25	0.32		TGME49_chrVIII	5031360	5032064	-	705	4	5	0.444444	TGME49_270740		TGME49_chrX	partial_novel	6122001	6122325	5	45	≤ 5	TGME49_214220-t26_1;	TRUE	916	0.0468262
TGME49_205290	7	22	0.318182		TGME49_chrVIII	5891873	5892048	+	176	8	10	0.444444	TGME49_269330		TGME49_chrXI	partial_novel	5844736	5845790	3	5	≤ 5	TGME49_216860-t26_1;	TRUE	102	0.046729
TGME49_250700	7	22	0.318182		TGME49_chrIX	1011708	1011803	-	96	8	10	0.444444	TGME49_266690		TGME49_chrX	partial_novel	2153849	2154202	5	5	> 5	TGME49_225560-t26_1;	TRUE	102	0.046729
TGME49_277710	7	22	0.318182		TGME49_chrVIIb	2230754	2231104	+	351	8	10	0.444444	TGME49_260480		TGME49_chrX	partial_novel	3060217	3060970	5	7	≤ 5	TGME49_224460-t26_1;	TRUE	143	0.0466667
TGME49_312280	7	22	0.318182		TGME49_chrVIIb	2899198	2899742	-	545	4	5	0.444444	TGME49_259190		TGME49_chrIX	partial_novel	900526	901165	5	8	> 5	TGME49_266920-t26_1;	TRUE	164	0.0465116
TGME49_314860	7	22	0.318182		TGME49_chrVIIb	3555593	3556201	+	609	4	5	0.444444	TGME49_258130		TGME49_chrVIIB	partial_novel	4948775	4949338	5	15	≤ 5	TGME49_255260-t26_1;	TRUE	308	0.0464396
TGME49_318600	7	22	0.318182		TGME49_chrVIIb	3606051	3606568	-	518	4	5	0.444444	TGME49_258070		TGME49_chrVIIB	partial_novel	3909206	3910967	3	3	> 5	TGME49_257685-t26_1;	TRUE	62	0.0461538
TGME49_221295	13	41	0.317073		TGME49_chrVIIb	4745131	4746022	+	892	12	15	0.444444	TGME49_255670		TGME49_chrIA	partial_novel	1336401	1337032	3	3	> 5	TGME49_295030-t26_1;	TRUE	62	0.0461538
TGME49_297470	13	41	0.317073		TGME49_chrXII	3565308	3565710	-	403	4	5	0.444444	TGME49_247760		TGME49_chrIB	partial_novel	839693	840170	5	6	> 5	TGME49_208740-t26_1;	TRUE	125	0.0458015
TGME49_298630	13	41	0.317073		TGME49_chrXII	2765013	2765287	-	275	4	5	0.444444	TGME49_246330		TGME49_chrIX	partial_novel	901918	902294	5	9	> 5	TGME49_266920-t26_1;	TRUE	188	0.0456853
TGME49_217400	6	19	0.315789		TGME49_chrVI	2460204	2460654	+	451	4	5	0.444444	TGME49_243240		TGME49_chrVIII	partial_novel	2211530	2211634	3	4	> 5	TGME49_232660-t26_1;	TRUE	84	0.0454545
TGME49_225310	6	19	0.315789		TGME49_chrVI	2064845	2065887	-	1043	4	5	0.444444	TGME49_242460		TGME49_chrIV	partial_novel	2163441	2163591	5	9	> 5	TGME49_210682-t26_1;	TRUE	189	0.0454545
TGME49_248640	6	19	0.315789		TGME49_chrX	5901324	5902399	+	1076	4	5	0.444444	TGME49_237470		TGME49_chrVI	partial_novel	941591	942320	5	3	> 5	TGME49_239820-t26_1;	TRUE	63	0.0454545
TGME49_270890	6	19	0.315789		TGME49_chrVIII	2233075	2233226	+	152	8	10	0.444444	TGME49_232690		TGME49_chrII	partial_novel	1253543	1254460	5	5	≤ 5	TGME49_222840-t26_1;	TRUE	105	0.0454545
TGME49_295420	23	73	0.315068		TGME49_chrVIII	418780	419701	-	922	4	5	0.444444	TGME49_229750		TGME49_chrVIII	partial_novel	3596236	3596817	5	4	≤ 5	TGME49_273320-t26_1;	TRUE	84	0.0454545
TGME49_204480	11	35	0.314286		TGME49_chrX	950214	950849	-	636	4	5	0.444444	TGME49_227420		TGME49_chrXII	partial_novel	3818273	3818608	3	5	> 5	TGME49_248340-t26_1;	TRUE	106	0.045045
TGME49_224050	5	16	0.3125		TGME49_chrX	3767768	3768243	-	476	4	5	0.444444	TGME49_223510		TGME49_chrX	partial_novel	2489664	2489830	3	8	> 5	TGME49_225120-t26_1;	TRUE	170	0.0449438
TGME49_228200	5	16	0.3125		TGME49_chrXI	6471042	6471658	+	617	12	15	0.444444	TGME49_216010		TGME49_chrIII	partial_novel	1341602	1342088	3	3	> 5	TGME49_253930-t26_1;	TRUE	64	0.0447761
TGME49_239690	5	16	0.3125		TGME49_chrIb	1531615	1532233	+	619	4	5	0.444444	TGME49_209880		TGME49_chrIX	partial_novel	3830655	3830790	5	3	> 5	TGME49_290670-t26_1;	TRUE	64	0.0447761
TGME49_306040	5	16	0.3125		TGME49_chrIb	1340857	1341094	-	238	4	5	0.444444	TGME49_209570		TGME49_chrIV	partial_novel	210373	210771	5	5	> 5	TGME49_320600-t26_1;	TRUE	107	0.0446429
TGME49_315940	5	16	0.3125		TGME49_chrIb	756948	757481	+	534	4	5	0.444444	TGME49_208530		TGME49_chrIB	partial_novel	640020	640228	5	6	≤ 5	TGME49_208370-t26_1;	TRUE	129	0.0444444
TGME49_229000	14	45	0.311111		TGME49_chrIb	441678	441983	+	306	4	5	0.444444	TGME49_207920		TGME49_chrIB	partial_novel	1569891	1570804	5	3	> 5	TGME49_209950-t26_1;	TRUE	65	0.0441176
TGME49_202310	9	29	0.310345		TGME49_chrVIIa	2206319	2206761	-	443	4	5	0.444444	TGME49_203820		TGME49_chrVIIB	partial_novel	428986	430001	5	3	≤ 5	TGME49_263630-t26_1;	TRUE	65	0.0441176
TGME49_286120	9	29	0.310345		TGME49_chrX	2490324	2490746	+	423	102	128	0.443478	TGME49_225120		TGME49_chrIB	partial_novel	1640478	1641209	3	5	≤ 5	TGME49_321680-t26_1;	TRUE	109	0.0438596
TGME49_236650	69	224	0.308036		TGME49_chrVIII	5545186	5545690	-	505	19	24	0.44186	TGME49_269920		TGME49_chrVIIB	partial_novel	1534259	1534640	5	5	> 5	TGME49_261780-t26_1;	TRUE	109	0.0438596
TGME49_223410	12	39	0.307692		TGME49_chrVI	890109	890348	+	240	11	14	0.44	TGME49_239748		TGME49_chrX	partial_novel	2489679	2490275	5	8	> 5	TGME49_225120-t26_1;	TRUE	175	0.0437158
TGME49_244390	12	39	0.307692		TGME49_chrXI	4920857	4921878	+	1022	7	9	0.4375	TGME49_315710		TGME49_chrIX	partial_novel	905409	905548	3	4	> 5	TGME49_266920-t26_1;	TRUE	88	0.0434783
TGME49_315780	12	39	0.307692		TGME49_chrIV	2474364	2474968	+	605	7	9	0.4375	TGME49_301430		TGME49_chrIX	partial_novel	905400	905548	3	4	≤ 5	TGME49_266920-t26_1;	TRUE	88	0.0434783
TGME49_245640	8	26	0.307692		TGME49_chrVIII	6232626	6233565	-	940	7	9	0.4375	TGME49_268880		TGME49_chrII	partial_novel	389974	390455	5	3	> 5	TGME49_221480-t26_1;	TRUE	66	0.0434783
TGME49_201150	4	13	0.307692		TGME49_chrXII	2676787	2677195	-	409	7	9	0.4375	TGME49_246120		TGME49_chrVIIB	partial_novel	3855502	3855854	5	3	> 5	TGME49_257750-t26_1;	TRUE	66	0.0434783
TGME49_204410	4	13	0.307692		TGME49_chrVI	926088	926402	-	315	7	9	0.4375	TGME49_239800		TGME49_chrIX	partial_novel	866035	866176	5	3	> 5	TGME49_266970-t26_1;	TRUE	66	0.0434783
TGME49_205220	4	13	0.307692		TGME49_chrX	3765734	3765993	-	260	7	9	0.4375	TGME49_223510		TGME49_chrVIII	partial_novel	5067039	5067348	5	3	≤ 5	TGME49_270700-t26_1;	TRUE	66	0.0434783
TGME49_221660	4	13	0.307692		TGME49_chrVI	1815618	1816859	-	1242	10	13	0.434783	TGME49_242000		TGME49_chrVIII	partial_novel	2211794	2212072	3	3	> 5	TGME49_232660-t26_1;	TRUE	67	0.0428571
TGME49_222280	4	13	0.307692		TGME49_chrII	1347408	1347812	+	405	10	13	0.434783	TGME49_222970		TGME49_chrXI	partial_novel	774099	774744	3	3	≤ 5	TGME49_309730-t26_1;	TRUE	67	0.0428571
TGME49_224700	4	13	0.307692		TGME49_chrX	5190431	5192348	+	1918	51	67	0.432203	TGME49_235930		TGME49_chrX	partial_novel	5191230	5192348	5	3	> 5	TGME49_235930-t26_1;	TRUE	67	0.0428571
TGME49_225090	4	13	0.307692		TGME49_chrVIIb	2848802	2849648	-	847	35	46	0.432099	TGME49_259240		TGME49_chrX	partial_novel	5191370	5192348	5	3	> 5	TGME49_235930-t26_1;	TRUE	67	0.0428571
TGME49_227060	4	13	0.307692		TGME49_chrIV	708878	709159	+	282	3	4	0.428571	TGME49_319880		TGME49_chrV	partial_novel	3090242	3090575	3	5	≤ 5	TGME49_283540-t26_1;	TRUE	113	0.0423729
TGME49_227420	4	13	0.307692		TGME49_chrXI	4445184	4445619	-	436	3	4	0.428571	TGME49_314970		TGME49_chrXII	partial_novel	358449	358960	3	3	> 5	TGME49_299670-t26_1;	TRUE	69	0.0416667
TGME49_233260	4	13	0.307692		TGME49_chrXI	3289064	3289790	-	727	3	4	0.428571	TGME49_313340		TGME49_chrXII	partial_novel	165904	166320	5	11	> 5	TGME49_300190-t26_1;	TRUE	255	0.0413534
TGME49_236510	4	13	0.307692		TGME49_chrVIIa	513389	513735	-	347	3	4	0.428571	TGME49_304470		TGME49_chrIV	partial_novel	1731667	1732085	5	3	> 5	TGME49_211420-t26_1;	TRUE	70	0.0410959
TGME49_240910	4	13	0.307692		TGME49_chrIa	506154	506372	+	219	3	4	0.428571	TGME49_293680		TGME49_chrXII	partial_novel	299797	300485	5	3	≤ 5	TGME49_299980-t26_1;	TRUE	70	0.0410959
TGME49_246330	4	13	0.307692		TGME49_chrIX	4718434	4718838	+	405	15	20	0.428571	TGME49_292375		TGME49_chrVIIB	partial_novel	1531879	1532418	5	5	> 5	TGME49_261780-t26_1;	TRUE	117	0.0409836
TGME49_249630	4	13	0.307692		TGME49_chrIX	4138883	4139489	+	607	3	4	0.428571	TGME49_291120		TGME49_chrIII	partial_novel	1458389	1459325	3	7	≤ 5	TGME49_254120-t26_1;	TRUE	165	0.0406977
TGME49_257340	4	13	0.307692		TGME49_chrIX	4139611	4140312	+	702	3	4	0.428571	TGME49_291120		TGME49_chrIX	partial_novel	3831477	3831824	5	3	≤ 5	TGME49_290670-t26_1;	TRUE	71	0.0405405
TGME49_259190	4	13	0.307692		TGME49_chrIX	3618039	3618283	-	245	3	4	0.428571	TGME49_290170		TGME49_chrV	partial_novel	1820267	1820647	5	4	> 5	TGME49_286470-t26_1;	TRUE	95	0.040404
TGME49_262935	4	13	0.307692		TGME49_chrIX	3370568	3370718	+	151	3	4	0.428571	TGME49_289670		TGME49_chrXII	partial_novel	4393680	4394032	3	5	> 5	TGME49_249240-t26_1;	TRUE	120	0.04
TGME49_266260	4	13	0.307692		TGME49_chrIX	2627153	2627248	+	96	6	8	0.428571	TGME49_288580		TGME49_chrVIIA	partial_novel	1964823	1965540	3	3	≤ 5	TGME49_204130-t26_1;	TRUE	72	0.04
TGME49_272530	4	13	0.307692		TGME49_chrIX	2280883	2281428	-	546	3	4	0.428571	TGME49_287980		TGME49_chrVIIB	partial_novel	2270540	2270976	3	6	≤ 5	TGME49_260440-t26_1;	TRUE	144	0.04
TGME49_280610	4	13	0.307692		TGME49_chrIX	2282389	2282829	-	441	3	4	0.428571	TGME49_287980		TGME49_chrXII	partial_novel	4393168	4393591	5	5	> 5	TGME49_249240-t26_1;	TRUE	120	0.04
TGME49_280710	4	13	0.307692		TGME49_chrV	1670525	1670842	+	318	3	4	0.428571	TGME49_286790		TGME49_chrIX	partial_novel	3341162	3341268	5	8	≤ 5	TGME49_289600-t26_1;	TRUE	192	0.04
TGME49_286130	4	13	0.307692		TGME49_chrV	1719307	1719749	-	443	3	4	0.428571	TGME49_286690		TGME49_chrVIII	partial_novel	667083	667693	5	11	> 5	TGME49_230180-t26_1;	TRUE	265	0.0398551
TGME49_288400	4	13	0.307692		TGME49_chrVIIa	4098386	4098592	-	207	3	4	0.428571	TGME49_281430		TGME49_chrX	partial_novel	6611236	6612111	3	3	> 5	TGME49_214950-t26_1;	TRUE	73	0.0394737
TGME49_289900	4	13	0.307692		TGME49_chrIX	211890	212780	-	891	6	8	0.428571	TGME49_279390		TGME49_chrVIIB	partial_novel	1770878	1771703	5	4	≤ 5	TGME49_261400-t26_1;	TRUE	98	0.0392157
TGME49_294898	4	13	0.307692		TGME49_chrIX	219189	219370	+	182	18	24	0.428571	TGME49_279380		TGME49_chrIX	partial_novel	5400167	5400730	3	3	> 5	TGME49_305460-t26_1;	TRUE	74	0.038961
TGME49_314710	4	13	0.307692		TGME49_chrVIII	3012569	3013107	-	539	3	4	0.428571	TGME49_274120		TGME49_chrVIII	partial_novel	2099833	2100352	5	3	> 5	TGME49_232440-t26_1;	TRUE	74	0.038961
TGME49_216930	11	36	0.305556		TGME49_chrVIII	3625586	3626004	+	419	3	4	0.428571	TGME49_273200		TGME49_chrVIII	partial_novel	2098810	2099167	3	3	≤ 5	TGME49_232440-t26_1;	TRUE	75	0.0384615
TGME49_204370	14	46	0.304348		TGME49_chrVIII	4137859	4138573	-	715	3	4	0.428571	TGME49_272210		TGME49_chrV	partial_novel	2977262	2977615	5	3	> 5	TGME49_283780-t26_1;	TRUE	75	0.0384615
TGME49_313760	14	46	0.304348		TGME49_chrVIII	4980186	4980491	-	306	3	4	0.428571	TGME49_270810		TGME49_chrX	partial_novel	3933408	3933662	5	5	≤ 5	TGME49_212300-t26_1;	TRUE	125	0.0384615
TGME49_275802	7	23	0.304348		TGME49_chrVIII	5304013	5304606	+	594	3	4	0.428571	TGME49_270270		TGME49_chrIX	partial_novel	5451361	5451473	5	8	≤ 5	TGME49_305520-t26_1;	TRUE	200	0.0384615
TGME49_225150	21	70	0.3		TGME49_chrVIII	5404997	5405493	+	497	3	4	0.428571	TGME49_270100		TGME49_chrIA	partial_novel	701978	702608	5	19	> 5	TGME49_294200-t26_1;	TRUE	477	0.0383065
TGME49_291680	9	30	0.3		TGME49_chrVIII	5543065	5543378	-	314	24	32	0.428571	TGME49_269920		TGME49_chrVI	partial_novel	1687699	1687999	5	5	≤ 5	TGME49_241240-t26_1;	TRUE	126	0.0381679
TGME49_205750	6	20	0.3		TGME49_chrVIII	5660948	5662237	-	1290	3	4	0.428571	TGME49_269710		TGME49_chrVIIA	partial_novel	2236492	2238669	5	4	> 5	TGME49_203790-t26_1;	TRUE	101	0.0380952
TGME49_213650	6	20	0.3		TGME49_chrVIII	6322349	6322702	-	354	3	4	0.428571	TGME49_268770		TGME49_chrXI	partial_novel	4312908	4313229	5	17	> 5	TGME49_314810-t26_1;	TRUE	430	0.0380313
TGME49_226370	6	20	0.3		TGME49_chrVIII	6561975	6562251	-	277	3	4	0.428571	TGME49_268290		TGME49_chrXII	partial_novel	1884990	1885667	5	3	> 5	TGME49_217510-t26_1;	TRUE	76	0.0379747
TGME49_235160	6	20	0.3		TGME49_chrIX	602586	603217	+	632	3	4	0.428571	TGME49_267520		TGME49_chrX	partial_novel	5471837	5471964	3	6	> 5	TGME49_236650-t26_1;	TRUE	153	0.0377358
TGME49_257990	6	20	0.3		TGME49_chrIX	916690	916939	+	250	3	4	0.428571	TGME49_266880		TGME49_chrVI	partial_novel	939481	939697	3	4	> 5	TGME49_239820-t26_1;	TRUE	102	0.0377358
TGME49_261750	6	20	0.3		TGME49_chrIX	1248432	1248710	+	279	3	4	0.428571	TGME49_266280		TGME49_chrXI	partial_novel	5844740	5845787	5	4	≤ 5	TGME49_216860-t26_1;	TRUE	102	0.0377358
TGME49_263070	6	20	0.3		TGME49_chrVIIb	1117369	1117700	-	332	3	4	0.428571	TGME49_262630		TGME49_chrXII	partial_novel	6038700	6039712	3	5	> 5	TGME49_278530-t26_1;	TRUE	128	0.037594
TGME49_263490	6	20	0.3		TGME49_chrVIIb	1924530	1925322	-	793	6	8	0.428571	TGME49_261022		TGME49_chrVIIB	partial_novel	3912376	3913570	5	3	> 5	TGME49_257680-t26_1;	TRUE	77	0.0375
TGME49_297500	6	20	0.3		TGME49_chrVIIb	2421404	2421763	-	360	3	4	0.428571	TGME49_260250		TGME49_chrX	partial_novel	2487630	2488269	5	3	≤ 5	TGME49_225120-t26_1;	TRUE	77	0.0375
TGME49_315770	6	20	0.3		TGME49_chrVIIb	2560908	2561546	-	639	3	4	0.428571	TGME49_259980		TGME49_chrVIIB	partial_novel	3912334	3912844	5	3	≤ 5	TGME49_257680-t26_1;	TRUE	77	0.0375
TGME49_202120	3	10	0.3		TGME49_chrVIIb	2763581	2763669	+	89	3	4	0.428571	TGME49_259580		TGME49_chrXII	partial_novel	3179047	3179379	5	5	≤ 5	TGME49_247220-t26_1;	TRUE	129	0.0373134
TGME49_213400	3	10	0.3		TGME49_chrVIIb	4191567	4192181	+	615	3	4	0.428571	TGME49_257150		TGME49_chrVIIB	partial_novel	2415209	2416467	5	6	> 5	TGME49_260260-t26_1;	TRUE	156	0.037037
TGME49_223060	3	10	0.3		TGME49_chrVIIb	4886069	4886431	-	363	3	4	0.428571	TGME49_255350		TGME49_chrIB	partial_novel	327555	327995	5	9	≤ 5	TGME49_207840-t26_1;	TRUE	234	0.037037
TGME49_224240	3	10	0.3		TGME49_chrXII	4111680	4111974	+	295	3	4	0.428571	TGME49_248710		TGME49_chrX	partial_novel	1864334	1864455	5	8	≤ 5	TGME49_226020-t26_1;	TRUE	208	0.037037
TGME49_238080	3	10	0.3		TGME49_chrVI	3521172	3521793	-	622	3	4	0.428571	TGME49_244840		TGME49_chrIA	partial_novel	278132	278476	5	7	≤ 5	TGME49_293360-t26_1;	TRUE	182	0.037037
TGME49_243440	3	10	0.3		TGME49_chrVI	2918336	2919107	-	772	3	4	0.428571	TGME49_243960		TGME49_chrIB	partial_novel	328459	329017	5	7	≤ 5	TGME49_207840-t26_1;	TRUE	183	0.0368421
TGME49_262990	3	10	0.3		TGME49_chrVI	1768004	1768638	-	635	3	4	0.428571	TGME49_241860		TGME49_chrVIII	partial_novel	651375	651823	3	18	> 5	TGME49_230160-t26_1;	TRUE	473	0.0366599
TGME49_265190	3	10	0.3		TGME49_chrX	5219539	5220191	+	653	3	4	0.428571	TGME49_235980		TGME49_chrX	partial_novel	1926505	1926815	5	3	> 5	TGME49_225930-t26_1;	TRUE	79	0.0365854
TGME49_268770	3	10	0.3		TGME49_chrX	4497002	4497705	+	704	6	8	0.428571	TGME49_234610		TGME49_chrIX	partial_novel	3359165	3359564	5	3	> 5	TGME49_289630-t26_1;	TRUE	79	0.0365854
TGME49_270530	3	10	0.3		TGME49_chrX	600496	600911	+	416	3	4	0.428571	TGME49_228080		TGME49_chrIX	partial_novel	3359191	3359564	5	3	> 5	TGME49_289630-t26_1;	TRUE	79	0.0365854
TGME49_272030	3	10	0.3		TGME49_chrX	2328991	2329266	-	276	3	4	0.428571	TGME49_225300		TGME49_chrIB	partial_novel	1571161	1571396	5	3	≤ 5	TGME49_209950-t26_1;	TRUE	79	0.0365854
TGME49_285800	3	10	0.3		TGME49_chrX	2653073	2653575	+	503	3	4	0.428571	TGME49_224940		TGME49_chrVIII	partial_novel	1974564	1975188	5	6	≤ 5	TGME49_232250-t26_1;	TRUE	158	0.0365854
TGME49_286690	3	10	0.3		TGME49_chrX	3663447	3663645	+	199	3	4	0.428571	TGME49_223672		TGME49_chrXII	partial_novel	4976380	4977489	5	8	≤ 5	TGME49_249990-t26_1;	TRUE	211	0.0365297
TGME49_293660	3	10	0.3		TGME49_chrXII	1308512	1308711	-	200	3	4	0.428571	TGME49_218780		TGME49_chrXI	partial_novel	1499372	1499787	5	3	≤ 5	TGME49_310640-t26_1;	TRUE	80	0.0361446
TGME49_308590	3	10	0.3		TGME49_chrXI	5963231	5963673	+	443	3	4	0.428571	TGME49_216680		TGME49_chrIX	partial_novel	1325854	1326218	5	10	> 5	TGME49_266060-t26_1;	TRUE	272	0.035461
TGME49_308830	3	10	0.3		TGME49_chrXI	6093366	6094004	-	639	3	4	0.428571	TGME49_216530		TGME49_chrX	partial_novel	2486936	2489179	5	3	> 5	TGME49_225120-t26_1;	TRUE	82	0.0352941
TGME49_316900	3	10	0.3		TGME49_chrX	7034558	7034882	-	325	6	8	0.428571	TGME49_215590		TGME49_chrVI	partial_novel	2725335	2726248	5	6	> 5	TGME49_243570-t26_1;	TRUE	164	0.0352941
TGME49_203030	14	47	0.297872		TGME49_chrX	6993854	6994226	-	373	3	4	0.428571	TGME49_215510		TGME49_chrVI	partial_novel	1872151	1873434	5	3	> 5	TGME49_242070-t26_1;	TRUE	83	0.0348837
TGME49_275450	8	27	0.296296		TGME49_chrX	6878375	6878951	+	577	6	8	0.428571	TGME49_215290		TGME49_chrX	partial_novel	894430	895386	5	10	> 5	TGME49_227600-t26_1;	TRUE	277	0.0348432
TGME49_297430	58	196	0.295918		TGME49_chrX	6842590	6843313	+	724	3	4	0.428571	TGME49_215250		TGME49_chrVIIA	partial_novel	2822852	2823025	5	4	> 5	TGME49_203060-t26_1;	TRUE	111	0.0347826
TGME49_273310	21	71	0.295775		TGME49_chrX	3983723	3983952	+	230	3	4	0.428571	TGME49_212200		TGME49_chrX	partial_novel	1182334	1183256	3	5	> 5	TGME49_226970-t26_1;	TRUE	139	0.0347222
TGME49_283540	68	230	0.295652		TGME49_chrX	4011499	4011813	-	315	3	4	0.428571	TGME49_212150		TGME49_chrIX	partial_novel	3521200	3521324	5	5	> 5	TGME49_289920-t26_1;	TRUE	139	0.0347222
TGME49_273070	13	44	0.295455		TGME49_chrIV	1994892	1996858	-	1967	3	4	0.428571	TGME49_210980		TGME49_chrIV	partial_novel	1657485	1658372	3	11	> 5	TGME49_211630-t26_1;	TRUE	308	0.0344828
TGME49_299030	10	34	0.294118		TGME49_chrIb	1563781	1564012	+	232	6	8	0.428571	TGME49_209940		TGME49_chrVIII	partial_novel	474488	474775	5	6	> 5	TGME49_229930-t26_1;	TRUE	168	0.0344828
TGME49_210380	5	17	0.294118		TGME49_chrIb	1397404	1397817	+	414	3	4	0.428571	TGME49_209680		TGME49_chrVIII	partial_novel	4277606	4278102	5	4	≤ 5	TGME49_271930-t26_1;	TRUE	112	0.0344828
TGME49_214300	5	17	0.294118		TGME49_chrIb	1045458	1045647	-	190	3	4	0.428571	TGME49_209100		TGME49_chrVIIA	partial_novel	3047621	3048030	5	4	≤ 5	TGME49_202770-t26_1;	TRUE	113	0.034188
TGME49_218570	5	17	0.294118		TGME49_chrVIIa	1982914	1983343	-	430	3	4	0.428571	TGME49_204100		TGME49_chrIB	partial_novel	637884	638104	5	3	≤ 5	TGME49_208370-t26_1;	TRUE	85	0.0340909
TGME49_219860	5	17	0.294118		TGME49_chrVIIa	2397272	2397766	+	495	3	4	0.428571	TGME49_203620		TGME49_chrVIII	partial_novel	2219035	2219189	5	7	≤ 5	TGME49_232670-t26_1;	TRUE	199	0.0339806
TGME49_221160	5	17	0.294118		TGME49_chrVIIa	2825098	2825255	+	158	3	4	0.428571	TGME49_203050		TGME49_chrX	partial_novel	6972068	6972924	5	6	≤ 5	TGME49_215460-t26_1;	TRUE	172	0.0337079
TGME49_232610	5	17	0.294118		TGME49_chrVIII	1122970	1123337	+	368	20	27	0.425532	TGME49_230940		TGME49_chrVI	partial_novel	942444	942725	5	3	≤ 5	TGME49_239820-t26_1;	TRUE	86	0.0337079
TGME49_247240	5	17	0.294118		TGME49_chrIV	1851023	1851396	-	374	28	38	0.424242	TGME49_211290		TGME49_chrIX	partial_novel	3361341	3361625	5	3	> 5	TGME49_289630-t26_1;	TRUE	87	0.0333333
TGME49_257060	5	17	0.294118		TGME49_chrVIIb	3275413	3275669	-	257	22	30	0.423077	TGME49_258660		TGME49_chrXII	partial_novel	3177731	3178100	5	5	≤ 5	TGME49_247220-t26_1;	TRUE	146	0.0331126
TGME49_264940	5	17	0.294118		TGME49_chrIX	5076995	5077530	+	536	16	22	0.421053	TGME49_304890		TGME49_chrVIIA	partial_novel	1732520	1732722	5	24	> 5	TGME49_204530-t26_1;	TRUE	706	0.0328767
TGME49_306030	5	17	0.294118		TGME49_chrIa	1345950	1346757	-	808	8	11	0.421053	TGME49_295040		TGME49_chrXI	partial_novel	4647405	4647658	3	4	≤ 5	TGME49_315320-t26_1;	TRUE	118	0.0327869
TGME49_316770	5	17	0.294118		TGME49_chrIa	1336402	1336674	+	273	45	62	0.420561	TGME49_295030		TGME49_chrVIIA	partial_novel	3915899	3916613	3	3	> 5	TGME49_201380-t26_1;	TRUE	89	0.0326087
TGME49_200310	17	58	0.293103		TGME49_chrVIIb	639975	640792	-	818	29	40	0.42029	TGME49_263320		TGME49_chrX	partial_novel	6292307	6292706	3	3	> 5	TGME49_214440-t26_1;	TRUE	89	0.0326087
TGME49_232130	12	41	0.292683		TGME49_chrXI	2287941	2288626	-	686	13	18	0.419355	TGME49_311780		TGME49_chrII	partial_novel	2066928	2067823	3	3	> 5	TGME49_297840-t26_1;	TRUE	89	0.0326087
TGME49_260540	14	48	0.291667		TGME49_chrXI	5183942	5184640	-	699	5	7	0.416667	TGME49_316200		TGME49_chrVIIB	partial_novel	2749536	2749810	5	3	> 5	TGME49_259630-t26_1;	TRUE	89	0.0326087
TGME49_224620	7	24	0.291667		TGME49_chrIX	5341129	5341495	-	367	5	7	0.416667	TGME49_305310		TGME49_chrX	partial_novel	2172315	2172640	3	3	≤ 5	TGME49_225540-t26_1;	TRUE	90	0.0322581
TGME49_243710	7	24	0.291667		TGME49_chrIX	5077630	5078192	+	563	10	14	0.416667	TGME49_304890		TGME49_chrVIIA	partial_novel	494459	494558	5	5	≤ 5	TGME49_280370-t26_1;	TRUE	150	0.0322581
TGME49_245660	7	24	0.291667		TGME49_chrIa	160725	162265	+	1541	5	7	0.416667	TGME49_293200		TGME49_chrXII	partial_novel	3179539	3180010	3	3	> 5	TGME49_247220-t26_1;	TRUE	91	0.0319149
TGME49_249935	7	24	0.291667		TGME49_chrVIIb	2244284	2244810	-	527	5	7	0.416667	TGME49_260470		TGME49_chrXII	partial_novel	256526	257021	5	3	≤ 5	TGME49_300040-t26_1;	TRUE	91	0.0319149
TGME49_251490	7	24	0.291667		TGME49_chrVIIb	3308222	3308569	-	348	5	7	0.416667	TGME49_258610		TGME49_chrIX	partial_novel	3366944	3367056	3	3	> 5	TGME49_289650-t26_1;	TRUE	92	0.0315789
TGME49_320210	7	24	0.291667		TGME49_chrVIIb	3318019	3318551	+	533	5	7	0.416667	TGME49_258590		TGME49_chrII	partial_novel	1254517	1255029	5	3	> 5	TGME49_222840-t26_1;	TRUE	92	0.0315789
TGME49_224520	16	55	0.290909		TGME49_chrVIIb	4277700	4278307	-	608	5	7	0.416667	TGME49_257020		TGME49_chrX	partial_novel	5800276	5800747	5	12	≤ 5	TGME49_237230-t26_1;	TRUE	370	0.0314136
TGME49_239270	9	31	0.290323		TGME49_chrIII	1226623	1227049	+	427	5	7	0.416667	TGME49_253830		TGME49_chrIX	partial_novel	5316438	5316762	5	4	> 5	TGME49_305250-t26_1;	TRUE	124	0.03125
TGME49_263320	29	100	0.29		TGME49_chrXII	4094690	4095022	+	333	5	7	0.416667	TGME49_248690		TGME49_chrVIIA	partial_novel	2033881	2034318	5	11	≤ 5	TGME49_204050-t26_1;	TRUE	341	0.03125
TGME49_211670	11	38	0.289474		TGME49_chrVI	1683388	1684538	-	1151	5	7	0.416667	TGME49_241180		TGME49_chrII	partial_novel	929330	929748	5	3	≤ 5	TGME49_222170-t26_1;	TRUE	93	0.03125
TGME49_234250	11	38	0.289474		TGME49_chrVI	833780	834611	+	832	5	7	0.416667	TGME49_239690		TGME49_chrIII	partial_novel	214555	215386	5	7	> 5	TGME49_275810-t26_1;	TRUE	218	0.0311111
TGME49_258540	30	104	0.288462		TGME49_chrVIII	1157960	1158345	-	386	5	7	0.416667	TGME49_230980		TGME49_chrXII	partial_novel	2435818	2436548	5	7	> 5	TGME49_245620-t26_1;	TRUE	221	0.0307018
TGME49_226420	15	52	0.288462		TGME49_chrVIII	20365	20470	+	106	5	7	0.416667	TGME49_229010		TGME49_chrVI	partial_novel	3360812	3361502	3	3	≤ 5	TGME49_244560-t26_1;	TRUE	95	0.0306122
TGME49_221590	40	139	0.28777		TGME49_chrVIII	20492	20650	+	159	5	7	0.416667	TGME49_229010		TGME49_chrVIIA	partial_novel	1054187	1054759	5	3	≤ 5	TGME49_206340-t26_1;	TRUE	95	0.0306122
TGME49_270320	28	98	0.285714		TGME49_chrIb	148727	148997	-	271	5	7	0.416667	TGME49_207600		TGME49_chrII	partial_novel	2063969	2064327	3	3	> 5	TGME49_297840-t26_1;	TRUE	96	0.030303
TGME49_208420	12	42	0.285714		TGME49_chrIX	2669179	2669507	-	329	12	17	0.413793	TGME49_288680		TGME49_chrVI	partial_novel	1871195	1871992	5	3	≤ 5	TGME49_242070-t26_1;	TRUE	96	0.030303
TGME49_278050	10	35	0.285714		TGME49_chrVIII	5276328	5276936	+	609	24	34	0.413793	TGME49_270320		TGME49_chrVIIA	partial_novel	528260	528872	3	4	> 5	TGME49_304500-t26_1;	TRUE	129	0.0300752
TGME49_215290	8	28	0.285714		TGME49_chrVI	3591570	3591973	-	404	7	10	0.411765	TGME49_244910		TGME49_chrX	partial_novel	2486344	2486718	5	4	> 5	TGME49_225120-t26_1;	TRUE	130	0.0298507
TGME49_213910	6	21	0.285714		TGME49_chrX	5479186	5479510	-	325	7	10	0.411765	TGME49_236660		TGME49_chrX	partial_novel	2486357	2486718	5	4	≤ 5	TGME49_225120-t26_1;	TRUE	130	0.0298507
TGME49_218358	6	21	0.285714		TGME49_chrX	1854376	1854889	+	514	21	30	0.411765	TGME49_226030		TGME49_chrIX	partial_novel	902728	903006	3	5	> 5	TGME49_266920-t26_1;	TRUE	163	0.0297619
TGME49_227560	6	21	0.285714		TGME49_chrV	494869	495502	-	634	14	20	0.411765	TGME49_220630		TGME49_chrVIIB	partial_novel	4082294	4082768	5	5	≤ 5	TGME49_257380-t26_1;	TRUE	163	0.0297619
TGME49_240630	6	21	0.285714		TGME49_chrXII	1392833	1393531	-	699	7	10	0.411765	TGME49_218590		TGME49_chrIX	partial_novel	3367942	3368106	5	3	> 5	TGME49_289650-t26_1;	TRUE	98	0.029703
TGME49_248450	6	21	0.285714		TGME49_chrIX	864866	865242	+	377	30	43	0.410959	TGME49_266970		TGME49_chrXII	partial_novel	5036126	5036422	3	6	> 5	TGME49_250115-t26_1;	TRUE	197	0.0295567
TGME49_266140	6	21	0.285714		TGME49_chrIX	2475592	2475847	+	256	46	66	0.410714	TGME49_288360		TGME49_chrVIII	partial_novel	1590046	1590395	3	3	> 5	TGME49_231850-t26_1;	TRUE	99	0.0294118
TGME49_269720	6	21	0.285714		TGME49_chrVIII	6911998	6912317	+	320	9	13	0.409091	TGME49_200470		TGME49_chrX	partial_novel	1866666	1866974	5	5	> 5	TGME49_226020-t26_1;	TRUE	165	0.0294118
TGME49_288040	6	21	0.285714		TGME49_chrXII	6037290	6037479	-	190	20	29	0.408163	TGME49_278540		TGME49_chrIB	partial_novel	714581	714917	3	14	≤ 5	TGME49_208450-t26_1;	TRUE	464	0.0292887
TGME49_293000	6	21	0.285714		TGME49_chrIX	3418460	3418938	-	479	11	16	0.407407	TGME49_289740		TGME49_chrXII	partial_novel	2680370	2680860	3	4	> 5	TGME49_246130-t26_1;	TRUE	134	0.0289855
TGME49_315270	6	21	0.285714		TGME49_chrV	3109418	3109707	+	290	11	16	0.407407	TGME49_283510		TGME49_chrVIII	partial_novel	651381	651760	5	14	> 5	TGME49_230160-t26_1;	TRUE	473	0.0287474
TGME49_203930	4	14	0.285714		TGME49_chrXI	5245646	5245986	-	341	19	28	0.404255	TGME49_316330		TGME49_chrX	partial_novel	3675681	3676114	5	6	≤ 5	TGME49_223660-t26_1;	TRUE	203	0.0287081
TGME49_203990	4	14	0.285714		TGME49_chrV	3118	3661	-	544	25	37	0.403226	TGME49_296121		TGME49_chrXI	partial_novel	5845552	5845787	5	3	> 5	TGME49_216860-t26_1;	TRUE	102	0.0285714
TGME49_218950	4	14	0.285714		TGME49_chrIX	231809	232097	+	289	27	40	0.402985	TGME49_279360		TGME49_chrX	partial_novel	3936682	3937230	5	4	≤ 5	TGME49_212300-t26_1;	TRUE	137	0.0283688
TGME49_221170	4	14	0.285714		TGME49_chrVIIb	3434534	3435065	+	532	39	58	0.402062	TGME49_258410		TGME49_chrXII	partial_novel	351740	352268	5	4	≤ 5	TGME49_299780-t26_1;	TRUE	137	0.0283688
TGME49_225580	4	14	0.285714		TGME49_chrXI	4085481	4086029	-	549	4	6	0.4	TGME49_314415		TGME49_chrIB	partial_novel	839453	839611	3	6	> 5	TGME49_208740-t26_1;	TRUE	206	0.0283019
TGME49_233010	4	14	0.285714		TGME49_chrXI	2087339	2087700	-	362	10	15	0.4	TGME49_311470		TGME49_chrXII	partial_novel	3831204	3831591	3	6	> 5	TGME49_248390-t26_1;	TRUE	206	0.0283019
TGME49_244450	4	14	0.285714		TGME49_chrXI	841356	841932	-	577	4	6	0.4	TGME49_309850		TGME49_chrXII	partial_novel	3831211	3831587	5	6	≤ 5	TGME49_248390-t26_1;	TRUE	206	0.0283019
TGME49_247610	4	14	0.285714		TGME49_chrIX	5187541	5187914	-	374	4	6	0.4	TGME49_305040		TGME49_chrIX	partial_novel	3521369	3521670	3	4	> 5	TGME49_289920-t26_1;	TRUE	139	0.027972
TGME49_267680	4	14	0.285714		TGME49_chrIII	2262960	2263159	-	200	6	9	0.4	TGME49_299010		TGME49_chrIX	partial_novel	2474530	2474736	5	3	> 5	TGME49_288360-t26_1;	TRUE	106	0.0275229
TGME49_277010	4	14	0.285714		TGME49_chrII	2125114	2125517	-	404	8	12	0.4	TGME49_297940		TGME49_chrIA	partial_novel	1336163	1336315	5	3	> 5	TGME49_295030-t26_1;	TRUE	106	0.0275229
TGME49_281430	4	14	0.285714		TGME49_chrIa	1273394	1273958	+	565	6	9	0.4	TGME49_294920		TGME49_chrVI	partial_novel	463733	464030	3	6	> 5	TGME49_239100-t26_1;	TRUE	214	0.0272727
TGME49_307580	4	14	0.285714		TGME49_chrIa	812591	812799	+	209	10	15	0.4	TGME49_294340		TGME49_chrII	partial_novel	1252003	1252646	5	3	≤ 5	TGME49_222840-t26_1;	TRUE	107	0.0272727
TGME49_313020	4	14	0.285714		TGME49_chrIX	2450160	2450445	+	286	4	6	0.4	TGME49_288330		TGME49_chrIA	partial_novel	139565	140169	3	3	> 5	TGME49_293180-t26_1;	TRUE	108	0.027027
TGME49_318590	4	14	0.285714		TGME49_chrVIIa	4437343	4437719	+	377	6	9	0.4	TGME49_282190		TGME49_chrVIII	partial_novel	666291	666582	3	9	> 5	TGME49_230180-t26_1;	TRUE	327	0.0267857
TGME49_203380	2	7	0.285714		TGME49_chrXII	6412577	6413238	-	662	4	6	0.4	TGME49_277930		TGME49_chrVIIB	partial_novel	1533820	1534127	3	3	> 5	TGME49_261780-t26_1;	TRUE	109	0.0267857
TGME49_207400	2	7	0.285714		TGME49_chrXII	6413302	6413994	-	693	4	6	0.4	TGME49_277930		TGME49_chrVIIA	partial_novel	2234817	2235190	3	3	≤ 5	TGME49_203790-t26_1;	TRUE	109	0.0267857
TGME49_207960	2	7	0.285714		TGME49_chrVIII	3055855	3056148	+	294	8	12	0.4	TGME49_274050		TGME49_chrXI	partial_novel	1015128	1015278	5	3	≤ 5	TGME49_310030-t26_1;	TRUE	110	0.0265487
TGME49_210310	2	7	0.285714		TGME49_chrVIII	4218280	4218862	+	583	4	6	0.4	TGME49_272010		TGME49_chrVI	partial_novel	9674	10388	5	4	> 5	TGME49_238010-t26_1;	TRUE	147	0.0264901
TGME49_211350	2	7	0.285714		TGME49_chrIX	2091934	2092609	-	676	4	6	0.4	TGME49_264720		TGME49_chrVIIA	partial_novel	2822852	2823038	5	3	> 5	TGME49_203060-t26_1;	TRUE	111	0.0263158
TGME49_216960	2	7	0.285714		TGME49_chrVIIb	285913	286413	+	501	8	12	0.4	TGME49_263860		TGME49_chrIA	partial_novel	619764	620332	5	5	≤ 5	TGME49_293870-t26_1;	TRUE	185	0.0263158
TGME49_219080	2	7	0.285714		TGME49_chrVIIb	373005	373617	-	613	4	6	0.4	TGME49_263710		TGME49_chrVIIA	partial_novel	3796812	3797272	5	11	> 5	TGME49_201780-t26_1;	TRUE	409	0.0261905
TGME49_219430	2	7	0.285714		TGME49_chrVIIb	1765952	1766819	+	868	4	6	0.4	TGME49_261410		TGME49_chrX	partial_novel	5472049	5473312	3	3	≤ 5	TGME49_236650-t26_1;	TRUE	112	0.026087
TGME49_221720	2	7	0.285714		TGME49_chrVIIb	2155760	2156333	-	574	4	6	0.4	TGME49_260570		TGME49_chrIB	partial_novel	1639739	1640105	5	3	> 5	TGME49_321680-t26_1;	TRUE	112	0.026087
TGME49_222360	2	7	0.285714		TGME49_chrVIIb	3545074	3545428	+	355	4	6	0.4	TGME49_258160		TGME49_chrVIII	partial_novel	4277612	4278102	5	3	≤ 5	TGME49_271930-t26_1;	TRUE	112	0.026087
TGME49_225720	2	7	0.285714		TGME49_chrVIIb	3605631	3605928	-	298	4	6	0.4	TGME49_258070		TGME49_chrVIIB	partial_novel	1081122	1081643	5	7	≤ 5	TGME49_262690-t26_1;	TRUE	266	0.025641
TGME49_226310	2	7	0.285714		TGME49_chrVIIb	4045530	4046000	-	471	4	6	0.4	TGME49_257440		TGME49_chrIB	partial_novel	1754513	1755254	5	3	≤ 5	TGME49_321530-t26_1;	TRUE	115	0.0254237
TGME49_226510	2	7	0.285714		TGME49_chrIII	1327305	1327795	+	491	10	15	0.4	TGME49_253930		TGME49_chrIII	partial_novel	1741731	1743106	3	5	> 5	TGME49_254440-t26_1;	TRUE	192	0.0253807
TGME49_226870	2	7	0.285714		TGME49_chrXII	4184726	4186635	+	1910	4	6	0.4	TGME49_248810		TGME49_chrIII	partial_novel	1222922	1223211	3	4	≤ 5	TGME49_253820-t26_1;	TRUE	155	0.0251572
TGME49_227970	2	7	0.285714		TGME49_chrXII	2779217	2780165	-	949	4	6	0.4	TGME49_246450		TGME49_chrX	partial_novel	2486829	2489553	5	4	> 5	TGME49_225120-t26_1;	TRUE	155	0.0251572
TGME49_228390	2	7	0.285714		TGME49_chrVI	187276	187885	+	610	4	6	0.4	TGME49_238390		TGME49_chrX	partial_novel	2486832	2489553	5	4	> 5	TGME49_225120-t26_1;	TRUE	155	0.0251572
TGME49_231130	2	7	0.285714		TGME49_chrVIII	610899	611563	+	665	4	6	0.4	TGME49_230118		TGME49_chrIB	partial_novel	327555	328005	5	6	> 5	TGME49_207840-t26_1;	TRUE	234	0.025
TGME49_232540	2	7	0.285714		TGME49_chrVIII	362536	363081	-	546	4	6	0.4	TGME49_229650		TGME49_chrXII	partial_novel	5238663	5239525	3	4	≤ 5	TGME49_250810-t26_1;	TRUE	157	0.0248447
TGME49_233390	2	7	0.285714		TGME49_chrX	431519	431833	-	315	4	6	0.4	TGME49_228300		TGME49_chrX	partial_novel	6973905	6974634	3	3	> 5	TGME49_215470-t26_1;	TRUE	118	0.0247934
TGME49_235710	2	7	0.285714		TGME49_chrX	434951	435451	-	501	4	6	0.4	TGME49_228300		TGME49_chrX	partial_novel	3935996	3936591	5	3	> 5	TGME49_212300-t26_1;	TRUE	118	0.0247934
TGME49_238020	2	7	0.285714		TGME49_chrX	2908826	2909441	-	616	4	6	0.4	TGME49_224650		TGME49_chrXI	partial_novel	1018666	1019252	5	3	≤ 5	TGME49_310040-t26_1;	TRUE	118	0.0247934
TGME49_238040	2	7	0.285714		TGME49_chrII	709232	709867	-	636	4	6	0.4	TGME49_221940		TGME49_chrVIII	partial_novel	1976451	1977099	5	3	> 5	TGME49_232250-t26_1;	TRUE	119	0.0245902
TGME49_240255	2	7	0.285714		TGME49_chrII	394960	395406	-	447	4	6	0.4	TGME49_221490		TGME49_chrIX	partial_novel	5450366	5451121	5	5	> 5	TGME49_305520-t26_1;	TRUE	200	0.0243902
TGME49_240660	2	7	0.285714		TGME49_chrIb	1398997	1399377	+	381	4	6	0.4	TGME49_209680		TGME49_chrIX	partial_novel	902463	902678	5	4	≤ 5	TGME49_266920-t26_1;	TRUE	160	0.0243902
TGME49_251410	2	7	0.285714		TGME49_chrIb	704885	705383	-	499	8	12	0.4	TGME49_208430		TGME49_chrIX	partial_novel	5451352	5451473	5	5	≤ 5	TGME49_305520-t26_1;	TRUE	200	0.0243902
TGME49_252270	2	7	0.285714		TGME49_chrVIIa	765916	766352	+	437	4	6	0.4	TGME49_206640		TGME49_chrVI	partial_novel	2820088	2820362	5	10	> 5	TGME49_243730-t26_1;	TRUE	404	0.0241546
TGME49_253530	2	7	0.285714		TGME49_chrVIIa	1254925	1255233	-	309	4	6	0.4	TGME49_205625		TGME49_chrXII	partial_novel	2850846	2851058	3	4	≤ 5	TGME49_246550-t26_1;	TRUE	162	0.0240964
TGME49_254135	2	7	0.285714		TGME49_chrVIIa	2127727	2128126	+	400	4	6	0.4	TGME49_203930		TGME49_chrX	partial_novel	3932693	3933148	3	3	≤ 5	TGME49_212300-t26_1;	TRUE	122	0.024
TGME49_257310	2	7	0.285714		TGME49_chrVIIa	2803975	2804610	+	636	4	6	0.4	TGME49_203120		TGME49_chrVIII	partial_novel	4278399	4278962	3	3	≤ 5	TGME49_271930-t26_1;	TRUE	122	0.024
TGME49_257500	2	7	0.285714		KE138874	9614	9946	+	333	13	20	0.393939	TGME49_250955		TGME49_chrVIIB	partial_novel	4081716	4082768	5	4	> 5	TGME49_257380-t26_1;	TRUE	163	0.0239521
TGME49_257550	2	7	0.285714		TGME49_chrXII	6053481	6053814	+	334	11	17	0.392857	TGME49_278510		TGME49_chrIX	partial_novel	901566	901859	5	5	≤ 5	TGME49_266920-t26_1;	TRUE	206	0.0236967
TGME49_257960	2	7	0.285714		TGME49_chrIb	392677	393255	+	579	22	34	0.392857	TGME49_207880		TGME49_chrVIII	partial_novel	109570	110653	3	3	> 5	TGME49_229250-t26_1;	TRUE	124	0.023622
TGME49_258000	2	7	0.285714		TGME49_chrIa	1393340	1394370	+	1031	7	11	0.388889	TGME49_295090		TGME49_chrVIII	partial_novel	109578	110653	3	3	≤ 5	TGME49_229250-t26_1;	TRUE	124	0.023622
TGME49_259520	2	7	0.285714		TGME49_chrIX	3951853	3951961	-	109	7	11	0.388889	TGME49_290940		TGME49_chrIX	partial_novel	3289126	3290277	3	4	> 5	TGME49_289530-t26_1;	TRUE	166	0.0235294
TGME49_262380	2	7	0.285714		TGME49_chrXI	3995166	3995813	-	648	12	19	0.387097	TGME49_314310		TGME49_chrV	partial_novel	2001045	2001263	3	8	> 5	TGME49_286090-t26_1;	TRUE	333	0.0234604
TGME49_266950	2	7	0.285714		TGME49_chrXI	2341704	2342262	-	559	5	8	0.384615	TGME49_311870		TGME49_chrXI	partial_novel	829203	829702	3	7	> 5	TGME49_309810-t26_1;	TRUE	292	0.0234114
TGME49_267370	2	7	0.285714		TGME49_chrXI	2089192	2089677	-	486	5	8	0.384615	TGME49_311470		TGME49_chrX	partial_novel	2489664	2489828	3	4	≤ 5	TGME49_225120-t26_1;	TRUE	170	0.0229885
TGME49_271120	2	7	0.285714		TGME49_chrXI	799012	799369	-	358	5	8	0.384615	TGME49_309770		TGME49_chrIII	partial_novel	2224927	2226238	3	3	> 5	TGME49_299050-t26_1;	TRUE	128	0.0229008
TGME49_271760	2	7	0.285714		TGME49_chrIa	1654657	1655296	-	640	5	8	0.384615	TGME49_295650		TGME49_chrVIIB	partial_novel	853064	854201	3	10	≤ 5	TGME49_263050-t26_1;	TRUE	429	0.022779
TGME49_274070	2	7	0.285714		TGME49_chrIa	178160	178804	-	645	5	8	0.384615	TGME49_293230		TGME49_chrVIIA	partial_novel	528250	528524	5	3	> 5	TGME49_304500-t26_1;	TRUE	129	0.0227273
TGME49_278815	2	7	0.285714		TGME49_chrXII	5168411	5169008	-	598	5	8	0.384615	TGME49_250750		TGME49_chrX	partial_novel	2486353	2486699	3	3	> 5	TGME49_225120-t26_1;	TRUE	130	0.0225564
TGME49_288670	2	7	0.285714		TGME49_chrVI	1111534	1112394	+	861	5	8	0.384615	TGME49_240247		TGME49_chrIB	partial_novel	840641	840736	3	5	> 5	TGME49_208740-t26_1;	TRUE	220	0.0222222
TGME49_290640	2	7	0.285714		TGME49_chrXII	834675	835381	+	707	5	8	0.384615	TGME49_219600		TGME49_chrVIII	partial_novel	666291	667683	3	6	> 5	TGME49_230180-t26_1;	TRUE	265	0.0221402
TGME49_291030	2	7	0.285714		TGME49_chrXI	5797993	5798098	-	106	5	8	0.384615	TGME49_216900		TGME49_chrII	partial_novel	92401	92959	5	10	> 5	TGME49_279100-t26_1;	TRUE	449	0.0217865
TGME49_309070	2	7	0.285714		TGME49_chrVIIa	1741375	1741866	-	492	5	8	0.384615	TGME49_204510		TGME49_chrXII	partial_novel	292212	292752	3	7	> 5	TGME49_300000-t26_1;	TRUE	315	0.0217391
TGME49_310250	2	7	0.285714		TGME49_chrVIIa	2998055	2998851	-	797	5	8	0.384615	TGME49_202840		TGME49_chrXII	partial_novel	292206	292743	5	7	> 5	TGME49_300000-t26_1;	TRUE	315	0.0217391
TGME49_311380	2	7	0.285714		TGME49_chrIX	2641415	2641817	-	403	8	13	0.380952	TGME49_288620		TGME49_chrXII	partial_novel	2285113	2286135	5	8	≤ 5	TGME49_245460-t26_1;	TRUE	362	0.0216216
TGME49_318490	2	7	0.285714		TGME49_chrVIII	6765107	6765424	+	318	8	13	0.380952	TGME49_200260		TGME49_chrXII	partial_novel	4398485	4398868	5	6	> 5	TGME49_249250-t26_1;	TRUE	272	0.0215827
TGME49_321340	2	7	0.285714		TGME49_chrV	3090247	3090575	-	329	68	113	0.375691	TGME49_283540		TGME49_chrIX	partial_novel	4395516	4395910	3	18	≤ 5	TGME49_291890-t26_1;	TRUE	819	0.0215054
TGME49_215350	17	60	0.283333		TGME49_chrIV	1434963	1435478	-	516	3	5	0.375	TGME49_318290		TGME49_chrIII	partial_novel	1223920	1224353	5	3	≤ 5	TGME49_253820-t26_1;	TRUE	137	0.0214286
TGME49_310030	15	53	0.283019		TGME49_chrXI	2131473	2132070	-	598	3	5	0.375	TGME49_311500		TGME49_chrIX	partial_novel	3288536	3289035	3	6	> 5	TGME49_289530-t26_1;	TRUE	276	0.0212766
TGME49_276930	26	92	0.282609		TGME49_chrXI	1638512	1639242	+	731	3	5	0.375	TGME49_310870		TGME49_chrX	partial_novel	1867139	1867562	5	3	> 5	TGME49_226020-t26_1;	TRUE	139	0.0211268
TGME49_205030	11	39	0.282051		TGME49_chrXI	1492850	1493326	+	477	3	5	0.375	TGME49_310630		TGME49_chrXII	partial_novel	3830984	3831088	5	6	> 5	TGME49_248390-t26_1;	TRUE	278	0.0211268
TGME49_311480	11	39	0.282051		TGME49_chrXI	184094	184663	-	570	6	10	0.375	TGME49_306920		TGME49_chrVIII	partial_novel	2236669	2236816	3	4	> 5	TGME49_232710-t26_1;	TRUE	190	0.0206186
TGME49_265530	9	32	0.28125		TGME49_chrIX	5278501	5278771	-	271	3	5	0.375	TGME49_305190		TGME49_chrVIII	partial_novel	2236673	2236806	5	4	≤ 5	TGME49_232710-t26_1;	TRUE	190	0.0206186
TGME49_294830	9	32	0.28125		TGME49_chrIa	506779	507296	+	518	3	5	0.375	TGME49_293680		TGME49_chrVIIA	partial_novel	529098	529392	5	4	≤ 5	TGME49_304500-t26_1;	TRUE	190	0.0206186
TGME49_220610	7	25	0.28		TGME49_chrIX	3922596	3922854	+	259	3	5	0.375	TGME49_290890		TGME49_chrVIIA	partial_novel	2031459	2032123	5	10	> 5	TGME49_204050-t26_1;	TRUE	479	0.0204499
TGME49_251470	7	25	0.28		TGME49_chrIX	3420182	3420595	-	414	9	15	0.375	TGME49_289740		TGME49_chrIII	partial_novel	1741737	1743106	3	4	> 5	TGME49_254440-t26_1;	TRUE	192	0.0204082
TGME49_305250	48	172	0.27907		TGME49_chrVIIa	4437772	4438252	+	481	6	10	0.375	TGME49_282190		TGME49_chrIA	partial_novel	704591	704871	5	12	≤ 5	TGME49_294200-t26_1;	TRUE	577	0.0203735
TGME49_209190	5	18	0.277778		TGME49_chrXII	5909036	5909396	-	361	3	5	0.375	TGME49_278740		TGME49_chrXI	partial_novel	4311282	4311617	3	8	≤ 5	TGME49_314810-t26_1;	TRUE	388	0.020202
TGME49_228210	5	18	0.277778		TGME49_chrXII	6109546	6110120	+	575	3	5	0.375	TGME49_278440		TGME49_chrXII	partial_novel	3177731	3178317	5	3	> 5	TGME49_247220-t26_1;	TRUE	146	0.0201342
TGME49_259010	5	18	0.277778		TGME49_chrVIII	5364445	5364870	+	426	3	5	0.375	TGME49_270160		TGME49_chrIV	partial_novel	1627208	1627322	5	4	> 5	TGME49_211680-t26_1;	TRUE	195	0.0201005
TGME49_267660	5	18	0.277778		TGME49_chrVIII	5555916	5556199	+	284	6	10	0.375	TGME49_269900		TGME49_chrVIII	partial_novel	1998657	1998765	5	5	≤ 5	TGME49_232300-t26_1;	TRUE	246	0.0199203
TGME49_269050	5	18	0.277778		TGME49_chrVIII	6235128	6235669	-	542	3	5	0.375	TGME49_268880		TGME49_chrX	partial_novel	3951132	3951603	5	7	> 5	TGME49_212270-t26_1;	TRUE	345	0.0198864
TGME49_278600	5	18	0.277778		TGME49_chrVIII	6387845	6388032	+	188	3	5	0.375	TGME49_268630		TGME49_chrXI	partial_novel	1593057	1593255	3	3	≤ 5	TGME49_310790-t26_1;	TRUE	148	0.0198675
TGME49_281490	5	18	0.277778		TGME49_chrIX	2037883	2038537	+	655	3	5	0.375	TGME49_264770		TGME49_chrVIII	partial_novel	665904	666164	5	6	≤ 5	TGME49_230180-t26_1;	TRUE	297	0.019802
TGME49_293190	5	18	0.277778		TGME49_chrIX	2092653	2092928	-	276	3	5	0.375	TGME49_264720		TGME49_chrIII	partial_novel	946834	947249	5	4	> 5	TGME49_253430-t26_1;	TRUE	199	0.0197044
TGME49_294700	5	18	0.277778		TGME49_chrVIIb	626169	627061	-	893	3	5	0.375	TGME49_263330		TGME49_chrIX	partial_novel	3341362	3341463	5	4	≤ 5	TGME49_289600-t26_1;	TRUE	204	0.0192308
TGME49_310460	5	18	0.277778		TGME49_chrVIIb	653197	653598	-	402	3	5	0.375	TGME49_263290		TGME49_chrIA	partial_novel	698508	699254	3	7	> 5	TGME49_294200-t26_1;	TRUE	359	0.0191257
TGME49_318400	5	18	0.277778		TGME49_chrVIIb	1116672	1117284	-	613	3	5	0.375	TGME49_262630		TGME49_chrIB	partial_novel	839459	839607	5	4	≤ 5	TGME49_208740-t26_1;	TRUE	206	0.0190476
TGME49_320720	5	18	0.277778		TGME49_chrVIIb	1540253	1540983	+	731	3	5	0.375	TGME49_261760		TGME49_chrX	partial_novel	2486826	2489553	5	3	> 5	TGME49_225120-t26_1;	TRUE	155	0.0189873
TGME49_217460	11	40	0.275		TGME49_chrVIIb	3318723	3319246	+	524	3	5	0.375	TGME49_258590		TGME49_chrIII	partial_novel	949077	949449	5	4	> 5	TGME49_253430-t26_1;	TRUE	207	0.0189573
TGME49_311880	12	44	0.272727		TGME49_chrVIIb	3600394	3600629	+	236	3	5	0.375	TGME49_258080		TGME49_chrVIII	partial_novel	6170728	6171119	3	3	> 5	TGME49_268980-t26_1;	TRUE	156	0.0188679
TGME49_295910	9	33	0.272727		TGME49_chrIII	847291	848216	-	926	3	5	0.375	TGME49_253310		TGME49_chrIX	partial_novel	2477008	2477379	5	3	> 5	TGME49_288360-t26_1;	TRUE	156	0.0188679
TGME49_202250	6	22	0.272727		TGME49_chrIII	733879	734516	+	638	3	5	0.375	TGME49_253090		TGME49_chrVIII	partial_novel	669384	669753	5	4	> 5	TGME49_230180-t26_1;	TRUE	209	0.0187793
TGME49_203910	6	22	0.272727		TGME49_chrIII	680276	680673	-	398	3	5	0.375	TGME49_253020		TGME49_chrVIIA	partial_novel	1335500	1336110	3	3	> 5	TGME49_205558-t26_1;	TRUE	157	0.01875
TGME49_270810	6	22	0.272727		TGME49_chrXII	2957263	2957826	+	564	3	5	0.375	TGME49_246740		TGME49_chrVI	partial_novel	993499	994056	5	3	≤ 5	TGME49_239890-t26_1;	TRUE	161	0.0182927
TGME49_306220	6	22	0.272727		TGME49_chrVI	2631672	2632150	-	479	3	5	0.375	TGME49_243440		TGME49_chrXII	partial_novel	2850840	2851054	5	3	> 5	TGME49_246550-t26_1;	TRUE	162	0.0181818
TGME49_206710	3	11	0.272727		TGME49_chrVI	1610832	1611509	+	678	3	5	0.375	TGME49_240980		TGME49_chrIB	partial_novel	328096	328406	5	4	> 5	TGME49_207840-t26_1;	TRUE	217	0.0180995
TGME49_223760	3	11	0.272727		TGME49_chrVI	1381607	1381820	+	214	6	10	0.375	TGME49_240670		TGME49_chrIX	partial_novel	900976	901173	3	3	> 5	TGME49_266920-t26_1;	TRUE	164	0.0179641
TGME49_225130	3	11	0.272727		TGME49_chrVI	621951	622771	+	821	3	5	0.375	TGME49_239400		TGME49_chrIX	partial_novel	900980	901165	5	3	≤ 5	TGME49_266920-t26_1;	TRUE	164	0.0179641
TGME49_229440	3	11	0.272727		TGME49_chrX	5247651	5247952	+	302	3	5	0.375	TGME49_236030		TGME49_chrIA	partial_novel	697676	698221	3	7	> 5	TGME49_294200-t26_1;	TRUE	383	0.0179487
TGME49_230230	3	11	0.272727		TGME49_chrX	5133918	5134471	+	554	3	5	0.375	TGME49_235905		TGME49_chrVIII	partial_novel	372876	373419	5	4	≤ 5	TGME49_229670-t26_1;	TRUE	220	0.0178571
TGME49_231120	3	11	0.272727		TGME49_chrX	4678832	4678986	+	155	3	5	0.375	TGME49_235170		TGME49_chrVIIA	partial_novel	3795013	3795186	5	12	> 5	TGME49_201780-t26_1;	TRUE	661	0.0178306
TGME49_232210	3	11	0.272727		TGME49_chrVIII	2224135	2224772	-	638	3	5	0.375	TGME49_232680		TGME49_chrXII	partial_novel	2435800	2436539	3	4	> 5	TGME49_245620-t26_1;	TRUE	221	0.0177778
TGME49_239680	3	11	0.272727		TGME49_chrVIII	1955122	1956025	-	904	3	5	0.375	TGME49_232210		TGME49_chrIX	partial_novel	899033	899231	5	3	> 5	TGME49_266920-t26_1;	TRUE	166	0.0177515
TGME49_243450	3	11	0.272727		TGME49_chrVIII	1606642	1607127	+	486	3	5	0.375	TGME49_231870		TGME49_chrXI	partial_novel	4311282	4311455	3	7	> 5	TGME49_314810-t26_1;	TRUE	388	0.0177215
TGME49_244310	3	11	0.272727		TGME49_chrVIII	773641	773870	+	230	6	10	0.375	TGME49_230420		TGME49_chrIA	partial_novel	699562	700057	3	8	> 5	TGME49_294200-t26_1;	TRUE	447	0.0175824
TGME49_249730	3	11	0.272727		TGME49_chrVIII	421536	422048	-	513	3	5	0.375	TGME49_229750		TGME49_chrX	partial_novel	2489664	2490700	3	3	> 5	TGME49_225120-t26_1;	TRUE	170	0.017341
TGME49_253615	3	11	0.272727		TGME49_chrX	854275	854657	+	383	3	5	0.375	TGME49_227780		TGME49_chrX	partial_novel	6121449	6121913	3	15	≤ 5	TGME49_214220-t26_1;	TRUE	859	0.0171625
TGME49_258790	3	11	0.272727		TGME49_chrX	1619930	1620300	-	371	3	5	0.375	TGME49_226460		TGME49_chrVIIB	partial_novel	2268671	2269291	3	3	≤ 5	TGME49_260440-t26_1;	TRUE	172	0.0171429
TGME49_260010	3	11	0.272727		TGME49_chrX	2327822	2328182	-	361	3	5	0.375	TGME49_225300		TGME49_chrIX	partial_novel	899645	900030	5	3	> 5	TGME49_266920-t26_1;	TRUE	172	0.0171429
TGME49_271920	3	11	0.272727		TGME49_chrII	1061798	1062204	-	407	3	5	0.375	TGME49_222350		TGME49_chrX	partial_novel	3951302	3951603	5	6	> 5	TGME49_212270-t26_1;	TRUE	345	0.017094
TGME49_273720	3	11	0.272727		TGME49_chrII	960482	961122	-	641	3	5	0.375	TGME49_222210		TGME49_chrVIII	partial_novel	668926	669194	5	4	> 5	TGME49_230180-t26_1;	TRUE	231	0.0170213
TGME49_274120	3	11	0.272727		TGME49_chrII	546916	547401	-	486	3	5	0.375	TGME49_221670		TGME49_chrX	partial_novel	2489884	2490700	3	3	> 5	TGME49_225120-t26_1;	TRUE	175	0.0168539
TGME49_276890	3	11	0.272727		TGME49_chrXI	5794411	5795179	+	769	12	20	0.375	TGME49_216910		TGME49_chrVIIA	partial_novel	3796461	3797225	3	7	> 5	TGME49_201780-t26_1;	TRUE	409	0.0168269
TGME49_278740	3	11	0.272727		TGME49_chrIV	2104038	2104740	-	703	3	5	0.375	TGME49_210730		TGME49_chrIA	partial_novel	698582	698889	5	7	> 5	TGME49_294200-t26_1;	TRUE	409	0.0168269
TGME49_289330	3	11	0.272727		TGME49_chrIV	2104814	2105536	-	723	3	5	0.375	TGME49_210730		TGME49_chrIX	partial_novel	4568316	4568783	3	3	> 5	TGME49_292130-t26_1;	TRUE	178	0.0165746
TGME49_290340	3	11	0.272727		TGME49_chrIX	4950870	4951528	-	659	3	5	0.375	TGME49_210230		TGME49_chrVIIA	partial_novel	488701	488930	3	4	> 5	TGME49_280380-t26_1;	TRUE	239	0.0164609
TGME49_294190	3	11	0.272727		TGME49_chrIb	1396792	1397359	+	568	3	5	0.375	TGME49_209680		TGME49_chrVIII	partial_novel	1998420	1998513	3	4	≤ 5	TGME49_232300-t26_1;	TRUE	240	0.0163934
TGME49_297320	3	11	0.272727		TGME49_chrIb	1397884	1398171	+	288	3	5	0.375	TGME49_209680		TGME49_chrX	partial_novel	6606297	6606659	3	8	> 5	TGME49_214940-t26_1;	TRUE	485	0.0162272
TGME49_306960	3	11	0.272727		TGME49_chrVIIa	1723062	1723432	-	371	3	5	0.375	TGME49_204550		TGME49_chrII	partial_novel	136550	137019	3	3	> 5	TGME49_221210-t26_1;	TRUE	182	0.0162162
TGME49_309790	3	11	0.272727		TGME49_chrVIIa	3929774	3930260	-	487	22	37	0.372881	TGME49_201260		TGME49_chrXII	partial_novel	2284233	2284884	3	7	> 5	TGME49_245460-t26_1;	TRUE	425	0.0162037
TGME49_320005	3	11	0.272727		TGME49_chrIa	46495	47256	-	762	24	41	0.369231	TGME49_292960		TGME49_chrXI	partial_novel	2225953	2226123	5	4	> 5	TGME49_311720-t26_1;	TRUE	249	0.0158103
TGME49_320430	3	11	0.272727		TGME49_chrVIIb	972699	972823	+	125	7	12	0.368421	TGME49_262860		TGME49_chrX	partial_novel	3676976	3677258	3	3	> 5	TGME49_223660-t26_1;	TRUE	187	0.0157895
TGME49_280380	85	313	0.271565		TGME49_chrX	945432	945926	+	495	7	12	0.368421	TGME49_227430		TGME49_chrVIIB	partial_novel	1119361	1120039	5	3	> 5	TGME49_262620-t26_1;	TRUE	191	0.0154639
TGME49_206470	13	48	0.270833		TGME49_chrVIIa	2237581	2237911	+	331	36	62	0.367347	TGME49_203790		TGME49_chrXII	partial_novel	725697	726149	5	3	> 5	TGME49_219690-t26_1;	TRUE	193	0.0153061
TGME49_253470	10	37	0.27027		TGME49_chrVIIb	4268810	4269490	+	681	22	38	0.366667	TGME49_257040		TGME49_chrX	partial_novel	4398572	4398926	5	3	> 5	TGME49_234450-t26_1;	TRUE	194	0.0152284
TGME49_218220	14	52	0.269231		TGME49_chrVIII	2791943	2792488	-	546	11	19	0.366667	TGME49_233770		TGME49_chrVIII	partial_novel	666300	666578	5	5	≤ 5	TGME49_230180-t26_1;	TRUE	327	0.0150602
TGME49_237260	7	26	0.269231		TGME49_chrXI	2818844	2819226	+	383	34	59	0.365591	TGME49_312600		TGME49_chrIB	partial_novel	712826	713235	3	8	≤ 5	TGME49_208450-t26_1;	TRUE	525	0.0150094
TGME49_231380	8	30	0.266667		TGME49_chrIa	1471946	1472310	-	365	61	106	0.365269	TGME49_295935		TGME49_chrV	partial_novel	1153549	1154305	5	3	> 5	TGME49_213580-t26_1;	TRUE	197	0.015
TGME49_220880	4	15	0.266667		TGME49_chrIV	1109919	1110162	+	244	8	14	0.363636	TGME49_318750		TGME49_chrVIIB	partial_novel	1655141	1655632	3	4	> 5	TGME49_261570-t26_1;	TRUE	265	0.0148699
TGME49_226600	4	15	0.266667		TGME49_chrXI	5078070	5078639	-	570	4	7	0.363636	TGME49_315920		TGME49_chrVIII	partial_novel	667083	667679	5	4	≤ 5	TGME49_230180-t26_1;	TRUE	265	0.0148699
TGME49_227790	4	15	0.266667		TGME49_chrXI	2097630	2098133	-	504	4	7	0.363636	TGME49_311470		TGME49_chrIX	partial_novel	5451357	5451478	3	3	≤ 5	TGME49_305520-t26_1;	TRUE	200	0.0147783
TGME49_231625	4	15	0.266667		TGME49_chrIX	4362848	4363511	+	664	8	14	0.363636	TGME49_291810		TGME49_chrIX	partial_novel	1325854	1326220	5	4	≤ 5	TGME49_266060-t26_1;	TRUE	272	0.0144928
TGME49_244270	4	15	0.266667		TGME49_chrV	1530732	1531435	+	704	4	7	0.363636	TGME49_287200		TGME49_chrIA	partial_novel	698457	699210	3	6	> 5	TGME49_294200-t26_1;	TRUE	409	0.0144578
TGME49_246600	4	15	0.266667		TGME49_chrV	1969822	1970320	-	499	4	7	0.363636	TGME49_286130		TGME49_chrVIIA	partial_novel	3796812	3797220	5	6	≤ 5	TGME49_201780-t26_1;	TRUE	409	0.0144578
TGME49_247740	4	15	0.266667		TGME49_chrV	2864552	2865386	-	835	4	7	0.363636	TGME49_283900		TGME49_chrIB	partial_novel	839176	839611	3	3	> 5	TGME49_208740-t26_1;	TRUE	206	0.0143541
TGME49_255880	4	15	0.266667		TGME49_chrVIII	6577508	6578217	-	710	4	7	0.363636	TGME49_268280		TGME49_chrXII	partial_novel	3831195	3831591	3	3	> 5	TGME49_248390-t26_1;	TRUE	206	0.0143541
TGME49_268740	4	15	0.266667		TGME49_chrIX	1263484	1264043	+	560	4	7	0.363636	TGME49_266260		TGME49_chrIB	partial_novel	840396	840554	5	3	> 5	TGME49_208740-t26_1;	TRUE	208	0.014218
TGME49_278950	4	15	0.266667		TGME49_chrVIIb	624041	624513	-	473	4	7	0.363636	TGME49_263330		TGME49_chrVIII	partial_novel	669395	669631	3	3	> 5	TGME49_230180-t26_1;	TRUE	209	0.0141509
TGME49_298980	4	15	0.266667		TGME49_chrVIIb	3556612	3557121	+	510	4	7	0.363636	TGME49_258130		TGME49_chrIII	partial_novel	947842	948159	3	3	> 5	TGME49_253430-t26_1;	TRUE	211	0.0140187
TGME49_319880	4	15	0.266667		TGME49_chrVIIb	4003381	4003776	-	396	4	7	0.363636	TGME49_257510		TGME49_chrXI	partial_novel	5275268	5275414	5	3	≤ 5	TGME49_316400-t26_1;	TRUE	211	0.0140187
TGME49_221180	25	94	0.265957		TGME49_chrXII	3742806	3743044	+	239	4	7	0.363636	TGME49_248200		TGME49_chrVI	partial_novel	463733	464034	3	3	> 5	TGME49_239100-t26_1;	TRUE	214	0.0138249
TGME49_209490	9	34	0.264706		TGME49_chrXII	3735555	3736317	+	763	4	7	0.363636	TGME49_248190		TGME49_chrX	partial_novel	3678026	3678493	3	3	> 5	TGME49_223660-t26_1;	TRUE	218	0.0135747
TGME49_224205	9	34	0.264706		TGME49_chrVI	816739	817179	+	441	4	7	0.363636	TGME49_239630		TGME49_chrVIIB	partial_novel	815407	815652	3	6	≤ 5	TGME49_263090-t26_1;	TRUE	438	0.0135135
TGME49_290290	9	34	0.264706		TGME49_chrX	4949217	4950307	-	1091	4	7	0.363636	TGME49_235560		TGME49_chrIA	partial_novel	698992	699484	5	6	> 5	TGME49_294200-t26_1;	TRUE	440	0.0134529
TGME49_304460	9	34	0.264706		TGME49_chrX	4662553	4663076	-	524	4	7	0.363636	TGME49_235160		TGME49_chrIII	partial_novel	215677	216655	5	3	> 5	TGME49_275810-t26_1;	TRUE	221	0.0133929
TGME49_293470	14	53	0.264151		TGME49_chrX	4610298	4611306	-	1009	4	7	0.363636	TGME49_235020		TGME49_chrIII	partial_novel	215686	216655	5	3	≤ 5	TGME49_275810-t26_1;	TRUE	221	0.0133929
TGME49_215530	49	186	0.263441		TGME49_chrV	643873	644547	-	675	4	7	0.363636	TGME49_212840		TGME49_chrVI	partial_novel	2820479	2820740	3	6	≤ 5	TGME49_243730-t26_1;	TRUE	444	0.0133333
[truncated: 2,751 more rows]

## Sheet: Plasmodium
Supplementary Table 2A. Intron retention (Gene level)					Supplementary Table 2B. Intron retention (Junction level)										Supplementary Table 2C. 5'/3' Change (Junction level)												Supplementary Table 2D. Exon skipping (Junction level)													Supplementary Table 2E. Uncategorised (Junction level)
[truncated: 2,091 more rows]
