# Supplementary material for: Direct Nanopore Sequencing of mRNA Reveals Landscape of Transcript Isoforms in Apicomplexan Parasites
Source: mSystems. 2021 Mar 9;6(2):e01081-20. doi: 10.1128/mSystems.01081-20 (PMC8561664; doi:10.1128/mSystems.01081-20)
Supplement: TABLE S4 [file msystems.01081-20-st004.xlsx]

## Sheet: Lee_Illumina
Illumina gene list	ONT gene list
TGGT1_220870	TGME49_201520
TGGT1_220890	TGME49_201630
TGGT1_220910	TGME49_202030
TGGT1_220950	TGME49_203170
TGGT1_221160	TGME49_204510
TGGT1_221180	TGME49_206380
TGGT1_221210	TGME49_208750
TGGT1_221230	TGME49_213000
TGGT1_221260	TGME49_215920
TGGT1_221270	TGME49_216780
TGGT1_221295	TGME49_218310
TGGT1_221330	TGME49_218370
TGGT1_221360	TGME49_219832
TGGT1_221450	TGME49_222060
TGGT1_221460	TGME49_222140
TGGT1_221470	TGME49_222900
TGGT1_221510	TGME49_223855
TGGT1_221518	TGME49_224530
TGGT1_221530	TGME49_225680
TGGT1_221540	TGME49_226072
TGGT1_221590	TGME49_226240
TGGT1_221670	TGME49_226560
TGGT1_221850	TGME49_236160
TGGT1_221870	TGME49_236640
TGGT1_221922	TGME49_237450
TGGT1_221950	TGME49_241240
TGGT1_222010	TGME49_246620
TGGT1_222030	TGME49_249650
TGGT1_222060	TGME49_249698
TGGT1_222070	TGME49_250500
TGGT1_222090	TGME49_255210
TGGT1_222110	TGME49_258832
TGGT1_222160	TGME49_259870
TGGT1_222210	TGME49_260570
TGGT1_222310	TGME49_262480
TGGT1_222350	TGME49_263560
TGGT1_222380	TGME49_264670
TGGT1_222410	TGME49_267060
TGGT1_222430	TGME49_267970
TGGT1_222660	TGME49_270160
TGGT1_222710	TGME49_282000
TGGT1_222800	TGME49_295015
TGGT1_222840	TGME49_299010
TGGT1_222860	TGME49_304955
TGGT1_222900	TGME49_307260
TGGT1_222930	TGME49_307810
TGGT1_222952	TGME49_310045
TGGT1_222960	TGME49_204400
TGGT1_222970	TGME49_207690
TGGT1_223000	TGME49_238870
TGGT1_223060	TGME49_305455
TGGT1_223070	TGME49_231940
TGGT1_223080	TGME49_236030
TGGT1_223110	TGME49_240710
TGGT1_223125	TGME49_280370
TGGT1_297070	TGME49_304500
TGGT1_297140	TGME49_263320
TGGT1_297160	TGME49_226020
TGGT1_297180	TGME49_239870
TGGT1_297245	TGME49_288720
TGGT1_297270	TGME49_202970
TGGT1_297320	TGME49_226540
TGGT1_297360	TGME49_261230
TGGT1_297430	TGME49_251170
TGGT1_297460	TGME49_268980
TGGT1_297465	TGME49_257960
TGGT1_297500	TGME49_248630
TGGT1_297710	TGME49_201110
TGGT1_297720	TGME49_204325
TGGT1_297780	TGME49_207760
TGGT1_297800	TGME49_208820
TGGT1_297840	TGME49_211015
TGGT1_297845	TGME49_217500
TGGT1_297870	TGME49_217550
TGGT1_297940	TGME49_219690
TGGT1_297960A	TGME49_225413
TGGT1_298010	TGME49_230380
TGGT1_298020	TGME49_236110
TGGT1_298030	TGME49_240980
TGGT1_298040	TGME49_241300
TGGT1_298060	TGME49_242340
TGGT1_276170	TGME49_245770
TGGT1_276140	TGME49_253290
TGGT1_276130	TGME49_254020
TGGT1_276100	TGME49_254555
TGGT1_275990	TGME49_263040
TGGT1_275980	TGME49_267470
TGGT1_275860	TGME49_273090
TGGT1_275840	TGME49_275320
TGGT1_275802	TGME49_277930
TGGT1_275740	TGME49_279350
TGGT1_275670	TGME49_279540
TGGT1_275640	TGME49_280670
TGGT1_275630	TGME49_281930
TGGT1_411050	TGME49_282055
TGGT1_252190	TGME49_288460
TGGT1_252210	TGME49_297840
TGGT1_252380	TGME49_300055
TGGT1_252510	TGME49_301216
TGGT1_252850	TGME49_301440
TGGT1_252630	TGME49_306940
TGGT1_252990	TGME49_309610
TGGT1_253070	TGME49_314550
TGGT1_253090	TGME49_314560
TGGT1_253130	TGME49_315470
TGGT1_253290	TGME49_316570
TGGT1_253360	TGME49_320670
TGGT1_253370	TGME49_202650
TGGT1_253400	TGME49_205460
TGGT1_253410	TGME49_213072
TGGT1_253420	TGME49_216730
TGGT1_253430	TGME49_218830
TGGT1_253440	TGME49_220630
TGGT1_253470	TGME49_225260
TGGT1_253510	TGME49_225850
TGGT1_253570	TGME49_230220
TGGT1_253615	TGME49_232360
TGGT1_253650	TGME49_232510
TGGT1_253700	TGME49_239820
TGGT1_253730	TGME49_240540
TGGT1_253755	TGME49_247240
TGGT1_253780	TGME49_247300
TGGT1_253800	TGME49_249840
TGGT1_253820	TGME49_257490
TGGT1_253860	TGME49_259850
TGGT1_253890	TGME49_260420
TGGT1_253900	TGME49_262120
TGGT1_253930	TGME49_262700
TGGT1_253940	TGME49_279550
TGGT1_253950	TGME49_288400
TGGT1_254220	TGME49_289330
TGGT1_254230	TGME49_292190
TGGT1_254365	TGME49_297530
TGGT1_254390	TGME49_299810
TGGT1_254420	TGME49_305490
TGGT1_254440	TGME49_306350
TGGT1_254450	TGME49_309730
TGGT1_254470	TGME49_310530
TGGT1_254555	TGME49_311400
TGGT1_254570	TGME49_314790
TGGT1_254630	TGME49_320450
TGGT1_254660	TGME49_214385
TGGT1_254690	TGME49_254620
TGGT1_254710	TGME49_207840
TGGT1_254730	TGME49_220400
TGGT1_254835	TGME49_230180
TGGT1_254870	TGME49_227840
TGGT1_254930	TGME49_263060
TGGT1_299210	TGME49_208740
TGGT1_299110	TGME49_219520
TGGT1_299080	TGME49_262960
TGGT1_299070	TGME49_266920
TGGT1_299040	TGME49_262720
TGGT1_299010	TGME49_209950
TGGT1_299000	TGME49_263090
TGGT1_298980	TGME49_204530
TGGT1_320550	TGME49_254450
TGGT1_320610	TGME49_204050
TGGT1_320650	TGME49_203720
TGGT1_320670	TGME49_203540
TGGT1_320740	TGME49_288560
TGGT1_320760	TGME49_289050
TGGT1_320460	TGME49_244210
TGGT1_320525	TGME49_244380
TGGT1_320430	TGME49_258660
TGGT1_320300	TGME49_313400
TGGT1_320110	TGME49_258470
TGGT1_320120	TGME49_244700
TGGT1_319308	TGME49_201780
TGGT1_319500	TGME49_217555
TGGT1_319530	TGME49_290670
TGGT1_319540	TGME49_248390
TGGT1_319570	TGME49_272370
TGGT1_319580	TGME49_314430
TGGT1_319610	TGME49_314450
TGGT1_319640	TGME49_210690
TGGT1_319650	TGME49_256780
TGGT1_319870	TGME49_256000
TGGT1_319900	TGME49_315220
TGGT1_319910	TGME49_255260
TGGT1_319920	TGME49_235970
TGGT1_319930	TGME49_272500
TGGT1_320070	TGME49_271930
TGGT1_320080	TGME49_232300
TGGT1_318550	TGME49_310040
TGGT1_318580	TGME49_215530
TGGT1_318600	TGME49_243930
TGGT1_318650	TGME49_229360
TGGT1_318660	TGME49_217560
TGGT1_318700	TGME49_299670
TGGT1_318760	TGME49_206590
TGGT1_318770	TGME49_293690
TGGT1_318350	TGME49_244320
TGGT1_318400	TGME49_311470
TGGT1_318410	TGME49_242080
TGGT1_318510	TGME49_235140
TGGT1_318140	TGME49_307040
TGGT1_318290	TGME49_216650
TGGT1_318310	TGME49_223930
TGGT1_318320	TGME49_258870
TGGT1_211230	TGME49_247670
TGGT1_211250	TGME49_298060
TGGT1_211290	TGME49_313600
TGGT1_211350	TGME49_223920
TGGT1_211410	TGME49_257050
TGGT1_211420	TGME49_285980
TGGT1_211440	TGME49_221675
TGGT1_211480	TGME49_241305
TGGT1_211630	TGME49_248690
TGGT1_211650	TGME49_257720
TGGT1_211700	TGME49_292610
TGGT1_211720	TGME49_277870
TGGT1_211730	TGME49_272380
TGGT1_210730	TGME49_285240
TGGT1_210790	TGME49_315310
TGGT1_210980	TGME49_297960
TGGT1_211020	TGME49_200590
TGGT1_211040	TGME49_260480
TGGT1_301120	TGME49_267050
TGGT1_301216	TGME49_202750
TGGT1_301250	TGME49_202770
TGGT1_301300	TGME49_246490
TGGT1_301390	TGME49_248190
TGGT1_301400	TGME49_225120
TGGT1_301420	TGME49_217720
TGGT1_301430	TGME49_309780
TGGT1_301440	TGME49_310760
TGGT1_301450	TGME49_310950
TGGT1_237820	TGME49_204410
TGGT1_237830	TGME49_281440
TGGT1_237890	TGME49_242290
TGGT1_317720	TGME49_262620
TGGT1_317705	TGME49_228300
TGGT1_267690	TGME49_243970
TGGT1_267720	TGME49_262740
TGGT1_267820	TGME49_263140
TGGT1_279360	TGME49_266480
TGGT1_279370	TGME49_278110
TGGT1_279390	TGME49_295472
TGGT1_267450	TGME49_299000
TGGT1_267480	TGME49_305040
TGGT1_267510	TGME49_234440
TGGT1_267550	TGME49_242610
TGGT1_267570	TGME49_270450
TGGT1_267600	TGME49_292960
TGGT1_267620	TGME49_203688
TGGT1_267660	TGME49_225190
TGGT1_267270	TGME49_262910
TGGT1_267300	TGME49_264950
TGGT1_266630	TGME49_294440
TGGT1_266640	TGME49_295060
TGGT1_266690	TGME49_306190
TGGT1_266750	TGME49_309790
TGGT1_266760	TGME49_312470
TGGT1_266830	TGME49_314660
TGGT1_266840	TGME49_315680
TGGT1_266880	TGME49_209520
TGGT1_266900	TGME49_301390
TGGT1_266920	TGME49_315530
TGGT1_266930	TGME49_319620
TGGT1_266950	TGME49_315160
TGGT1_266960	TGME49_247460
TGGT1_266970	TGME49_278830
TGGT1_266990	TGME49_217540
TGGT1_267050	TGME49_202375
TGGT1_267080	TGME49_225125
TGGT1_266435	TGME49_297340
TGGT1_266400	TGME49_234450
TGGT1_266035	TGME49_289740
TGGT1_266070	TGME49_305290
TGGT1_266080	TGME49_204330
TGGT1_266120	TGME49_220230
TGGT1_266260	TGME49_285170
TGGT1_266280	TGME49_200330
TGGT1_266300	TGME49_221295
TGGT1_266310	TGME49_212955
TGGT1_266320	TGME49_286430
TGGT1_265780	TGME49_243800
TGGT1_264990	TGME49_290890
TGGT1_265005	TGME49_241180
TGGT1_265020	TGME49_250115
TGGT1_265250	TGME49_237150
TGGT1_265310	TGME49_241880
TGGT1_265330	TGME49_213870
TGGT1_265390	TGME49_257440
TGGT1_265420	TGME49_203682
TGGT1_265520	TGME49_266930
TGGT1_264940	TGME49_225200
TGGT1_264900	TGME49_248120
TGGT1_264880	TGME49_211630
TGGT1_264830	TGME49_243680
TGGT1_264780	TGME49_247760
TGGT1_264670	TGME49_249570
TGGT1_264640	TGME49_265390
TGGT1_264610	TGME49_210730
TGGT1_264460	TGME49_213680
TGGT1_264450	TGME49_226850
TGGT1_264440	TGME49_243450
TGGT1_287980	TGME49_290720
TGGT1_288000	TGME49_292160
TGGT1_288040	TGME49_224740
TGGT1_288210	TGME49_270810
TGGT1_288260	TGME49_313930
TGGT1_288330	TGME49_263400
TGGT1_288360	TGME49_249390
TGGT1_288400	TGME49_230450
TGGT1_288420	TGME49_234510
TGGT1_288440	TGME49_314740
TGGT1_288460	TGME49_289950
TGGT1_288510	TGME49_267840
TGGT1_288530	TGME49_259710
TGGT1_288550	TGME49_250730
TGGT1_288560	TGME49_270520
TGGT1_288580	TGME49_321590
TGGT1_288600	TGME49_217010
TGGT1_288620	TGME49_229010
TGGT1_288640	TGME49_234490
TGGT1_288650	TGME49_222070
TGGT1_288685	TGME49_224110
TGGT1_288720	TGME49_242460
TGGT1_288800	TGME49_291170
TGGT1_288830	TGME49_248200
TGGT1_288860	TGME49_310510
TGGT1_288880	TGME49_256060
TGGT1_289050	TGME49_217760
TGGT1_289070	TGME49_265310
TGGT1_289180	TGME49_260470
TGGT1_289200	TGME49_289340
TGGT1_289250	TGME49_309140
TGGT1_289300	TGME49_222350
TGGT1_289310	TGME49_226420
TGGT1_289320	TGME49_218600
TGGT1_289330	TGME49_301250
TGGT1_289340	TGME49_310000
TGGT1_289350	TGME49_230690
TGGT1_289530	TGME49_229950
TGGT1_289580	TGME49_205440
TGGT1_289600	TGME49_266750
TGGT1_289620	TGME49_279390
TGGT1_289630	TGME49_295030
TGGT1_289650	TGME49_295340
TGGT1_289670	TGME49_211420
TGGT1_289680	TGME49_201270
TGGT1_289730	TGME49_217600
TGGT1_289740	TGME49_217850
TGGT1_289780	TGME49_236780
TGGT1_289830	TGME49_239270
TGGT1_289880	TGME49_247740
TGGT1_289920	TGME49_288580
TGGT1_289960	TGME49_313350
TGGT1_290005	TGME49_205010
TGGT1_290020	TGME49_215230
TGGT1_290170	TGME49_223668
TGGT1_290200	TGME49_258210
TGGT1_290225	TGME49_270640
TGGT1_290330	TGME49_202630
TGGT1_290580	TGME49_224030
TGGT1_290640	TGME49_235490
TGGT1_290670	TGME49_250740
TGGT1_290678	TGME49_253930
TGGT1_290710	TGME49_264000
TGGT1_290720	TGME49_272270
TGGT1_290840	TGME49_290730
TGGT1_290890	TGME49_292110
TGGT1_290910	TGME49_309290
TGGT1_290940	TGME49_310450
TGGT1_290960	TGME49_208490
TGGT1_291020	TGME49_215040
TGGT1_291050	TGME49_215890
TGGT1_291120	TGME49_221670
TGGT1_291350	TGME49_221950
TGGT1_291590	TGME49_223140
TGGT1_291600	TGME49_225860
TGGT1_291810	TGME49_235710
TGGT1_291880	TGME49_243750
TGGT1_291890	TGME49_263070
TGGT1_291930	TGME49_267450
TGGT1_291950	TGME49_267550
TGGT1_291980	TGME49_293630
TGGT1_292055	TGME49_307580
TGGT1_292080	TGME49_307800
TGGT1_292110	TGME49_318560
TGGT1_292130	TGME49_226960
TGGT1_292140	TGME49_263390
TGGT1_292160	TGME49_312600
TGGT1_292220	TGME49_259010
TGGT1_292330	TGME49_239490
TGGT1_210380	TGME49_238100
TGGT1_307570	TGME49_217510
TGGT1_307650	TGME49_249260
TGGT1_305860	TGME49_271270
TGGT1_305850	TGME49_224620
TGGT1_305780	TGME49_283850
TGGT1_305750	TGME49_310390
TGGT1_305540	TGME49_244110
TGGT1_305520	TGME49_207920
TGGT1_305510	TGME49_306060
TGGT1_305490	TGME49_226680
TGGT1_305460	TGME49_307980
TGGT1_305310	TGME49_321540
TGGT1_305290	TGME49_205670
TGGT1_305250	TGME49_270330
TGGT1_305200	TGME49_311310
TGGT1_305190	TGME49_290940
TGGT1_305180	TGME49_215290
TGGT1_305040	TGME49_202840
TGGT1_304955	TGME49_210980
TGGT1_304890	TGME49_226460
TGGT1_306310	TGME49_243960
TGGT1_306290	TGME49_248710
TGGT1_306220	TGME49_266400
TGGT1_306210	TGME49_267390
TGGT1_306040	TGME49_204040
TGGT1_306030	TGME49_225300
TGGT1_305990	TGME49_265250
TGGT1_305900	TGME49_215590
TGGT1_306440	TGME49_218780
TGGT1_306410	TGME49_223910
TGGT1_306380	TGME49_287280
TGGT1_306590	TGME49_314970
TGGT1_306520	TGME49_209160
TGGT1_294440	TGME49_216890
TGGT1_294390	TGME49_221260
TGGT1_294340	TGME49_223540
TGGT1_294290	TGME49_231040
TGGT1_294200	TGME49_269660
TGGT1_294190	TGME49_270000
TGGT1_294040	TGME49_270710
TGGT1_294020	TGME49_295070
TGGT1_293870	TGME49_307610
TGGT1_293860	TGME49_232670
TGGT1_293840	TGME49_312490
TGGT1_293820	TGME49_234540
TGGT1_293810	TGME49_290290
TGGT1_293770	TGME49_268730
TGGT1_293740	TGME49_329800
TGGT1_293720	TGME49_216710
TGGT1_293680	TGME49_320640
TGGT1_293660	TGME49_252210
TGGT1_293590	TGME49_310660
TGGT1_293550	TGME49_294980
TGGT1_293470	TGME49_278160
TGGT1_293460	TGME49_266640
TGGT1_293360	TGME49_311230
TGGT1_293350	TGME49_263130
TGGT1_293320	TGME49_225730
TGGT1_293230	TGME49_280375
TGGT1_293180	TGME49_313380
TGGT1_293060	TGME49_206470
TGGT1_292975	TGME49_269920
TGGT1_292960	TGME49_308040
TGGT1_292920	TGME49_246340
TGGT1_294690	TGME49_220640
TGGT1_294670	TGME49_234610
TGGT1_294640	TGME49_313140
TGGT1_359190	TGME49_217870
TGGT1_294920	TGME49_247250
TGGT1_294870	TGME49_309220
TGGT1_294830	TGME49_225560
TGGT1_295100	TGME49_270740
TGGT1_295070	TGME49_290260
TGGT1_295060	TGME49_308870
TGGT1_295030	TGME49_227150
TGGT1_294980	TGME49_307030
TGGT1_294970	TGME49_207640
TGGT1_294960	TGME49_214340
TGGT1_295760	TGME49_292375
TGGT1_295910	TGME49_202540
TGGT1_295960	TGME49_258590
TGGT1_296010	TGME49_263610
TGGT1_295330	TGME49_270100
TGGT1_295340	TGME49_293500
TGGT1_295360	TGME49_297460
TGGT1_295400	TGME49_305310
TGGT1_295410	TGME49_314900
TGGT1_295420	TGME49_317720
TGGT1_295468	TGME49_236620
TGGT1_295472	TGME49_233110
TGGT1_295630	TGME49_232660
TGGT1_295680	TGME49_279380
TGGT1_207390	TGME49_274050
TGGT1_207400	TGME49_310150
TGGT1_207430	TGME49_312090
TGGT1_207440	TGME49_220610
TGGT1_207460B	TGME49_263330
TGGT1_207630	TGME49_223410
TGGT1_207640	TGME49_202480
TGGT1_207665	TGME49_224290
TGGT1_207710	TGME49_231920
TGGT1_207750	TGME49_250820
TGGT1_207770	TGME49_297800
TGGT1_207800	TGME49_318400
TGGT1_207840	TGME49_223485
TGGT1_207880	TGME49_318510
TGGT1_207960	TGME49_288685
TGGT1_208010	TGME49_300040
TGGT1_208040	TGME49_311480
TGGT1_208410	TGME49_236210
TGGT1_208420	TGME49_201260
TGGT1_208450	TGME49_222930
TGGT1_208510	TGME49_273840
TGGT1_208530	TGME49_294940
TGGT1_208570	TGME49_209250
TGGT1_208590	TGME49_227790
TGGT1_208710	TGME49_254870
TGGT1_208740	TGME49_285230
TGGT1_208820	TGME49_207430
TGGT1_208842	TGME49_213690
TGGT1_208970	TGME49_223070
TGGT1_209100	TGME49_249860
TGGT1_209108	TGME49_251440
TGGT1_209160	TGME49_261022
TGGT1_209250	TGME49_263240
TGGT1_209490	TGME49_266120
TGGT1_209550	TGME49_272010
TGGT1_209570	TGME49_299040
TGGT1_209580	TGME49_311870
TGGT1_209600	TGME49_216490
TGGT1_209790	TGME49_219500
TGGT1_209830	TGME49_235380
TGGT1_209870	TGME49_239930
TGGT1_209940	TGME49_245640
TGGT1_209950	TGME49_246450
TGGT1_209970	TGME49_258690
TGGT1_321690	TGME49_268250
TGGT1_321680	TGME49_276210
TGGT1_321650	TGME49_294190
TGGT1_321630	TGME49_306980
TGGT1_321620	TGME49_307650
TGGT1_321610	TGME49_312310
TGGT1_321540	TGME49_313385
TGGT1_321440	TGME49_321620
TGGT1_321290	TGME49_232030
TGGT1_410800	TGME49_269800
TGGT1_410850	TGME49_222860
TGGT1_220160	TGME49_226000
TGGT1_220120	TGME49_295100
TGGT1_220230B	TGME49_207820
TGGT1_220190	TGME49_217490
TGGT1_220230A	TGME49_268570
TGGT1_220630	TGME49_243720
TGGT1_220610	TGME49_245620
TGGT1_220600	TGME49_283780
TGGT1_220570	TGME49_216670
TGGT1_220525	TGME49_230500
TGGT1_220480	TGME49_202300
TGGT1_220350	TGME49_252510
TGGT1_212770	TGME49_214440
TGGT1_212920	TGME49_235700
TGGT1_212930	TGME49_262530
TGGT1_212940	TGME49_262610
TGGT1_212960B	TGME49_294970
TGGT1_212990	TGME49_306220
TGGT1_213010	TGME49_249630
TGGT1_213060	TGME49_305920
TGGT1_213072	TGME49_224700
TGGT1_213392	TGME49_228660
TGGT1_213400	TGME49_253650
TGGT1_213410	TGME49_262170
TGGT1_213445	TGME49_202830
TGGT1_213490	TGME49_287470
TGGT1_213520	TGME49_248140
TGGT1_213550	TGME49_242660
TGGT1_213580	TGME49_244640
TGGT1_213610	TGME49_304520
TGGT1_213650	TGME49_207460
TGGT1_213660	TGME49_311000
TGGT1_213670	TGME49_213392
TGGT1_213680	TGME49_249530
TGGT1_213740	TGME49_258740
TGGT1_213780	TGME49_260540
TGGT1_213790	TGME49_222090
TGGT1_213800	TGME49_226840
TGGT1_213830	TGME49_227920
TGGT1_213870	TGME49_278670
TGGT1_213920	TGME49_310010
TGGT1_213930	TGME49_315170
TGGT1_287180	TGME49_283510
TGGT1_287160	TGME49_208430
TGGT1_286750	TGME49_203160
TGGT1_286690	TGME49_213490
TGGT1_286640	TGME49_254390
TGGT1_286600	TGME49_216900
TGGT1_286590	TGME49_227948
TGGT1_286560	TGME49_243280
TGGT1_286530	TGME49_283710
TGGT1_286520	TGME49_300260
TGGT1_286470	TGME49_220530
TGGT1_286430	TGME49_250010
TGGT1_286420A	TGME49_291810
TGGT1_286220	TGME49_219630
TGGT1_286120	TGME49_240250
TGGT1_285870	TGME49_219550
TGGT1_285830	TGME49_238950
TGGT1_285750	TGME49_254010
TGGT1_285660B	TGME49_300120
TGGT1_285540	TGME49_239890
TGGT1_285425	TGME49_235930
TGGT1_285240	TGME49_211290
TGGT1_285170	TGME49_202810
TGGT1_284780	TGME49_223125
TGGT1_284620	TGME49_260200
TGGT1_284570	TGME49_261210
TGGT1_284530	TGME49_306040
TGGT1_284190	TGME49_217430
TGGT1_284180	TGME49_230430
TGGT1_284160	TGME49_269140
TGGT1_284040	TGME49_315210
TGGT1_283830	TGME49_212990
TGGT1_283820	TGME49_221530
TGGT1_283810	TGME49_229470
TGGT1_283780	TGME49_263580
TGGT1_283710	TGME49_268880
TGGT1_283702	TGME49_272410
TGGT1_283590B	TGME49_205710
TGGT1_283540	TGME49_226410
TGGT1_283510	TGME49_230350
TGGT1_238020	TGME49_230420
TGGT1_238420	TGME49_258060
TGGT1_238240	TGME49_290240
TGGT1_238140	TGME49_301890
TGGT1_238050	TGME49_311780
TGGT1_238040A	TGME49_315950
TGGT1_239050	TGME49_257755
TGGT1_238995	TGME49_293360
TGGT1_238950	TGME49_312050
TGGT1_238895	TGME49_266810
TGGT1_240050	TGME49_271600
TGGT1_239890	TGME49_313760
TGGT1_239830	TGME49_262860
TGGT1_239820	TGME49_242700
TGGT1_239800	TGME49_268830
TGGT1_239790	TGME49_245980
TGGT1_239780	TGME49_219130
TGGT1_239748	TGME49_220870
TGGT1_239740	TGME49_235170
TGGT1_239710	TGME49_319920
TGGT1_239700	TGME49_212200
TGGT1_239680	TGME49_221522
TGGT1_239590	TGME49_269330
TGGT1_239500	TGME49_282190
TGGT1_239480	TGME49_311160
TGGT1_239400	TGME49_224950
TGGT1_239340	TGME49_239310
TGGT1_239270	TGME49_251800
TGGT1_240090	TGME49_305510
TGGT1_240080	TGME49_234470
TGGT1_240070	TGME49_295350
TGGT1_240247	TGME49_233190
TGGT1_240640	TGME49_266620
TGGT1_240630	TGME49_297060
TGGT1_240600	TGME49_297430
TGGT1_240590	TGME49_242000
TGGT1_240570	TGME49_265520
TGGT1_240540	TGME49_205030
TGGT1_240410	TGME49_267080
TGGT1_240380	TGME49_225220
TGGT1_241240	TGME49_257990
TGGT1_241180	TGME49_204130
TGGT1_240980	TGME49_213650
TGGT1_240910	TGME49_227020
TGGT1_240850	TGME49_236960
TGGT1_242090	TGME49_295040
TGGT1_242080	TGME49_202250
TGGT1_242070	TGME49_203362
TGGT1_242000	TGME49_208970
TGGT1_241890	TGME49_261480
TGGT1_241880	TGME49_264440
TGGT1_242770	TGME49_207880
TGGT1_242660	TGME49_244390
TGGT1_242610	TGME49_212300
TGGT1_242570	TGME49_273790
TGGT1_242460	TGME49_296121
TGGT1_242380	TGME49_257380
TGGT1_242290	TGME49_216970
TGGT1_242870	TGME49_279370
TGGT1_242810	TGME49_206330
TGGT1_242790B	TGME49_224205
TGGT1_243210	TGME49_225330
TGGT1_243200	TGME49_250950
TGGT1_243250	TGME49_271380
TGGT1_243280A	TGME49_315130
TGGT1_243460	TGME49_250955
TGGT1_243450	TGME49_253370
TGGT1_243350	TGME49_244910
TGGT1_243340	TGME49_249770
TGGT1_243580	TGME49_251950
TGGT1_243590	TGME49_255670
TGGT1_244640	TGME49_269900
TGGT1_244600	TGME49_271860
TGGT1_244570	TGME49_288500
TGGT1_244540	TGME49_314240
TGGT1_244470	TGME49_223680
TGGT1_244460	TGME49_307830
TGGT1_244430	TGME49_212260
TGGT1_244380	TGME49_320140
TGGT1_244350	TGME49_213800
TGGT1_244320	TGME49_252320
TGGT1_244310	TGME49_224580
TGGT1_244290	TGME49_255910
TGGT1_244210	TGME49_266680
TGGT1_244165	TGME49_284530
TGGT1_244110	TGME49_215130
TGGT1_244080	TGME49_222970
TGGT1_244040	TGME49_288620
TGGT1_244010	TGME49_218280
TGGT1_244000	TGME49_228400
TGGT1_243960	TGME49_239790
TGGT1_243920	TGME49_275690
TGGT1_243800	TGME49_307760
TGGT1_243730	TGME49_215910
TGGT1_243690	TGME49_206510
TGGT1_243635	TGME49_269250
TGGT1_243620	TGME49_216010
TGGT1_244700	TGME49_297470
TGGT1_244870B	TGME49_229500
TGGT1_229210	TGME49_231950
TGGT1_229140	TGME49_262920
TGGT1_229010	TGME49_253430
TGGT1_229000	TGME49_253640
TGGT1_231210	TGME49_204480
TGGT1_231190	TGME49_209100
TGGT1_231100	TGME49_259940
TGGT1_230980	TGME49_239748
TGGT1_230970	TGME49_256970
TGGT1_230960	TGME49_304890
TGGT1_230940	TGME49_203300
TGGT1_230700	TGME49_217220
TGGT1_230690	TGME49_232050
TGGT1_230640	TGME49_240630
TGGT1_230610	TGME49_312280
TGGT1_230590	TGME49_200400
TGGT1_230490	TGME49_219730
TGGT1_230440	TGME49_248360
TGGT1_230420	TGME49_207620
TGGT1_230410	TGME49_267340
TGGT1_230380	TGME49_313150
TGGT1_230340	TGME49_248370
TGGT1_230220	TGME49_288360
TGGT1_230210	TGME49_208590
TGGT1_230180	TGME49_228630
TGGT1_230160	TGME49_236660
TGGT1_230150	TGME49_267810
TGGT1_230080	TGME49_220600
TGGT1_229950	TGME49_310640
TGGT1_229900	TGME49_321290
TGGT1_229780	TGME49_208350
TGGT1_229750	TGME49_230705
TGGT1_229670	TGME49_268810
TGGT1_229650	TGME49_290920
TGGT1_229620	TGME49_318440
TGGT1_229480	TGME49_292130
TGGT1_229460	TGME49_203790
TGGT1_229450	TGME49_211670
TGGT1_229360	TGME49_321500
TGGT1_232370	TGME49_271810
TGGT1_232340	TGME49_277840
TGGT1_232320	TGME49_285930
TGGT1_232280	TGME49_288680
TGGT1_232250	TGME49_232940
TGGT1_232150	TGME49_253690
TGGT1_232130	TGME49_205680
TGGT1_232120	TGME49_200470
TGGT1_232060	TGME49_219540
TGGT1_232050	TGME49_219600
TGGT1_232030	TGME49_202450
TGGT1_231980	TGME49_204310
TGGT1_231940	TGME49_213520
TGGT1_231920	TGME49_217460
TGGT1_231870	TGME49_205130
TGGT1_231440	TGME49_311240
TGGT1_231410	TGME49_261710
TGGT1_232830	TGME49_230940
TGGT1_232740	TGME49_287220
TGGT1_232730	TGME49_280750
TGGT1_232710	TGME49_238240
TGGT1_232690	TGME49_249030
TGGT1_232670	TGME49_262970
TGGT1_232660	TGME49_223570
TGGT1_232590	TGME49_247420
TGGT1_232560	TGME49_247470
TGGT1_232550	TGME49_234180
TGGT1_232540	TGME49_291600
TGGT1_232510	TGME49_273460
TGGT1_232500	TGME49_310050
TGGT1_232450	TGME49_289630
TGGT1_232440	TGME49_210800
TGGT1_233540	TGME49_215480
TGGT1_233530	TGME49_258390
TGGT1_233390	TGME49_271960
TGGT1_233340	TGME49_218740
TGGT1_233310	TGME49_233100
TGGT1_233190	TGME49_286120
TGGT1_233140	TGME49_218920
TGGT1_232980	TGME49_228000
TGGT1_232960	TGME49_233695
TGGT1_324600	TGME49_254690
TGGT1_233760	TGME49_232250
TGGT1_233695	TGME49_278050
TGGT1_272180	TGME49_300048
TGGT1_272210	TGME49_232150
TGGT1_272230	TGME49_201680
TGGT1_272270	TGME49_294620
TGGT1_272320	TGME49_300310
TGGT1_272350	TGME49_263180
TGGT1_272370	TGME49_267500
TGGT1_272383	TGME49_275450
TGGT1_272410	TGME49_221590
TGGT1_272500	TGME49_294690
TGGT1_272530	TGME49_321530
TGGT1_272550	TGME49_289320
TGGT1_272600	TGME49_315440
TGGT1_272640	TGME49_255650
TGGT1_272645	TGME49_280490
TGGT1_272650	TGME49_204340
TGGT1_272670	TGME49_226580
TGGT1_272695	TGME49_205490
TGGT1_272900	TGME49_289690
TGGT1_273030	TGME49_223110
TGGT1_273100	TGME49_270320
TGGT1_273310	TGME49_294200
TGGT1_273320	TGME49_289530
TGGT1_273350	TGME49_280380
TGGT1_273360	TGME49_249300
TGGT1_273490	TGME49_316330
TGGT1_273550	TGME49_221210
TGGT1_273580	TGME49_320220
TGGT1_273690	TGME49_200350
TGGT1_273720	TGME49_212310
TGGT1_273790	TGME49_235450
TGGT1_273800	TGME49_306520
TGGT1_273885	TGME49_300190
TGGT1_273905	TGME49_247230
TGGT1_273930	TGME49_214320
TGGT1_273960	TGME49_271610
TGGT1_274050	TGME49_214180
TGGT1_274070	TGME49_244250
TGGT1_274120	TGME49_258090
TGGT1_274150	TGME49_258462
TGGT1_274160	TGME49_294340
TGGT1_233810	TGME49_245630
TGGT1_271760	TGME49_254940
TGGT1_271810	TGME49_290850
TGGT1_271820	TGME49_200290
TGGT1_271870	TGME49_216820
TGGT1_271880	TGME49_275860
TGGT1_271920	TGME49_248670
TGGT1_271930	TGME49_247220
TGGT1_271610	TGME49_257040
TGGT1_271270	TGME49_268380
TGGT1_271335	TGME49_269840
TGGT1_271430	TGME49_232960
TGGT1_271460	TGME49_265450
TGGT1_271025	TGME49_203030
TGGT1_271060	TGME49_320630
TGGT1_269900	TGME49_228470
TGGT1_269920	TGME49_214090
TGGT1_270000	TGME49_224170
TGGT1_270010	TGME49_295420
TGGT1_270090	TGME49_305070
TGGT1_270120	TGME49_215490
TGGT1_270140	TGME49_264640
TGGT1_270160	TGME49_309752
TGGT1_270240	TGME49_221180
TGGT1_270250	TGME49_305460
TGGT1_270300	TGME49_273070
TGGT1_270320	TGME49_253440
TGGT1_270450	TGME49_236070
TGGT1_270510	TGME49_225150
TGGT1_270520	TGME49_264610
TGGT1_270640	TGME49_257680
TGGT1_270700	TGME49_236650
TGGT1_270740	TGME49_278510
TGGT1_270760	TGME49_231850
TGGT1_270770	TGME49_223660
TGGT1_270830	TGME49_316310
TGGT1_270865	TGME49_213940
TGGT1_270880	TGME49_201840
TGGT1_270900	TGME49_297650
TGGT1_270940	TGME49_293870
TGGT1_270980	TGME49_289970
TGGT1_271000	TGME49_283540
TGGT1_269670	TGME49_299050
TGGT1_269700	TGME49_257750
TGGT1_269710	TGME49_308860
TGGT1_269775	TGME49_233500
TGGT1_269800	TGME49_314500
TGGT1_268580	TGME49_299780
TGGT1_268600	TGME49_208450
TGGT1_268610	TGME49_219310
TGGT1_268630	TGME49_259630
TGGT1_268760	TGME49_279400
TGGT1_268835	TGME49_245460
TGGT1_268950	TGME49_219810
TGGT1_268960	TGME49_225790
TGGT1_268980	TGME49_290660
TGGT1_269050	TGME49_221410
TGGT1_269140	TGME49_251780
TGGT1_269150	TGME49_319340
TGGT1_269180	TGME49_249240
TGGT1_269250	TGME49_225050
TGGT1_269340	TGME49_264030
TGGT1_269430	TGME49_268590
TGGT1_269600	TGME49_268850
TGGT1_268170	TGME49_249970
TGGT1_268225	TGME49_211250
TGGT1_268280	TGME49_217530
TGGT1_268290	TGME49_293740
TGGT1_268330	TGME49_225080
TGGT1_268380	TGME49_209910
TGGT1_268430	TGME49_218410
TGGT1_268000	TGME49_313180
TGGT1_200290	TGME49_221480
TGGT1_200470	TGME49_253710
TGGT1_200460	TGME49_293470
TGGT1_200430	TGME49_204020
TGGT1_200400	TGME49_315320
TGGT1_200385	TGME49_232440
TGGT1_200370	TGME49_319350
TGGT1_200350	TGME49_257685
TGGT1_200330	TGME49_273310
TGGT1_200320	TGME49_201380
TGGT1_200310	TGME49_288380
TGGT1_279540	TGME49_261780
TGGT1_279550	TGME49_266970
TGGT1_280370	TGME49_254470
TGGT1_280375	TGME49_244540
TGGT1_280380	TGME49_267400
TGGT1_280410	TGME49_224460
TGGT1_280490	TGME49_219320
TGGT1_280518	TGME49_254120
TGGT1_280670	TGME49_257520
TGGT1_280710	TGME49_272520
TGGT1_206360	TGME49_319870
TGGT1_206390	TGME49_256760
TGGT1_206415	TGME49_222840
TGGT1_206470	TGME49_219230
TGGT1_206490	TGME49_289600
TGGT1_206510	TGME49_321680
TGGT1_206540	TGME49_247350
TGGT1_206610	TGME49_268760
TGGT1_206640	TGME49_253820
TGGT1_206695	TGME49_293900
TGGT1_206710	TGME49_280460
TGGT1_304760	TGME49_205170
TGGT1_304740	TGME49_243730
TGGT1_304730	TGME49_225930
TGGT1_304710	TGME49_309560
TGGT1_304700	TGME49_293180
TGGT1_304630	TGME49_266460
TGGT1_304520	TGME49_314080
TGGT1_304500	TGME49_320050
TGGT1_304490	TGME49_278530
TGGT1_304470	TGME49_290040
TGGT1_304460	TGME49_294870
TGGT1_205060	TGME49_229480
TGGT1_205130	TGME49_310790
TGGT1_205150	TGME49_297400
TGGT1_205210	TGME49_258540
TGGT1_205220	TGME49_205180
TGGT1_205240	TGME49_261440
TGGT1_205300	TGME49_311720
TGGT1_205320	TGME49_239330
TGGT1_205340	TGME49_273770
TGGT1_205350	TGME49_263850
TGGT1_205360	TGME49_263530
TGGT1_205440	TGME49_276140
TGGT1_205490	TGME49_214220
TGGT1_205510	TGME49_216860
TGGT1_205540	TGME49_210682
TGGT1_205625	TGME49_273320
TGGT1_205670	TGME49_248340
TGGT1_205720	TGME49_320600
TGGT1_205740	TGME49_208370
TGGT1_204160	TGME49_263630
TGGT1_204280	TGME49_270700
TGGT1_204340	TGME49_299980
TGGT1_204370	TGME49_286470
TGGT1_204400	TGME49_260440
TGGT1_204410	TGME49_214950
TGGT1_204480	TGME49_261400
TGGT1_204490	TGME49_305520
TGGT1_204510	TGME49_314810
TGGT1_204530	TGME49_260260
TGGT1_204550	TGME49_230160
TGGT1_203730	TGME49_249990
TGGT1_203790	TGME49_266060
TGGT1_203810	TGME49_243570
TGGT1_203820	TGME49_242070
TGGT1_203880	TGME49_227600
TGGT1_203910	TGME49_203060
TGGT1_203930	TGME49_226970
TGGT1_203940	TGME49_289920
TGGT1_204050	TGME49_229930
TGGT1_204060	TGME49_215460
TGGT1_204130	TGME49_225540
TGGT1_202190	TGME49_289650
TGGT1_202200	TGME49_237230
TGGT1_202290	TGME49_305250
TGGT1_202300	TGME49_222170
TGGT1_202360	TGME49_275810
TGGT1_202380	TGME49_244560
TGGT1_202440	TGME49_206340
TGGT1_202470	TGME49_246130
TGGT1_202480	TGME49_239100
TGGT1_202490	TGME49_310030
TGGT1_202500	TGME49_238010
TGGT1_202590	TGME49_262690
TGGT1_202610	TGME49_254440
TGGT1_202630	TGME49_250810
TGGT1_202650	TGME49_215470
TGGT1_202680	TGME49_246550
TGGT1_202750	TGME49_229250
TGGT1_202770	TGME49_286090
TGGT1_202790	TGME49_309810
TGGT1_202800	TGME49_263050
TGGT1_202830	TGME49_279100
TGGT1_202840	TGME49_300000
TGGT1_202920	TGME49_249250
TGGT1_202950	TGME49_291890
TGGT1_203030	TGME49_232710
TGGT1_203060	TGME49_211680
TGGT1_203170	TGME49_212270
TGGT1_203220	TGME49_205558
TGGT1_203300	TGME49_229670
TGGT1_203350	TGME49_214940
TGGT1_203380	TGME49_213580
TGGT1_203390	TGME49_261570
TGGT1_203400	TGME49_316400
TGGT1_203540	TGME49_288650
TGGT1_203610	TGME49_277080
TGGT1_203630	TGME49_313910
TGGT1_201630A	TGME49_232230
TGGT1_201760	TGME49_286420
TGGT1_201780	TGME49_227620
TGGT1_201790	TGME49_270250
TGGT1_201840	TGME49_200320
TGGT1_201860	TGME49_203685
TGGT1_201870	TGME49_203880
TGGT1_201880	TGME49_204490
TGGT1_202030	TGME49_205350
TGGT1_202040	TGME49_205430
TGGT1_202120	TGME49_215090
TGGT1_202160	TGME49_219260
TGGT1_201220	TGME49_223672
TGGT1_201260	TGME49_227580
TGGT1_201270	TGME49_231440
TGGT1_201380	TGME49_232130
TGGT1_201400	TGME49_234250
TGGT1_201520	TGME49_234310
TGGT1_281545	TGME49_235740
TGGT1_281520	TGME49_248700
TGGT1_281510	TGME49_251610
TGGT1_281490	TGME49_253700
TGGT1_281440	TGME49_253940
TGGT1_281430	TGME49_254880
TGGT1_282190	TGME49_261720
TGGT1_282180	TGME49_263810
TGGT1_282150	TGME49_268610
TGGT1_282070	TGME49_269050
TGGT1_282055	TGME49_291950
TGGT1_264220	TGME49_293550
TGGT1_264225	TGME49_297140
TGGT1_263130	TGME49_311100
TGGT1_263170	TGME49_318290
TGGT1_263180
TGGT1_263290
TGGT1_263300
TGGT1_263323
TGGT1_263330
TGGT1_263390
TGGT1_263400
TGGT1_263420
TGGT1_263505
TGGT1_263520
TGGT1_263560
TGGT1_263570
TGGT1_263580
TGGT1_263650
TGGT1_263710
TGGT1_263720
TGGT1_263730
TGGT1_263740
TGGT1_263850
TGGT1_263860
TGGT1_263870
TGGT1_263980
TGGT1_263990
TGGT1_264000
TGGT1_264030
TGGT1_264050
TGGT1_264160
TGGT1_263060
TGGT1_263100
TGGT1_261955B
TGGT1_261970
TGGT1_262030
TGGT1_262060
TGGT1_262120
TGGT1_262130
TGGT1_262140
TGGT1_262150
TGGT1_262390
TGGT1_262400
TGGT1_262490
TGGT1_262590
TGGT1_262610
TGGT1_262620
TGGT1_262630
TGGT1_262640
TGGT1_262920
TGGT1_262930
TGGT1_262933
TGGT1_262950
TGGT1_262980
TGGT1_263000
TGGT1_263040
TGGT1_263050
TGGT1_261430
TGGT1_261440
TGGT1_261460
TGGT1_261480
TGGT1_261500
TGGT1_261520
TGGT1_261570
TGGT1_261590
TGGT1_261600
TGGT1_261620
TGGT1_261650
TGGT1_261670
TGGT1_261690
TGGT1_261710
TGGT1_261720
TGGT1_261760
TGGT1_261780
TGGT1_261850
TGGT1_261940
TGGT1_260810
TGGT1_260820
TGGT1_261000
TGGT1_261022
TGGT1_261060
TGGT1_261200
TGGT1_261210
TGGT1_261230
TGGT1_259520
TGGT1_259630
TGGT1_259690
TGGT1_259710
TGGT1_259830
TGGT1_259980
TGGT1_260170
TGGT1_260180
TGGT1_260200
TGGT1_260210
TGGT1_260230
TGGT1_260240
TGGT1_260250
TGGT1_260370
TGGT1_260420
TGGT1_260470
TGGT1_260500
TGGT1_260510
TGGT1_260540
TGGT1_260570
TGGT1_260600
TGGT1_260610
TGGT1_260630
TGGT1_260640
TGGT1_260650
TGGT1_259230
TGGT1_259260
TGGT1_258920
TGGT1_258950
TGGT1_258980
TGGT1_259090
TGGT1_259115
TGGT1_258870B
TGGT1_257990
TGGT1_258010
TGGT1_258030
TGGT1_258070
TGGT1_258080
TGGT1_258090
TGGT1_258130
TGGT1_258150
TGGT1_258170
TGGT1_258180
TGGT1_258240
TGGT1_258360
TGGT1_258380
TGGT1_258470
TGGT1_258480
TGGT1_258500
TGGT1_258540
TGGT1_258590
TGGT1_258660
TGGT1_258690
TGGT1_258700
TGGT1_258730
TGGT1_258740
TGGT1_258760
TGGT1_258770
TGGT1_258820
TGGT1_258870A
TGGT1_256970
TGGT1_257020
TGGT1_257030
TGGT1_257040
TGGT1_257050
TGGT1_257120
TGGT1_257180
TGGT1_257300
TGGT1_257340
TGGT1_257350
TGGT1_257370
TGGT1_257430
TGGT1_257510
TGGT1_257550
TGGT1_257680
TGGT1_257685
TGGT1_257740
TGGT1_257755
TGGT1_257800
TGGT1_256830
TGGT1_256910
TGGT1_256070
TGGT1_255900
TGGT1_256025
TGGT1_256030
TGGT1_256050
TGGT1_256060
TGGT1_255680
TGGT1_255190
TGGT1_255195
TGGT1_462968
TGGT1_255210
TGGT1_255260
TGGT1_255320
TGGT1_255350
TGGT1_255390
TGGT1_255650
TGGT1_255670
TGGT1_200595
TGGT1_228750
TGGT1_228720
TGGT1_228660
TGGT1_228630
TGGT1_228490
TGGT1_228460
TGGT1_228400
TGGT1_228350
TGGT1_228210
TGGT1_228190
TGGT1_228180
TGGT1_228130
TGGT1_228080
TGGT1_227970
TGGT1_227960
TGGT1_227948
TGGT1_227930
TGGT1_227870
TGGT1_227850
TGGT1_227840
TGGT1_227800
TGGT1_227790
TGGT1_227620
TGGT1_227580
TGGT1_227570
TGGT1_227560
TGGT1_227440
TGGT1_227350
TGGT1_227290
TGGT1_227020
TGGT1_227000
TGGT1_226980
TGGT1_226850
TGGT1_226840
TGGT1_226740
TGGT1_226710
TGGT1_226690
TGGT1_226680
TGGT1_226640
TGGT1_226590
TGGT1_226580
TGGT1_226560
TGGT1_226540
TGGT1_226510
TGGT1_226500
TGGT1_226480
TGGT1_226420
TGGT1_226410
TGGT1_226370
TGGT1_226250
TGGT1_226240
TGGT1_226220
TGGT1_226072
TGGT1_226068
TGGT1_226060
TGGT1_226030
TGGT1_226020
TGGT1_225930
TGGT1_225860
TGGT1_225850
TGGT1_225840
TGGT1_225790
TGGT1_225780
TGGT1_225770
TGGT1_225730
TGGT1_225680
TGGT1_225580
TGGT1_225560
TGGT1_225540
TGGT1_225510
TGGT1_225490
TGGT1_225480
TGGT1_225380
TGGT1_225330
TGGT1_225320
TGGT1_225310
TGGT1_225300
TGGT1_225240
TGGT1_225230
TGGT1_225220
TGGT1_225190
TGGT1_225150
TGGT1_225120
TGGT1_225108
TGGT1_225080
TGGT1_225060
TGGT1_225010
TGGT1_224740
TGGT1_224730
TGGT1_224720
TGGT1_224620
TGGT1_224600
TGGT1_224570
TGGT1_224530
TGGT1_224490
TGGT1_224460
TGGT1_224350A
TGGT1_224290
TGGT1_224240
TGGT1_224210
TGGT1_224205
TGGT1_224110
TGGT1_224090
TGGT1_224030
TGGT1_223930
TGGT1_223920
TGGT1_223910
TGGT1_223880
TGGT1_223870
TGGT1_223855
TGGT1_223845
TGGT1_223810
TGGT1_223760
TGGT1_223750
TGGT1_223672
TGGT1_223600
TGGT1_223510
TGGT1_223420
TGGT1_212300
TGGT1_212270
TGGT1_212260
TGGT1_212210
TGGT1_212200
TGGT1_212140
TGGT1_234190
TGGT1_234250
TGGT1_234270
TGGT1_234310
TGGT1_234360
TGGT1_234410
TGGT1_234440
TGGT1_234490
TGGT1_234520
TGGT1_234540
TGGT1_234560
TGGT1_234610
TGGT1_235020
TGGT1_235130
TGGT1_235140
TGGT1_235160
TGGT1_235170
TGGT1_235370
TGGT1_235380
TGGT1_235398
TGGT1_235450
TGGT1_235478
TGGT1_235490
TGGT1_235660
TGGT1_235740
TGGT1_235750
TGGT1_235920
TGGT1_235930
TGGT1_236030
TGGT1_236080
TGGT1_236110
TGGT1_236220
TGGT1_236540
TGGT1_236570
TGGT1_236620
TGGT1_236640
TGGT1_236650
TGGT1_236790
TGGT1_236840
TGGT1_236850
TGGT1_236960
TGGT1_236970
TGGT1_236980
TGGT1_237000
TGGT1_237020
TGGT1_237090
TGGT1_237150
TGGT1_237170
TGGT1_237220
TGGT1_237230
TGGT1_237240
TGGT1_237260
TGGT1_237470
TGGT1_237510
TGGT1_237530
TGGT1_237570
TGGT1_214090
TGGT1_214110
TGGT1_214170
TGGT1_214210
TGGT1_214230
TGGT1_214240
TGGT1_214270
TGGT1_214290
TGGT1_214310
TGGT1_214370
TGGT1_214385
TGGT1_214440
TGGT1_214470
TGGT1_214480
TGGT1_214520
TGGT1_214580
TGGT1_214590
TGGT1_214600
TGGT1_214610
TGGT1_214620
TGGT1_214760
TGGT1_214770
TGGT1_214780
TGGT1_214790
TGGT1_214830
TGGT1_214850
TGGT1_214920
TGGT1_214940
TGGT1_214950
TGGT1_215010
TGGT1_215040
TGGT1_215060
TGGT1_215070
TGGT1_215090
TGGT1_215170
TGGT1_215230
TGGT1_215350
TGGT1_215420
TGGT1_215470
TGGT1_215500
TGGT1_215590
TGGT1_215610
TGGT1_215700
TGGT1_215710
TGGT1_215775
TGGT1_275310
TGGT1_275320
TGGT1_275430
TGGT1_275480
TGGT1_207065
TGGT1_207100
TGGT1_207170
TGGT1_306910
TGGT1_306930
TGGT1_306940
TGGT1_306970
TGGT1_307020
TGGT1_307040
TGGT1_308580
TGGT1_309140
TGGT1_309090
TGGT1_308940
TGGT1_308860
TGGT1_309400
TGGT1_309370
TGGT1_309280
TGGT1_309220
TGGT1_309195
TGGT1_309600
TGGT1_309580
TGGT1_309560
TGGT1_309850
TGGT1_309770
TGGT1_309752
TGGT1_310320
TGGT1_310250
TGGT1_310200
TGGT1_310160
TGGT1_310130
TGGT1_310122
TGGT1_310080
TGGT1_310050
TGGT1_310045
TGGT1_310040
TGGT1_310030
TGGT1_310010
TGGT1_310000
TGGT1_309980
TGGT1_310390
TGGT1_310380
TGGT1_310360
TGGT1_310700
TGGT1_310560
TGGT1_310530
TGGT1_310450
TGGT1_313480
TGGT1_313470
TGGT1_313380
TGGT1_313350
TGGT1_313340
TGGT1_313330
TGGT1_313290
TGGT1_313240
TGGT1_313180
TGGT1_313140
TGGT1_313120
TGGT1_313020
TGGT1_312940
TGGT1_312905
TGGT1_312840
TGGT1_312618
TGGT1_312490
TGGT1_312430
TGGT1_312310
TGGT1_312260
TGGT1_312230
TGGT1_312190
TGGT1_312160
TGGT1_312140
TGGT1_312110
TGGT1_312050
TGGT1_311920
TGGT1_311880
TGGT1_311840
TGGT1_311800
TGGT1_311780
TGGT1_311470
TGGT1_311400
TGGT1_311360
TGGT1_311335
TGGT1_311310
TGGT1_311290
TGGT1_311280
TGGT1_311250
TGGT1_311230
TGGT1_311180
TGGT1_311140
TGGT1_311110
TGGT1_311100
TGGT1_311090
TGGT1_311060
TGGT1_311000
TGGT1_310970
TGGT1_310900
TGGT1_310850
TGGT1_310820
TGGT1_310810
TGGT1_310770
TGGT1_310750
TGGT1_313570
TGGT1_314500
TGGT1_314430
TGGT1_314330
TGGT1_314080
TGGT1_314042
TGGT1_313930
TGGT1_313910
TGGT1_313860
TGGT1_313760
TGGT1_313750
TGGT1_313690
TGGT1_313680
TGGT1_313600
TGGT1_313590A
TGGT1_314690
TGGT1_314710
TGGT1_314730
TGGT1_314770
TGGT1_314780
TGGT1_314790
TGGT1_314810
TGGT1_314900
TGGT1_315080
TGGT1_315130
TGGT1_315160
TGGT1_315210
TGGT1_315220
TGGT1_315270
TGGT1_315300
TGGT1_315310
TGGT1_315320
TGGT1_315420
TGGT1_315440
TGGT1_315470
TGGT1_315530
TGGT1_315600
TGGT1_315690
TGGT1_315720
TGGT1_315770
TGGT1_315780
TGGT1_315940
TGGT1_315950
TGGT1_316090
TGGT1_316100
TGGT1_316230
TGGT1_316235
TGGT1_316280
TGGT1_316310
TGGT1_316330
TGGT1_316450
TGGT1_316510
TGGT1_316530
TGGT1_316570B
TGGT1_316650
TGGT1_316660
TGGT1_316710
TGGT1_316730
TGGT1_316750
TGGT1_316770
TGGT1_316900
TGGT1_217220
TGGT1_217182
TGGT1_217050
TGGT1_217020
TGGT1_217000
TGGT1_216970
TGGT1_216910
TGGT1_216890
TGGT1_216880
TGGT1_216870
TGGT1_216860
TGGT1_216820
TGGT1_216780
TGGT1_216760
TGGT1_216680
TGGT1_216650
TGGT1_216600
TGGT1_216435
TGGT1_216430
TGGT1_216390
TGGT1_216335
TGGT1_216260
TGGT1_216250
TGGT1_216240
TGGT1_216170
TGGT1_216130
TGGT1_216040
TGGT1_215990
TGGT1_215920
TGGT1_215895
TGGT1_215890
TGGT1_298610
TGGT1_300030
TGGT1_300040
TGGT1_300055
TGGT1_300100
TGGT1_300110
TGGT1_300120
TGGT1_300150
TGGT1_300180
TGGT1_300200
TGGT1_300220
TGGT1_300240
TGGT1_300260
TGGT1_300270
TGGT1_300290
TGGT1_300310
TGGT1_300330
TGGT1_300340
TGGT1_300350
TGGT1_300360
TGGT1_299670
TGGT1_299780
TGGT1_307760
TGGT1_307800
TGGT1_307830
TGGT1_307980
TGGT1_307990
TGGT1_308000
TGGT1_308030
TGGT1_308040
TGGT1_308050
TGGT1_219850
TGGT1_219832
TGGT1_219800
TGGT1_219770
TGGT1_219738
TGGT1_219682
TGGT1_219650
TGGT1_219640
TGGT1_219630
TGGT1_219540
TGGT1_219510
TGGT1_219500
TGGT1_219310
TGGT1_219260B
TGGT1_219190
TGGT1_219180
TGGT1_219080
TGGT1_219070
TGGT1_218950
TGGT1_218870
TGGT1_218840
TGGT1_218820
TGGT1_218780
TGGT1_218740
TGGT1_218720
TGGT1_218570
TGGT1_218550
TGGT1_218370
TGGT1_218310
TGGT1_218280
TGGT1_218220
TGGT1_218195
TGGT1_218070
TGGT1_218000
TGGT1_217400
TGGT1_217440
TGGT1_217450
TGGT1_217460
TGGT1_217500
TGGT1_217510
TGGT1_217520
TGGT1_217530
TGGT1_217540
TGGT1_217550
TGGT1_217555
TGGT1_217570
TGGT1_217580
TGGT1_217600
TGGT1_217760
TGGT1_217780
TGGT1_217820
TGGT1_245432
TGGT1_245460
TGGT1_245470
TGGT1_245510
TGGT1_245610
TGGT1_245640
TGGT1_245660
TGGT1_245710
TGGT1_245730
TGGT1_245980
TGGT1_246020
TGGT1_246040
TGGT1_246050
TGGT1_246080
TGGT1_246090
TGGT1_246170
TGGT1_246330
TGGT1_246340
TGGT1_246460
TGGT1_246475
TGGT1_246490
TGGT1_246510
TGGT1_246730
TGGT1_247000
TGGT1_247040
TGGT1_247195
TGGT1_247220
TGGT1_247250
TGGT1_247420
TGGT1_247485
TGGT1_247550
TGGT1_247600
TGGT1_247690
TGGT1_247710
TGGT1_247760
TGGT1_247780
TGGT1_247920
TGGT1_248100
TGGT1_248110
TGGT1_248120
TGGT1_248150
TGGT1_248160
TGGT1_248190
TGGT1_248370
TGGT1_248390
TGGT1_248400
TGGT1_248445
TGGT1_248450
TGGT1_248460
TGGT1_248490
TGGT1_408630
TGGT1_248600
TGGT1_248630
TGGT1_248640
TGGT1_248670
TGGT1_248690
TGGT1_248710
TGGT1_248750
TGGT1_248830
TGGT1_248870
TGGT1_248880
TGGT1_248960
TGGT1_249030
TGGT1_249180
TGGT1_249240
TGGT1_249260
TGGT1_249270
TGGT1_249300
TGGT1_249350
TGGT1_249440
TGGT1_249530
TGGT1_249570
TGGT1_249610
TGGT1_249670
TGGT1_249690
TGGT1_249702
TGGT1_249730
TGGT1_249740
TGGT1_249760
TGGT1_249770
TGGT1_249810
TGGT1_249860
TGGT1_249870
TGGT1_249920
TGGT1_249950
TGGT1_249990
TGGT1_250010
TGGT1_250100
TGGT1_250220
TGGT1_250350
TGGT1_250360
TGGT1_250680
TGGT1_250720
TGGT1_250730
TGGT1_250780
TGGT1_251390
TGGT1_251440
TGGT1_251490
TGGT1_251540
TGGT1_251610
TGGT1_251630
TGGT1_251680
TGGT1_251760
TGGT1_251880
TGGT1_251890
TGGT1_251920
TGGT1_251930
TGGT1_278990
TGGT1_278940
TGGT1_278930
TGGT1_278870
TGGT1_278850
TGGT1_278830
TGGT1_278670
TGGT1_278630
TGGT1_278530
TGGT1_278510
TGGT1_278500
TGGT1_278470
TGGT1_278450
TGGT1_278440
TGGT1_278260
TGGT1_278205
TGGT1_278160
TGGT1_278130
TGGT1_278060
TGGT1_278050
TGGT1_277940
TGGT1_277910
TGGT1_277840
TGGT1_277770
TGGT1_277710
TGGT1_277690
TGGT1_277685
TGGT1_277510
TGGT1_277490
TGGT1_277150
TGGT1_277080
TGGT1_276990
TGGT1_276920
TGGT1_276900
TGGT1_220640
TGGT1_411390
TGGT1_329800
TGGT1_411630
TGGT1_409120
TGGT1_409620
TGGT1_409990
TGGT1_212725
TGGT1_410060
TGGT1_410090
TGGT1_410220
TGGT1_410370
TGGT1_223150
TGGT1_245770B
TGGT1_410810
TGGT1_251170
TGGT1_408710
TGGT1_410920
TGGT1_329400
TGGT1_250955
TGGT1_323020
TGGT1_296231
TGGT1_277270
TGGT1_279100
TGGT1_241300
TGGT1_411170
TGGT1_220870
TGGT1_220890
TGGT1_220910
TGGT1_220950
TGGT1_221160
TGGT1_221180
TGGT1_221210
TGGT1_221230
TGGT1_221260
TGGT1_221270
TGGT1_221295
TGGT1_221330
TGGT1_221360
TGGT1_221450
TGGT1_221460
TGGT1_221470
TGGT1_221510
TGGT1_221518
TGGT1_221530
TGGT1_221540
TGGT1_221590
TGGT1_221670
TGGT1_221850
TGGT1_221870
TGGT1_221922
TGGT1_221950
TGGT1_222010
TGGT1_222030
TGGT1_222060
TGGT1_222070
TGGT1_222090
TGGT1_222110
TGGT1_222160
TGGT1_222210
TGGT1_222310
TGGT1_222350
TGGT1_222380
TGGT1_222410
TGGT1_222430
TGGT1_222660
TGGT1_222710
TGGT1_222800
TGGT1_222840
TGGT1_222860
TGGT1_222900
TGGT1_222930
TGGT1_222952
TGGT1_222960
TGGT1_222970
TGGT1_223000
TGGT1_223060
TGGT1_223070
TGGT1_223080
TGGT1_223110
TGGT1_223125
TGGT1_297070
TGGT1_297140
TGGT1_297160
TGGT1_297180
TGGT1_297245
TGGT1_297270
TGGT1_297320
TGGT1_297360
TGGT1_297430
TGGT1_297460
TGGT1_297465
TGGT1_297500
TGGT1_297710
TGGT1_297720
TGGT1_297780
TGGT1_297800
TGGT1_297840
TGGT1_297845
TGGT1_297870
TGGT1_297940
TGGT1_297960A
TGGT1_298010
TGGT1_298020
TGGT1_298030
TGGT1_298040
TGGT1_298060
TGGT1_276170
TGGT1_276140
TGGT1_276130
TGGT1_276100
[truncated: 1,829 more rows]

## Sheet: Derisi_Illumina
Illumina gene list	ONT gene list
PF3D7_1462800	PF3D7_1004600
PF3D7_1012400	PF3D7_1413700
PF3D7_0708400	PF3D7_0323000
PF3D7_0831800	PF3D7_0407100
PF3D7_0614500	PF3D7_0914200
PF3D7_0721600	PF3D7_1115200
PF3D7_0817500	PF3D7_1222500
PF3D7_1038000	PF3D7_1236800
PF3D7_1038000	PF3D7_1236900
PF3D7_1351400	PF3D7_1236900
PF3D7_0628300	PF3D7_1236900
PF3D7_0705900	PF3D7_1411000
PF3D7_0207600	PF3D7_1413700
PF3D7_0719700	PF3D7_0618900
PF3D7_1008900	PF3D7_0311300
PF3D7_1205600	PF3D7_0414300
PF3D7_1253000	PF3D7_0414300
PF3D7_0309500	PF3D7_0414300
PF3D7_0320900	PF3D7_0522000
PF3D7_1109900	PF3D7_0522300
PF3D7_1002400	PF3D7_1026800
PF3D7_1002400	PF3D7_1118000
PF3D7_0929400	PF3D7_1326100
PF3D7_0308500	PF3D7_1433900
PF3D7_1326000	PF3D7_1433900
PF3D7_1141400	PF3D7_1444400
PF3D7_0722400	PF3D7_0310700
PF3D7_0318900	PF3D7_0716400
PF3D7_0935900	PF3D7_1200600
PF3D7_0826700	PF3D7_1330300
PF3D7_1007000	PF3D7_1202600
PF3D7_0918100	PF3D7_0109500
PF3D7_1316800	PF3D7_0107500
PF3D7_1149100	PF3D7_1320500
PF3D7_1149100	PF3D7_0405500
PF3D7_0829300	PF3D7_0728400
PF3D7_1116300	PF3D7_0903600
PF3D7_0928000	PF3D7_1326200
PF3D7_0928000	PF3D7_1455900
PF3D7_1439700	PF3D7_1447400
PF3D7_0320700	PF3D7_0404700
PF3D7_0932000	PF3D7_0424000
PF3D7_0502900	PF3D7_0409500
PF3D7_0506100	PF3D7_0708300
PF3D7_1228500	PF3D7_0804600
PF3D7_1441500	PF3D7_1345900
PF3D7_1223000	PF3D7_1369700
PF3D7_0910100	PF3D7_1346300
PF3D7_1250500	PF3D7_1368000
PF3D7_1470000	PF3D7_1013000
PF3D7_0314000	PF3D7_1202700
PF3D7_0913000	PF3D7_1108300
PF3D7_0404700	PF3D7_0613000
PF3D7_1205800	PF3D7_0918100
PF3D7_0512600	PF3D7_1428600
PF3D7_1136500	PF3D7_1356300
PF3D7_1136500	PF3D7_1472600
PF3D7_0520600	PF3D7_0713700
PF3D7_0934700	PF3D7_0716400
PF3D7_1020000	PF3D7_0422000
PF3D7_1325700	PF3D7_0920100
PF3D7_1430200	PF3D7_0414200
PF3D7_1451300	PF3D7_0613000
PF3D7_1438700	PF3D7_1223400
PF3D7_0707300	PF3D7_1225500
PF3D7_0916500	PF3D7_1124200
PF3D7_0901800	PF3D7_1205800
PF3D7_1242700	PF3D7_0207800
PF3D7_1250700	PF3D7_1322200
PF3D7_0202900	PF3D7_0530750
PF3D7_0606100	PF3D7_1441500
PF3D7_1336600	PF3D7_1317300
PF3D7_1012100	PF3D7_1412800
PF3D7_0608000	PF3D7_0906100
PF3D7_0725400	PF3D7_1012400
PF3D7_1314900	PF3D7_0419900
PF3D7_1417700	PF3D7_0624700
PF3D7_1451200	PF3D7_0217300
PF3D7_1136200	PF3D7_1131200
PF3D7_1423600	PF3D7_1141400
PF3D7_0721400	PF3D7_1125000
PF3D7_1233400	PF3D7_0820000
PF3D7_1428600	PF3D7_1146900
PF3D7_0313100	PF3D7_0109950
PF3D7_0527200	PF3D7_1023400
PF3D7_1025900	PF3D7_1121000
PF3D7_1470900	PF3D7_1460900
PF3D7_1108300	PF3D7_0323000
PF3D7_1224100	PF3D7_0207600
PF3D7_0929900	PF3D7_1308800
PF3D7_1107100	PF3D7_0703600
PF3D7_0105400	PF3D7_0824600
PF3D7_0105400	PF3D7_0506800
PF3D7_1409200	PF3D7_1320600
PF3D7_1409200	PF3D7_1218400
PF3D7_0613300	PF3D7_1439700
PF3D7_0716400	PF3D7_0414200
PF3D7_1366900	PF3D7_1228500
PF3D7_1012000	PF3D7_1360900
PF3D7_1142400	PF3D7_0627200
PF3D7_0626100	PF3D7_1455900
PF3D7_1351100	PF3D7_0506000
PF3D7_0528500	PF3D7_1402000
PF3D7_0610100	PF3D7_1409200
PF3D7_0912500	PF3D7_0929400
PF3D7_1135900	PF3D7_1017400
PF3D7_1360900	PF3D7_1471200
PF3D7_1412500	PF3D7_0626100
PF3D7_0526200	PF3D7_1253200
PF3D7_0526200	PF3D7_1361500
PF3D7_0932500	PF3D7_1345900
PF3D7_0314100	PF3D7_1359200
PF3D7_0314100	PF3D7_0721400
PF3D7_0406100	PF3D7_1359200
PF3D7_0613000	PF3D7_1104100
PF3D7_0613000	PF3D7_1325700
PF3D7_0613000	PF3D7_1319400
PF3D7_0814100	PF3D7_1250500
PF3D7_0934800	PF3D7_0627200
PF3D7_1013800	PF3D7_0807400
PF3D7_0109950	PF3D7_0935800
PF3D7_0111200	PF3D7_1025900
PF3D7_0508200	PF3D7_1456900
PF3D7_0906100	PF3D7_0417500
PF3D7_1330700	PF3D7_0815600
PF3D7_1337100	PF3D7_0725400
PF3D7_0313600	PF3D7_0210400
PF3D7_0807000	PF3D7_1002900
PF3D7_0808400	PF3D7_0526200
PF3D7_0926000	PF3D7_0932000
PF3D7_1231700	PF3D7_0605200
PF3D7_1232500	PF3D7_0319300
PF3D7_1363200	PF3D7_1357900
PF3D7_1463500	PF3D7_1428800
PF3D7_0423800	PF3D7_0921000
PF3D7_0910600	PF3D7_1451300
PF3D7_1003100	PF3D7_1135900
PF3D7_1004600	PF3D7_1027700
PF3D7_0320100	PF3D7_0509000
PF3D7_0724600	PF3D7_1331800
PF3D7_1329400	PF3D7_0317000
PF3D7_1366800	PF3D7_1204700
PF3D7_0315000	PF3D7_0828900
PF3D7_0504500	PF3D7_0308500
PF3D7_0716800	PF3D7_0608000
PF3D7_0911000	PF3D7_0608000
PF3D7_0913300	PF3D7_1110300
PF3D7_1001100	PF3D7_1250500
PF3D7_1001100	PF3D7_1107000
PF3D7_1028600	PF3D7_0810800
PF3D7_1460400	PF3D7_0815500
PF3D7_0501100	PF3D7_0209200
PF3D7_0501100	PF3D7_0722400
PF3D7_1202600	PF3D7_0522000
PF3D7_1214300	PF3D7_1218200
PF3D7_1230000	PF3D7_1330300
PF3D7_1251100	PF3D7_0905700
PF3D7_0301600	PF3D7_1469800
PF3D7_1026100	PF3D7_1105500
PF3D7_1113400	PF3D7_1323400
PF3D7_1226400	PF3D7_0719100
PF3D7_1345100	PF3D7_0719100
PF3D7_0214200	PF3D7_0414000
PF3D7_0914400	PF3D7_1145300
PF3D7_1341900	PF3D7_0316300
PF3D7_0109850	PF3D7_0522000
PF3D7_0217600	PF3D7_1356900
PF3D7_0310700	PF3D7_1324500
PF3D7_0313700	PF3D7_1020000
PF3D7_0313700	PF3D7_0917900
PF3D7_0929200	PF3D7_0316600
PF3D7_0930200	PF3D7_0309500
PF3D7_1126400	PF3D7_1359200
PF3D7_1243600	PF3D7_1104700
PF3D7_1315600	PF3D7_1223100
PF3D7_1472400	PF3D7_1200100
PF3D7_0507900	PF3D7_1409200
PF3D7_0700800	PF3D7_1403500
PF3D7_0914200	PF3D7_0905700
PF3D7_1114100	PF3D7_0905700
PF3D7_1114100	PF3D7_1136700
PF3D7_1209700	PF3D7_1330400
PF3D7_1230400	PF3D7_1212600
PF3D7_1246300	PF3D7_0908300
PF3D7_1321400	PF3D7_0529400
PF3D7_1412400	PF3D7_1117600
PF3D7_1439800	PF3D7_0714400
PF3D7_0408900	PF3D7_0618900
PF3D7_0408900	PF3D7_0927500
PF3D7_0513400	PF3D7_1469900
PF3D7_0627900	PF3D7_1326200
PF3D7_0720900	PF3D7_0927500
PF3D7_1104300	PF3D7_1411100
PF3D7_1237400	PF3D7_0728400
PF3D7_1301600	PF3D7_0324900
PF3D7_1409400	PF3D7_1469900
PF3D7_1413700	PF3D7_1330000
PF3D7_1432100	PF3D7_1460900
PF3D7_0523900	PF3D7_1115100
PF3D7_0807700	PF3D7_1015700
PF3D7_0831600	PF3D7_1303200
PF3D7_0928300	PF3D7_1412900
PF3D7_0930100	PF3D7_0819800
PF3D7_1109400	PF3D7_1321400
PF3D7_1338000	PF3D7_1373500
PF3D7_0320000	PF3D7_1300100
PF3D7_0409700	PF3D7_1229900
PF3D7_0418000	PF3D7_1229900
PF3D7_0515600	PF3D7_1240300
PF3D7_0530800	PF3D7_0937800
PF3D7_0718600	PF3D7_0621350
PF3D7_0816700	PF3D7_1146600
PF3D7_1203900	PF3D7_0903600
PF3D7_1249600	PF3D7_0523500
PF3D7_1324400	PF3D7_1400100
PF3D7_1348000	PF3D7_1229900
PF3D7_1429300	PF3D7_1229900
	PF3D7_0930200
	PF3D7_0400100
	PF3D7_0622000
	PF3D7_1118800
	PF3D7_1410800
	PF3D7_0609200
	PF3D7_1360200
	PF3D7_1470500
	PF3D7_1249800
	PF3D7_0632800
	PF3D7_0618900
	PF3D7_0523500
	PF3D7_1366100
	PF3D7_0920300
	PF3D7_0920300
	PF3D7_1029100
	PF3D7_1479100
	PF3D7_0930400
	PF3D7_1328600
	PF3D7_1345000
	PF3D7_1347600
	PF3D7_0508400
	PF3D7_0409900
	PF3D7_1005200
	PF3D7_1347800
	PF3D7_0931900
	PF3D7_1200200
	PF3D7_0300100
	PF3D7_0819800
	PF3D7_1113400
	PF3D7_0624900
	PF3D7_1146100
	PF3D7_0504300
	PF3D7_1128000
	PF3D7_1432400
	PF3D7_1432400
	PF3D7_1229900
	PF3D7_1229900
	PF3D7_0111000
	PF3D7_0111000
	PF3D7_0807700
	PF3D7_0728500
	PF3D7_1246300
	PF3D7_1474200
	PF3D7_1041300
	PF3D7_1220700
	PF3D7_0210100
	PF3D7_0921000
	PF3D7_0928000
	PF3D7_1361500
	PF3D7_1002400
	PF3D7_0716400
	PF3D7_1238000
	PF3D7_0414200
	PF3D7_1110800
	PF3D7_1001100
	PF3D7_1410800
	PF3D7_1200600
	PF3D7_0920300
	PF3D7_0310700
	PF3D7_0204400
	PF3D7_1403500
	PF3D7_1023600
	PF3D7_0927500
	PF3D7_1014000
	PF3D7_0911000
	PF3D7_0105400
	PF3D7_1403500
	PF3D7_0613000
	PF3D7_0501100
	PF3D7_1330300
	PF3D7_1110800
	PF3D7_1110800
	PF3D7_0313600
	PF3D7_0812200
	PF3D7_0314500
	PF3D7_1131200
	PF3D7_1136500
	PF3D7_1428800
	PF3D7_1026100
	PF3D7_1411000
	PF3D7_0206900
	PF3D7_0716500
	PF3D7_0714400
	PF3D7_0728400
	PF3D7_1240900
	PF3D7_0613000
	PF3D7_0613000
	PF3D7_1455900
	PF3D7_1403500
	PF3D7_1404600
	PF3D7_1404600
	PF3D7_1404600
	PF3D7_1118800
	PF3D7_1004600
	PF3D7_1462500
	PF3D7_1473300
	PF3D7_1473300
	PF3D7_1473300
	PF3D7_0911000
	PF3D7_1128400
	PF3D7_0913300
	PF3D7_1109400
	PF3D7_1229900
	PF3D7_1229900
	PF3D7_1200500
	PF3D7_0510000
	PF3D7_1110800
	PF3D7_0813400
	PF3D7_0526200
	PF3D7_1131200
	PF3D7_1110800
	PF3D7_1464600
	PF3D7_0832000
	PF3D7_1107100
	PF3D7_1422000
	PF3D7_0911000
	PF3D7_1404600
	PF3D7_1404600
	PF3D7_1404600
	PF3D7_1026100
	PF3D7_1411000
	PF3D7_1411000
	PF3D7_0907500
	PF3D7_1365600
	PF3D7_0624900
	PF3D7_0628900
	PF3D7_1321400
	PF3D7_1115100
	PF3D7_0204400
	PF3D7_0719500
	PF3D7_0214700
	PF3D7_0903600
	PF3D7_1313300
	PF3D7_1435700
	PF3D7_1435700
	PF3D7_0404700
	PF3D7_1131200
	PF3D7_1222500
	PF3D7_1026100
	PF3D7_0914400
	PF3D7_1238400
	PF3D7_1238400
	PF3D7_0503600
	PF3D7_1365600
	PF3D7_1470500
	PF3D7_0926300
	PF3D7_1356700
	PF3D7_1356700
	PF3D7_1242300
	PF3D7_1315400
	PF3D7_0624700
	PF3D7_0918200
	PF3D7_0804000
	PF3D7_0109850
	PF3D7_1326200
	PF3D7_0531300
	PF3D7_0930200
	PF3D7_1403500
	PF3D7_0417300
	PF3D7_1125700
	PF3D7_1013000
	PF3D7_1403400
	PF3D7_0423800
	PF3D7_1368000
	PF3D7_0813400
	PF3D7_0613000
	PF3D7_0528500
	PF3D7_0110800
	PF3D7_0414200
	PF3D7_1331100
	PF3D7_0213400
	PF3D7_0932000
	PF3D7_1361500
	PF3D7_1403500
	PF3D7_0725400
	PF3D7_0614900
	PF3D7_1118000
	PF3D7_1452500
	PF3D7_1343500
	PF3D7_0724700
	PF3D7_1348400
	PF3D7_1431800
	PF3D7_1368000
	PF3D7_1135500
	PF3D7_1253500
	PF3D7_0511100
	PF3D7_1015700
	PF3D7_1015700
	PF3D7_0106200
	PF3D7_1206100
	PF3D7_0818600
	PF3D7_1348600
	PF3D7_0616000
	PF3D7_1037900
	PF3D7_0730000
	PF3D7_0518000
	PF3D7_0109850
	PF3D7_1031500
	PF3D7_1462500
	PF3D7_1360200
	PF3D7_0726800
	PF3D7_1403400
	PF3D7_1111200
	PF3D7_1122200
	PF3D7_1010900
	PF3D7_1339500
	PF3D7_1229900
	PF3D7_1229900
	PF3D7_0614700
	PF3D7_1444700
	PF3D7_1425300
	PF3D7_1107100
	PF3D7_0624200
	PF3D7_0105400
	PF3D7_1403500
	PF3D7_0719500
	PF3D7_1013800
	PF3D7_1131200
	PF3D7_1115900
	PF3D7_1131200
	PF3D7_1135500
	PF3D7_0314100
	PF3D7_0314100
	PF3D7_0832200
	PF3D7_1357200
	PF3D7_1369700
	PF3D7_0611800
	PF3D7_0314100
	PF3D7_1210900
	PF3D7_0219500
	PF3D7_0907500
	PF3D7_1435700
	PF3D7_1435700
	PF3D7_1209700
	PF3D7_1365600
	PF3D7_0810900
	PF3D7_0817700
	PF3D7_1338600
	PF3D7_0628900
	PF3D7_0713700
	PF3D7_0212600
	PF3D7_1411000
	PF3D7_1120000
	PF3D7_1251200
	PF3D7_1114100
	PF3D7_1122200
	PF3D7_0610600
	PF3D7_1142400
	PF3D7_0309000
	PF3D7_0913800
	PF3D7_1325700
	PF3D7_1121000
	PF3D7_0314100
	PF3D7_0214700
	PF3D7_1440900
	PF3D7_0803600
	PF3D7_1460900
	PF3D7_0303200
	PF3D7_1366800
	PF3D7_1411000
	PF3D7_1411000
	PF3D7_1441800
	PF3D7_1369700
	PF3D7_1205800
	PF3D7_0506000
	PF3D7_0509300
	PF3D7_0602900
	PF3D7_0522700
	PF3D7_1140900
	PF3D7_0210600
	PF3D7_0903600
	PF3D7_1207500
	PF3D7_1310600
	PF3D7_1228500
	PF3D7_0520600
	PF3D7_0414200
	PF3D7_0414200
	PF3D7_1121000
	PF3D7_0506800
	PF3D7_1023400
	PF3D7_1431800
	PF3D7_0825200
	PF3D7_1347300
	PF3D7_1202600
	PF3D7_1406900
	PF3D7_0619300
	PF3D7_1115900
	PF3D7_1315600
	PF3D7_1306700
	PF3D7_1243900
	PF3D7_0935300
	PF3D7_1120300
	PF3D7_0414200
	PF3D7_0414200
	PF3D7_1013800
	PF3D7_0306100
	PF3D7_1253200
	PF3D7_0109950
	PF3D7_0912500
	PF3D7_1243500
	PF3D7_0404000
	PF3D7_1001100
	PF3D7_1317600
	PF3D7_1405000
	PF3D7_1145300
	PF3D7_1020000
	PF3D7_1456900
	PF3D7_1031700
	PF3D7_1309200
	PF3D7_1107000
	PF3D7_1318400
	PF3D7_1115200
	PF3D7_1345900
	PF3D7_0921200
	PF3D7_1110000
	PF3D7_0926300
	PF3D7_1026100
	PF3D7_1136800
	PF3D7_1357200
	PF3D7_1437100
	PF3D7_1460900
	PF3D7_1460900
	PF3D7_1214600
	PF3D7_1451300
	PF3D7_0408900
	PF3D7_1233400
	PF3D7_0706300
	PF3D7_1331100
	PF3D7_0322400
	PF3D7_1223000
	PF3D7_1409200
	PF3D7_1125000
	PF3D7_0111200
	PF3D7_0921000
	PF3D7_0932000
	PF3D7_1204700
	PF3D7_1242300
	PF3D7_0310300
	PF3D7_0417300
	PF3D7_0910600
	PF3D7_0108600
	PF3D7_1115900
	PF3D7_1441800
	PF3D7_1122400
	PF3D7_1107500
	PF3D7_1430200
	PF3D7_1250500
	PF3D7_1124400
	PF3D7_1113200
	PF3D7_1345800
	PF3D7_0321700
	PF3D7_1125700
	PF3D7_1407200
	PF3D7_0406700
	PF3D7_0825200
	PF3D7_0803600
	PF3D7_1314700
	PF3D7_0405000
	PF3D7_1355800
	PF3D7_0528100
	PF3D7_1337700
	PF3D7_0606200
	PF3D7_0415500
	PF3D7_0618200
	PF3D7_1223000
	PF3D7_0526200
	PF3D7_0526200
	PF3D7_1315400
	PF3D7_1025000
	PF3D7_0805000
	PF3D7_1241600
	PF3D7_0508200
	PF3D7_1325900
	PF3D7_0814100
	PF3D7_1437300
	PF3D7_0728000
	PF3D7_1330300
	PF3D7_0817500
	PF3D7_0414900
	PF3D7_0407700
	PF3D7_0803600
	PF3D7_0721400
	PF3D7_0805400
	PF3D7_0830900
	PF3D7_1359200
	PF3D7_0824600
	PF3D7_1104100
	PF3D7_0414900
	PF3D7_0313800
	PF3D7_1110300
	PF3D7_1441500
	PF3D7_0528400
	PF3D7_1428000
	PF3D7_1467800
	PF3D7_1125200
	PF3D7_1352200
	PF3D7_1125800
	PF3D7_1366800
	PF3D7_1207500
	PF3D7_1139200
	PF3D7_0624700
	PF3D7_0935300
	PF3D7_0211900
	PF3D7_0313600
	PF3D7_1122400
	PF3D7_0532600
	PF3D7_0828900
	PF3D7_0719100
	PF3D7_1222500
	PF3D7_0805400
	PF3D7_1435700
	PF3D7_0628600
	PF3D7_0821900
	PF3D7_1349700
	PF3D7_1360900
	PF3D7_1345900
	PF3D7_0414300
	PF3D7_0928000
	PF3D7_1110300
	PF3D7_0721400
	PF3D7_0905700
	PF3D7_1326100
	PF3D7_1407500
	PF3D7_1418000
	PF3D7_0606100
	PF3D7_0414900
	PF3D7_0725400
	PF3D7_1321200
	PF3D7_1145400
	PF3D7_0214700
	PF3D7_1210900
	PF3D7_1202700
	PF3D7_0803600
	PF3D7_1249500
	PF3D7_0108600
	PF3D7_0528400
	PF3D7_0903600
	PF3D7_0612000
	PF3D7_1447300
	PF3D7_0528500
	PF3D7_0811400
	PF3D7_0218100
	PF3D7_1428800
	PF3D7_1428800
	PF3D7_1428600
	PF3D7_1307800
	PF3D7_0613100
	PF3D7_1025900
	PF3D7_0527300
	PF3D7_1359200
	PF3D7_1405000
	PF3D7_1356300
	PF3D7_1329100
	PF3D7_1342700
	PF3D7_1330700
	PF3D7_0420500
	PF3D7_1202400
	PF3D7_1202400
	PF3D7_1425900
	PF3D7_1425900
	PF3D7_0519200
	PF3D7_1447400
	PF3D7_0212400
	PF3D7_0918700
	PF3D7_0528500
	PF3D7_0519800
	PF3D7_0932000
	PF3D7_1438700
	PF3D7_1313000
	PF3D7_0715400
	PF3D7_0608000
	PF3D7_1345900
	PF3D7_0608000
	PF3D7_1117600
	PF3D7_1117600
	PF3D7_1452700
	PF3D7_1202700
	PF3D7_0414200
	PF3D7_0414200
	PF3D7_0408300
	PF3D7_0619000
	PF3D7_0619000
	PF3D7_1435200
	PF3D7_0316300
	PF3D7_1428800
	PF3D7_1002900
	PF3D7_0627200
	PF3D7_0414900
	PF3D7_1025000
	PF3D7_0920500
	PF3D7_0715400
	PF3D7_0108800
	PF3D7_0608000
	PF3D7_0823300
	PF3D7_1474800
	PF3D7_0624200
	PF3D7_1125000
	PF3D7_1339600
	PF3D7_0414900
	PF3D7_1325600
	PF3D7_0629800
	PF3D7_1024600
	PF3D7_0930500
	PF3D7_1438100
	PF3D7_1437000
	PF3D7_1148700
	PF3D7_1350200
	PF3D7_1027400
	PF3D7_1104000
	PF3D7_0424000
	PF3D7_1009500
	PF3D7_0526200
	PF3D7_1027700
	PF3D7_1027700
	PF3D7_1368900
	PF3D7_1104700
	PF3D7_1104700
	PF3D7_0934700
	PF3D7_1358900
	PF3D7_1468500
	PF3D7_1351000
	PF3D7_0813200
	PF3D7_1412800
	PF3D7_1421400
	PF3D7_1124800
	PF3D7_0414900
	PF3D7_0602600
	PF3D7_0611200
	PF3D7_0807400
	PF3D7_1125000
	PF3D7_0107500
	PF3D7_0323600
	PF3D7_1135900
	PF3D7_1357700
	PF3D7_1023400
	PF3D7_0814100
	PF3D7_0814100
	PF3D7_0309500
	PF3D7_1322500
	PF3D7_1443400
	PF3D7_1028800
	PF3D7_0823300
	PF3D7_0526200
	PF3D7_0526200
	PF3D7_1112000
	PF3D7_1141400
	PF3D7_1425300
	PF3D7_1233400
	PF3D7_0302000
	PF3D7_1356200
	PF3D7_0320600
	PF3D7_1451300
	PF3D7_1105500
	PF3D7_0725200
	PF3D7_0823300
	PF3D7_1136700
	PF3D7_1136700
	PF3D7_1012000
	PF3D7_0717000
	PF3D7_0512100
	PF3D7_0929100
	PF3D7_0723800
	PF3D7_1438700
	PF3D7_1349400
	PF3D7_1439700
	PF3D7_1253100
	PF3D7_1356900
	PF3D7_1455900
	PF3D7_1455900
	PF3D7_0918100
	PF3D7_1223000
	PF3D7_1216200
	PF3D7_1361500
	PF3D7_1430000
	PF3D7_1314900
	PF3D7_1314900
	PF3D7_0313800
	PF3D7_1451300
	PF3D7_1444700
	PF3D7_1242300
	PF3D7_0417500
	PF3D7_0414300
	PF3D7_1333000
	PF3D7_1336600
	PF3D7_0414000
	PF3D7_1455200
	PF3D7_1455200
	PF3D7_0930400
	PF3D7_1202700
	PF3D7_1202700
	PF3D7_1359200
	PF3D7_1418000
	PF3D7_1013800
	PF3D7_0208700
	PF3D7_0208700
	PF3D7_1118700
	PF3D7_0807400
	PF3D7_1108300
	PF3D7_1343000
	PF3D7_1141400
	PF3D7_1141400
	PF3D7_1468500
	PF3D7_1110300
	PF3D7_1351000
	PF3D7_0803300
	PF3D7_1224900
	PF3D7_0320600
	PF3D7_1143500
	PF3D7_1030100
	PF3D7_0218100
	PF3D7_1027700
	PF3D7_1027700
	PF3D7_0901800
	PF3D7_1205800
	PF3D7_1228500
	PF3D7_0320700
	PF3D7_0913000
	PF3D7_0314000
	PF3D7_1310600
	PF3D7_1455900
	PF3D7_1361500
	PF3D7_1309200
	PF3D7_1025900
	PF3D7_0606200
	PF3D7_1107000
	PF3D7_1023400
	PF3D7_1225300
	PF3D7_1117600
	PF3D7_1117600
	PF3D7_0925600
	PF3D7_1304900
	PF3D7_1466700
	PF3D7_1114100
	PF3D7_1114100
	PF3D7_0602600
	PF3D7_1036600
	PF3D7_1036600
	PF3D7_0522800
	PF3D7_1451300
	PF3D7_1402000
	PF3D7_0111200
	PF3D7_1007000
	PF3D7_0307700
	PF3D7_1223100
	PF3D7_1227700
	PF3D7_1451300
	PF3D7_1354600
	PF3D7_0604700
	PF3D7_0504200
	PF3D7_0920500
	PF3D7_0302700
	PF3D7_1216200
	PF3D7_1110200
	PF3D7_1115200
	PF3D7_1358900
	PF3D7_1430200
	PF3D7_1223400
	PF3D7_0624200
	PF3D7_0209600
	PF3D7_1431300
	PF3D7_1331100
	PF3D7_1440400
	PF3D7_0517400
	PF3D7_1118700
	PF3D7_1118700
	PF3D7_1146900
	PF3D7_0628300
	PF3D7_1135000
	PF3D7_1135000
	PF3D7_0831900
	PF3D7_0909800
	PF3D7_0416400
	PF3D7_1361400
	PF3D7_1455900
	PF3D7_1455900
	PF3D7_0405200
	PF3D7_1200900
	PF3D7_0302700
	PF3D7_0618700
	PF3D7_1423600
	PF3D7_1229600
	PF3D7_0323000
	PF3D7_1337400
	PF3D7_0526200
	PF3D7_0526200
	PF3D7_1223400
	PF3D7_1107000
	PF3D7_0503800
	PF3D7_0321900
	PF3D7_0613200
	PF3D7_1117600
	PF3D7_0214900
	PF3D7_0607600
	PF3D7_1350200
	PF3D7_0528400
	PF3D7_1418000
	PF3D7_1331100
	PF3D7_1120500
	PF3D7_1466300
	PF3D7_1471300
	PF3D7_0218100
	PF3D7_0803600
	PF3D7_0909800
	PF3D7_1326000
	PF3D7_0615700
	PF3D7_1007000
	PF3D7_1137500
	PF3D7_0424600
	PF3D7_1149100
	PF3D7_0905700
	PF3D7_0905700
	PF3D7_0905700
	PF3D7_0905700
	PF3D7_0321900
	PF3D7_0504200
	PF3D7_1356300
	PF3D7_1471300
	PF3D7_1444300
	PF3D7_1430200
	PF3D7_0717100
	PF3D7_1418000
	PF3D7_1025900
	PF3D7_0210400
	PF3D7_1204700
	PF3D7_0520300
	PF3D7_0928200
	PF3D7_1451700
	PF3D7_0303400
	PF3D7_0604700
	PF3D7_1414000
	PF3D7_1336200
	PF3D7_0920500
	PF3D7_0905700
	PF3D7_0905700
	PF3D7_0905700
	PF3D7_1232000
	PF3D7_1126900
	PF3D7_0819600
	PF3D7_0627200
	PF3D7_0717000
	PF3D7_1244700
	PF3D7_0920500
	PF3D7_0506000
	PF3D7_0210400
	PF3D7_0302900
	PF3D7_1421400
	PF3D7_1421400
	PF3D7_1216200
	PF3D7_1330800
	PF3D7_0320700
	PF3D7_1104700
	PF3D7_1225600
	PF3D7_1471300
	PF3D7_0905700
	PF3D7_0905700
	PF3D7_0414000
	PF3D7_1032400
	PF3D7_1430100
	PF3D7_0607600
	PF3D7_0721400
	PF3D7_1146600
	PF3D7_1314900
	PF3D7_1304000
	PF3D7_1244900
	PF3D7_0810800
	PF3D7_0313000
	PF3D7_0314000
	PF3D7_0624200
	PF3D7_1425700
	PF3D7_1233800
	PF3D7_1124800
	PF3D7_1343000
	PF3D7_1353900
	PF3D7_1233600
	PF3D7_1425300
	PF3D7_0320700
	PF3D7_1316800
	PF3D7_1227700
	PF3D7_0624200
	PF3D7_0409100
	PF3D7_1425300
	PF3D7_1018500
	PF3D7_0720500
	PF3D7_1126900
	PF3D7_0608400
	PF3D7_0202900
	PF3D7_0932000
	PF3D7_0810900
	PF3D7_1205800
	PF3D7_1235600
	PF3D7_1442300
	PF3D7_1451300
	PF3D7_0931500
	PF3D7_1338100
	PF3D7_0105800
	PF3D7_1437300
	PF3D7_0202900
	PF3D7_1408700
	PF3D7_0408900
	PF3D7_0408900
	PF3D7_1107200
	PF3D7_1107200
	PF3D7_0313800
	PF3D7_0921000
	PF3D7_0828500
	PF3D7_0725200
	PF3D7_1345900
	PF3D7_1235900
	PF3D7_1136700
	PF3D7_1136700
	PF3D7_0911900
	PF3D7_0316300
	PF3D7_0910100
	PF3D7_1319400
	PF3D7_0719100
	PF3D7_0720000
	PF3D7_0309000
	PF3D7_0813200
	PF3D7_1359200
	PF3D7_1135900
	PF3D7_1444300
	PF3D7_1477500
	PF3D7_1145300
	PF3D7_1011900
	PF3D7_0916500
	PF3D7_0314000
	PF3D7_1446700
	PF3D7_1446700
	PF3D7_1025800
	PF3D7_0721900
	PF3D7_1451700
	PF3D7_0207000
	PF3D7_1470000
	PF3D7_0615700
	PF3D7_1218400
	PF3D7_0512600
	PF3D7_1242800
	PF3D7_1345900
	PF3D7_1001300
	PF3D7_0803300
	PF3D7_1105800
	PF3D7_1471300
	PF3D7_1417700
	PF3D7_1025900
	PF3D7_1428600
	PF3D7_1419200
	PF3D7_1354600
	PF3D7_0417500
	PF3D7_0811400
	PF3D7_1446700
	PF3D7_0525200
	PF3D7_0307700
	PF3D7_1405800
	PF3D7_1025900
	PF3D7_1242300
	PF3D7_1414000
	PF3D7_1316800
	PF3D7_1316800
	PF3D7_1349400
	PF3D7_1111500
	PF3D7_1356300
	PF3D7_0210200
	PF3D7_0306200
	PF3D7_0821700
	PF3D7_0726400
	PF3D7_0522200
	PF3D7_0312400
	PF3D7_0934500
	PF3D7_0403300
	PF3D7_1353200
	PF3D7_1459600
	PF3D7_0813200
	PF3D7_0207700
	PF3D7_0807800
	PF3D7_1361500
	PF3D7_1417900
	PF3D7_1417900
	PF3D7_1242300
	PF3D7_0205500
	PF3D7_1033300
	PF3D7_0522200
	PF3D7_1469800
	PF3D7_1218400
	PF3D7_1425700
	PF3D7_0909600
	PF3D7_0528500
	PF3D7_0828900
	PF3D7_0930400
	PF3D7_1006900
	PF3D7_1012000
	PF3D7_1012400
	PF3D7_1435700
	PF3D7_1466500
